# Supplementary material for: Adaptation to feedback representation of illusory orientation produced from flash grab effect
Source: Nat Commun. 2020 Aug 6;11:3925. doi: 10.1038/s41467-020-17786-1 (PMC7411047; doi:10.1038/s41467-020-17786-1)
Supplement: Supplementary file 3 — Source Data [file 41467_2020_17786_MOESM3_ESM.zip]

Archive with 16 entries (16 files):
- Figure 1.xlsx
- __MACOSX/._Figure 1.xlsx
- Figure 2b.xlsx
- __MACOSX/._Figure 2b.xlsx
- Figure 3.csv
- __MACOSX/._Figure 3.csv
- Figure 4.json
- __MACOSX/._Figure 4.json
- Figure 5.json
- __MACOSX/._Figure 5.json
- Figure 6.json
- __MACOSX/._Figure 6.json
- SupplFig 1.csv
- __MACOSX/._SupplFig 1.csv
- SupplFig 3.csv
- __MACOSX/._SupplFig 3.csv
