# Supplementary material for: Adaptation to feedback representation of illusory orientation produced from flash grab effect
Source: Nat Commun. 2020 Aug 6;11:3925. doi: 10.1038/s41467-020-17786-1 (PMC7411047; doi:10.1038/s41467-020-17786-1)
Supplement: Supplementary file 3 — Source Data [file 41467_2020_17786_MOESM3_ESM.zip › Figure 1.xlsx]

## Sheet: Figure 1cdef
Figure 1c
	X value (deg)	-6.86726	-4.58122	-2.29153	0	2.29153	4.58122	6.86726
	background only	0.053125	0.03125	0.146875	0.43125	0.803125	0.925	0.975
	vertical bars only	0.015625	0.028125	0.125	0.484375	0.921875	0.98125	0.9875
	tilted bars (adapted to upward)	0.0125	0.00625	0.04375	0.075	0.3625	0.73125	0.9375
	flash grab (adapted to upward)	0.01875	0.0375	0.06875	0.2125	0.46875	0.6625	0.85625
	tilted bars (adapted to downward)	0.2125	0.3625	0.725	0.93125	0.96875	0.975	0.975
	flash grab (adapted to downward)	0.125	0.192857	0.33125	0.75	0.9125	0.91875	0.975
Figure 1d
	subject	tilted line	flash grab
	1	2.65658	1.75513
	2	4.13729	2.65269
	3	3.23354	1.68344
	4	5.48085	0.442072
	5	4.33211	-0.0327712
	6	4.16381	4.18303
	7	2.96153	1.92534
	8	2.79636	0.770302
Figure 1e
	X value (deg)	-11.9882	-8.00835	-4.00907	0	4.00907	8.00835	11.9882
	vertical bars only	0	0.03125	0.0625	0.53125	0.9875	1	0.9875
	tilted bars (adapted to downward)	0.25	0.4375	0.84375	0.975	0.98125	1	0.9625
	flash grab (adapted to downward)	0.01875	0.0625	0.175	0.54375	0.75	0.85	0.8875
	tilted bars (adapted to upward)	0.0125	0.0125	0.0125	0.04375	0.3375	0.7625	0.85
	flash grab (adapted to upward)	0.15625	0.2	0.28125	0.4625	0.81875	0.95625	0.99375
Figure 1f
	subject	tilted line	flash grab
	1	4.64649	0.849953
	2	6.94732	2.31067
	3	3.55158	-4.73598
	4	8.53369	3.20243
	5	7.37134	2.13392
	6	4.49366	-5.83386
	7	5.831	0.414014
	8	6.8512	-1.78275
