# Supplementary material for: Adaptation to feedback representation of illusory orientation produced from flash grab effect
Source: Nat Commun. 2020 Aug 6;11:3925. doi: 10.1038/s41467-020-17786-1 (PMC7411047; doi:10.1038/s41467-020-17786-1)
Supplement: Supplementary file 3 — Source Data [file 41467_2020_17786_MOESM3_ESM.zip › Figure 2b.xlsx]

## Sheet: Figure 2b (estimated tilt)
estimated tilt										polar response
		ROI	direction	subj	LVF	UVF						angle	area	condition	subject	response
	0	V1	CCW	0	-1.50545	2.21808					0	-3.14159	V1	CCW	0	0.181791
	1	V1	CCW	1	-1.29619	1.60748					1	-3.12414	V1	CCW	0	0.178011
	2	V1	CCW	2	-1.58868	1.4273					2	-3.10669	V1	CCW	0	0.174616
	3	V1	CCW	3	-1.58216	1.68219					3	-3.08923	V1	CCW	0	0.171602
	4	V1	CCW	4	-1.61653	1.74336					4	-3.07178	V1	CCW	0	0.16896
	5	V1	CCW	5	-1.89889	2.33007					5	-3.05433	V1	CCW	0	0.166681
	6	V1	CCW	6	-1.04295	2.269					6	-3.03687	V1	CCW	0	0.16475
	7	V1	CCW	7	-1.27674	1.79075					7	-3.01942	V1	CCW	0	0.163153
	8	V1	CCW	8	-1.42936	1.41101					8	-3.00197	V1	CCW	0	0.161875
	9	V1	CW	0	-1.80853	1.87226					9	-2.98451	V1	CCW	0	0.160903
	10	V1	CW	1	-1.47666	1.3892					10	-2.96706	V1	CCW	0	0.160216
	11	V1	CW	2	-1.69549	1.35402					11	-2.94961	V1	CCW	0	0.159789
	12	V1	CW	3	-2.28615	1.96918					12	-2.93215	V1	CCW	0	0.159599
	13	V1	CW	4	-1.86157	1.54085					13	-2.9147	V1	CCW	0	0.159624
	14	V1	CW	5	-1.96625	1.41698					14	-2.89725	V1	CCW	0	0.159836
	15	V1	CW	6	-1.63269	1.66133					15	-2.87979	V1	CCW	0	0.160214
	16	V1	CW	7	-1.50821	1.61487					16	-2.86234	V1	CCW	0	0.160808
	17	V1	CW	8	-1.57312	1.27227					17	-2.84489	V1	CCW	0	0.1616
	18	V2	CCW	0	-1.25369	2.33761					18	-2.82743	V1	CCW	0	0.162572
	19	V2	CCW	1	-1.04314	1.64444					19	-2.80998	V1	CCW	0	0.163717
	20	V2	CCW	2	-1.32017	2.33612					20	-2.79253	V1	CCW	0	0.165029
	21	V2	CCW	3	-1.3579	1.89055					21	-2.77507	V1	CCW	0	0.166513
	22	V2	CCW	4	-1.84775	1.99513					22	-2.75762	V1	CCW	0	0.168177
	23	V2	CCW	5	-1.47329	1.79001					23	-2.74017	V1	CCW	0	0.170036
	24	V2	CCW	6	-0.922339	1.65004					24	-2.72271	V1	CCW	0	0.172111
	25	V2	CCW	7	-1.51089	1.94037					25	-2.70526	V1	CCW	0	0.174429
	26	V2	CCW	8	-1.2618	1.52067					26	-2.68781	V1	CCW	0	0.17702
	27	V2	CW	0	-1.87416	1.62205					27	-2.67035	V1	CCW	0	0.179923
	28	V2	CW	1	-1.67335	1.23788					28	-2.6529	V1	CCW	0	0.183177
	29	V2	CW	2	-1.60509	1.96458					29	-2.63545	V1	CCW	0	0.186829
	30	V2	CW	3	-2.22576	1.24186					30	-2.61799	V1	CCW	0	0.190927
	31	V2	CW	4	-2.04831	1.25459					31	-2.60054	V1	CCW	0	0.195488
	32	V2	CW	5	-1.76467	1.00394					32	-2.58309	V1	CCW	0	0.200561
	33	V2	CW	6	-2.33072	1.27854					33	-2.56563	V1	CCW	0	0.206198
	34	V2	CW	7	-1.75887	1.5585					34	-2.54818	V1	CCW	0	0.212448
	35	V2	CW	8	-1.83592	1.39045					35	-2.53073	V1	CCW	0	0.21936
	36	V3	CCW	0	-0.855373	2.25934					36	-2.51327	V1	CCW	0	0.226978
	37	V3	CCW	1	-1.35392	1.82392					37	-2.49582	V1	CCW	0	0.235347
	38	V3	CCW	2	-1.55442	2.39038					38	-2.47837	V1	CCW	0	0.244485
	39	V3	CCW	3	-1.28958	2.27343					39	-2.46091	V1	CCW	0	0.254409
	40	V3	CCW	4	-1.34741	2.00156					40	-2.44346	V1	CCW	0	0.265149
	41	V3	CCW	5	-1.0069	2.12989					41	-2.42601	V1	CCW	0	0.276727
	42	V3	CCW	6	-0.862422	2.00791					42	-2.40855	V1	CCW	0	0.28916
	43	V3	CCW	7	-0.981587	1.43654					43	-2.3911	V1	CCW	0	0.302456
	44	V3	CCW	8	-1.21065	1.67827					44	-2.37365	V1	CCW	0	0.316615
	45	V3	CW	0	-1.67556	1.7343					45	-2.35619	V1	CCW	0	0.331632
	46	V3	CW	1	-2.18471	1.06783					46	-2.33874	V1	CCW	0	0.347493
	47	V3	CW	2	-1.93778	2.08914					47	-2.32129	V1	CCW	0	0.364175
	48	V3	CW	3	-2.08713	1.34632					48	-2.30383	V1	CCW	0	0.381652
	49	V3	CW	4	-2.07558	1.21375					49	-2.28638	V1	CCW	0	0.399887
	50	V3	CW	5	-1.8686	1.13003					50	-2.26893	V1	CCW	0	0.41884
	51	V3	CW	6	-2.08615	1.36296					51	-2.25147	V1	CCW	0	0.438463
	52	V3	CW	7	-1.57446	1.64937					52	-2.23402	V1	CCW	0	0.458704
	53	V3	CW	8	-1.69464	1.37585					53	-2.21657	V1	CCW	0	0.479509
											54	-2.19911	V1	CCW	0	0.500822
											55	-2.18166	V1	CCW	0	0.522579
											56	-2.16421	V1	CCW	0	0.544713
											57	-2.14676	V1	CCW	0	0.567157
											58	-2.1293	V1	CCW	0	0.589844
											59	-2.11185	V1	CCW	0	0.612705
											60	-2.0944	V1	CCW	0	0.635673
											61	-2.07694	V1	CCW	0	0.658614
											62	-2.05949	V1	CCW	0	0.681462
											63	-2.04204	V1	CCW	0	0.70415
											64	-2.02458	V1	CCW	0	0.726612
											65	-2.00713	V1	CCW	0	0.748779
											66	-1.98968	V1	CCW	0	0.770586
											67	-1.97222	V1	CCW	0	0.791968
											68	-1.95477	V1	CCW	0	0.812861
											69	-1.93732	V1	CCW	0	0.833207
											70	-1.91986	V1	CCW	0	0.85295
											71	-1.90241	V1	CCW	0	0.872039
											72	-1.88496	V1	CCW	0	0.890428
											73	-1.8675	V1	CCW	0	0.908075
											74	-1.85005	V1	CCW	0	0.924947
											75	-1.8326	V1	CCW	0	0.941013
											76	-1.81514	V1	CCW	0	0.956173
											77	-1.79769	V1	CCW	0	0.970404
											78	-1.78024	V1	CCW	0	0.983684
											79	-1.76278	V1	CCW	0	0.995997
											80	-1.74533	V1	CCW	0	1.00733
											81	-1.72788	V1	CCW	0	1.01766
											82	-1.71042	V1	CCW	0	1.02699
											83	-1.69297	V1	CCW	0	1.03531
											84	-1.67552	V1	CCW	0	1.04263
											85	-1.65806	V1	CCW	0	1.04894
											86	-1.64061	V1	CCW	0	1.05426
											87	-1.62316	V1	CCW	0	1.05859
											88	-1.6057	V1	CCW	0	1.06194
											89	-1.58825	V1	CCW	0	1.06433
											90	-1.5708	V1	CCW	0	1.06578
											91	-1.55334	V1	CCW	0	1.06631
											92	-1.53589	V1	CCW	0	1.06594
											93	-1.51844	V1	CCW	0	1.06471
											94	-1.50098	V1	CCW	0	1.06264
											95	-1.48353	V1	CCW	0	1.05977
											96	-1.46608	V1	CCW	0	1.05614
											97	-1.44862	V1	CCW	0	1.05177
											98	-1.43117	V1	CCW	0	1.04674
											99	-1.41372	V1	CCW	0	1.04109
											100	-1.39626	V1	CCW	0	1.03488
											101	-1.37881	V1	CCW	0	1.02814
											102	-1.36136	V1	CCW	0	1.02093
											103	-1.3439	V1	CCW	0	1.01329
											104	-1.32645	V1	CCW	0	1.00527
											105	-1.309	V1	CCW	0	0.996922
											106	-1.29154	V1	CCW	0	0.988237
											107	-1.27409	V1	CCW	0	0.979258
											108	-1.25664	V1	CCW	0	0.970027
											109	-1.23918	V1	CCW	0	0.960578
											110	-1.22173	V1	CCW	0	0.95094
											111	-1.20428	V1	CCW	0	0.941134
											112	-1.18682	V1	CCW	0	0.931176
											113	-1.16937	V1	CCW	0	0.921074
											114	-1.15192	V1	CCW	0	0.91083
											115	-1.13446	V1	CCW	0	0.900438
											116	-1.11701	V1	CCW	0	0.889886
											117	-1.09956	V1	CCW	0	0.879155
											118	-1.0821	V1	CCW	0	0.86822
											119	-1.06465	V1	CCW	0	0.857047
											120	-1.0472	V1	CCW	0	0.8456
											121	-1.02974	V1	CCW	0	0.833906
											122	-1.01229	V1	CCW	0	0.821924
											123	-0.994838	V1	CCW	0	0.809613
											124	-0.977384	V1	CCW	0	0.79693
											125	-0.959931	V1	CCW	0	0.783836
											126	-0.942478	V1	CCW	0	0.770293
											127	-0.925025	V1	CCW	0	0.756262
											128	-0.907571	V1	CCW	0	0.741719
											129	-0.890118	V1	CCW	0	0.72664
											130	-0.872665	V1	CCW	0	0.710998
											131	-0.855211	V1	CCW	0	0.694769
											132	-0.837758	V1	CCW	0	0.677934
											133	-0.820305	V1	CCW	0	0.660479
											134	-0.802852	V1	CCW	0	0.642396
											135	-0.785398	V1	CCW	0	0.623682
											136	-0.767945	V1	CCW	0	0.604337
											137	-0.750492	V1	CCW	0	0.584369
											138	-0.733038	V1	CCW	0	0.563791
											139	-0.715585	V1	CCW	0	0.542619
											140	-0.698132	V1	CCW	0	0.520876
											141	-0.680678	V1	CCW	0	0.498588
											142	-0.663225	V1	CCW	0	0.475786
											143	-0.645772	V1	CCW	0	0.452499
											144	-0.628319	V1	CCW	0	0.428755
											145	-0.610865	V1	CCW	0	0.404596
											146	-0.593412	V1	CCW	0	0.380062
											147	-0.575959	V1	CCW	0	0.355197
											148	-0.558505	V1	CCW	0	0.330044
											149	-0.541052	V1	CCW	0	0.304646
											150	-0.523599	V1	CCW	0	0.279048
											151	-0.506146	V1	CCW	0	0.25334
											152	-0.488692	V1	CCW	0	0.227565
											153	-0.471239	V1	CCW	0	0.201769
											154	-0.453786	V1	CCW	0	0.175996
											155	-0.436332	V1	CCW	0	0.150294
											156	-0.418879	V1	CCW	0	0.124708
											157	-0.401426	V1	CCW	0	0.0992841
											158	-0.383972	V1	CCW	0	0.0740659
											159	-0.366519	V1	CCW	0	0.0490965
											160	-0.349066	V1	CCW	0	0.0244163
											161	-0.331613	V1	CCW	0	6.33e-05
											162	-0.314159	V1	CCW	0	-0.0239275
											163	-0.296706	V1	CCW	0	-0.0475246
											164	-0.279253	V1	CCW	0	-0.0707001
											165	-0.261799	V1	CCW	0	-0.0934304
											166	-0.244346	V1	CCW	0	-0.115637
											167	-0.226893	V1	CCW	0	-0.1373
											168	-0.20944	V1	CCW	0	-0.1584
											169	-0.191986	V1	CCW	0	-0.178918
											170	-0.174533	V1	CCW	0	-0.198839
											171	-0.15708	V1	CCW	0	-0.218148
											172	-0.139626	V1	CCW	0	-0.236832
											173	-0.122173	V1	CCW	0	-0.25487
											174	-0.10472	V1	CCW	0	-0.272246
											175	-0.0872665	V1	CCW	0	-0.288951
											176	-0.0698132	V1	CCW	0	-0.304978
											177	-0.0523599	V1	CCW	0	-0.320323
											178	-0.0349066	V1	CCW	0	-0.334982
											179	-0.0174533	V1	CCW	0	-0.348951
											180	0	V1	CCW	0	-0.36223
											181	0.0174533	V1	CCW	0	-0.374818
											182	0.0349066	V1	CCW	0	-0.386717
											183	0.0523599	V1	CCW	0	-0.39793
											184	0.0698132	V1	CCW	0	-0.40846
											185	0.0872665	V1	CCW	0	-0.418314
											186	0.10472	V1	CCW	0	-0.427496
											187	0.122173	V1	CCW	0	-0.436016
											188	0.139626	V1	CCW	0	-0.443891
											189	0.15708	V1	CCW	0	-0.451142
											190	0.174533	V1	CCW	0	-0.457781
											191	0.191986	V1	CCW	0	-0.463823
											192	0.20944	V1	CCW	0	-0.469284
											193	0.226893	V1	CCW	0	-0.474183
											194	0.244346	V1	CCW	0	-0.478538
											195	0.261799	V1	CCW	0	-0.48237
											196	0.279253	V1	CCW	0	-0.485694
											197	0.296706	V1	CCW	0	-0.488531
											198	0.314159	V1	CCW	0	-0.490902
											199	0.331613	V1	CCW	0	-0.492829
											200	0.349066	V1	CCW	0	-0.494332
											201	0.366519	V1	CCW	0	-0.495432
											202	0.383972	V1	CCW	0	-0.496146
											203	0.401426	V1	CCW	0	-0.496494
											204	0.418879	V1	CCW	0	-0.49649
											205	0.436332	V1	CCW	0	-0.49615
											206	0.453786	V1	CCW	0	-0.495487
											207	0.471239	V1	CCW	0	-0.49451
											208	0.488692	V1	CCW	0	-0.493229
											209	0.506145	V1	CCW	0	-0.491652
											210	0.523599	V1	CCW	0	-0.489781
											211	0.541052	V1	CCW	0	-0.487668
											212	0.558505	V1	CCW	0	-0.485319
											213	0.575959	V1	CCW	0	-0.482738
											214	0.593412	V1	CCW	0	-0.479931
											215	0.610865	V1	CCW	0	-0.476905
											216	0.628319	V1	CCW	0	-0.473667
											217	0.645772	V1	CCW	0	-0.470224
											218	0.663225	V1	CCW	0	-0.466573
											219	0.680678	V1	CCW	0	-0.462709
											220	0.698132	V1	CCW	0	-0.458641
											221	0.715585	V1	CCW	0	-0.454373
											222	0.733038	V1	CCW	0	-0.449909
											223	0.750492	V1	CCW	0	-0.445252
											224	0.767945	V1	CCW	0	-0.440403
											225	0.785398	V1	CCW	0	-0.435362
											226	0.802851	V1	CCW	0	-0.430126
											227	0.820305	V1	CCW	0	-0.424692
											228	0.837758	V1	CCW	0	-0.419054
											229	0.855211	V1	CCW	0	-0.413208
											230	0.872665	V1	CCW	0	-0.407143
											231	0.890118	V1	CCW	0	-0.400852
											232	0.907571	V1	CCW	0	-0.394325
											233	0.925025	V1	CCW	0	-0.387559
											234	0.942478	V1	CCW	0	-0.380552
											235	0.959931	V1	CCW	0	-0.373295
											236	0.977384	V1	CCW	0	-0.365777
											237	0.994838	V1	CCW	0	-0.357989
											238	1.01229	V1	CCW	0	-0.349922
											239	1.02974	V1	CCW	0	-0.341568
											240	1.0472	V1	CCW	0	-0.332921
											241	1.06465	V1	CCW	0	-0.32392
											242	1.0821	V1	CCW	0	-0.314559
											243	1.09956	V1	CCW	0	-0.304829
											244	1.11701	V1	CCW	0	-0.294719
											245	1.13446	V1	CCW	0	-0.284216
											246	1.15192	V1	CCW	0	-0.273303
											247	1.16937	V1	CCW	0	-0.261965
											248	1.18682	V1	CCW	0	-0.250182
											249	1.20428	V1	CCW	0	-0.237933
											250	1.22173	V1	CCW	0	-0.225199
											251	1.23918	V1	CCW	0	-0.211955
											252	1.25664	V1	CCW	0	-0.19818
											253	1.27409	V1	CCW	0	-0.18385
											254	1.29154	V1	CCW	0	-0.168941
											255	1.309	V1	CCW	0	-0.153429
											256	1.32645	V1	CCW	0	-0.1373
											257	1.3439	V1	CCW	0	-0.12053
											258	1.36136	V1	CCW	0	-0.1031
											259	1.37881	V1	CCW	0	-0.0849905
											260	1.39626	V1	CCW	0	-0.0661844
											261	1.41372	V1	CCW	0	-0.0466666
											262	1.43117	V1	CCW	0	-0.0264241
											263	1.44862	V1	CCW	0	-0.0055134
											264	1.46608	V1	CCW	0	0.0160046
											265	1.48353	V1	CCW	0	0.0381268
											266	1.50098	V1	CCW	0	0.0608392
											267	1.51844	V1	CCW	0	0.0841164
											268	1.53589	V1	CCW	0	0.107923
											269	1.55334	V1	CCW	0	0.132211
											270	1.5708	V1	CCW	0	0.156927
											271	1.58825	V1	CCW	0	0.182003
											272	1.6057	V1	CCW	0	0.207367
											273	1.62316	V1	CCW	0	0.232938
											274	1.64061	V1	CCW	0	0.258626
											275	1.65806	V1	CCW	0	0.284338
											276	1.67552	V1	CCW	0	0.309976
											277	1.69297	V1	CCW	0	0.335438
											278	1.71042	V1	CCW	0	0.360608
											279	1.72788	V1	CCW	0	0.385366
											280	1.74533	V1	CCW	0	0.409606
											281	1.76278	V1	CCW	0	0.433217
											282	1.78024	V1	CCW	0	0.456092
											283	1.79769	V1	CCW	0	0.478126
											284	1.81514	V1	CCW	0	0.499216
											285	1.8326	V1	CCW	0	0.519265
											286	1.85005	V1	CCW	0	0.538207
											287	1.8675	V1	CCW	0	0.555955
											288	1.88496	V1	CCW	0	0.572435
											289	1.90241	V1	CCW	0	0.587583
											290	1.91986	V1	CCW	0	0.601344
											291	1.93732	V1	CCW	0	0.613675
											292	1.95477	V1	CCW	0	0.624545
											293	1.97222	V1	CCW	0	0.633937
											294	1.98968	V1	CCW	0	0.641843
											295	2.00713	V1	CCW	0	0.648272
											296	2.02458	V1	CCW	0	0.653241
											297	2.04204	V1	CCW	0	0.656783
											298	2.05949	V1	CCW	0	0.65894
											299	2.07694	V1	CCW	0	0.659767
											300	2.0944	V1	CCW	0	0.659331
											301	2.11185	V1	CCW	0	0.65765
											302	2.1293	V1	CCW	0	0.654805
											303	2.14675	V1	CCW	0	0.650879
											304	2.16421	V1	CCW	0	0.645962
											305	2.18166	V1	CCW	0	0.640143
											306	2.19911	V1	CCW	0	0.633517
											307	2.21657	V1	CCW	0	0.626177
											308	2.23402	V1	CCW	0	0.61821
											309	2.25147	V1	CCW	0	0.609702
											310	2.26893	V1	CCW	0	0.600744
											311	2.28638	V1	CCW	0	0.591418
											312	2.30383	V1	CCW	0	0.581805
											313	2.32129	V1	CCW	0	0.571979
											314	2.33874	V1	CCW	0	0.562005
											315	2.35619	V1	CCW	0	0.551945
											316	2.37365	V1	CCW	0	0.541847
											317	2.3911	V1	CCW	0	0.531755
											318	2.40855	V1	CCW	0	0.521701
											319	2.42601	V1	CCW	0	0.511708
											320	2.44346	V1	CCW	0	0.501789
											321	2.46091	V1	CCW	0	0.491947
											322	2.47837	V1	CCW	0	0.482174
											323	2.49582	V1	CCW	0	0.472523
											324	2.51327	V1	CCW	0	0.463043
											325	2.53073	V1	CCW	0	0.453714
											326	2.54818	V1	CCW	0	0.444516
											327	2.56563	V1	CCW	0	0.435429
											328	2.58309	V1	CCW	0	0.426431
											329	2.60054	V1	CCW	0	0.417502
											330	2.61799	V1	CCW	0	0.408622
											331	2.63545	V1	CCW	0	0.399804
											332	2.6529	V1	CCW	0	0.39103
											333	2.67035	V1	CCW	0	0.382286
											334	2.68781	V1	CCW	0	0.373559
											335	2.70526	V1	CCW	0	0.364842
											336	2.72271	V1	CCW	0	0.356128
											337	2.74017	V1	CCW	0	0.347417
											338	2.75762	V1	CCW	0	0.338711
											339	2.77507	V1	CCW	0	0.330016
											340	2.79253	V1	CCW	0	0.321342
											341	2.80998	V1	CCW	0	0.312701
											342	2.82743	V1	CCW	0	0.304109
											343	2.84489	V1	CCW	0	0.295586
											344	2.86234	V1	CCW	0	0.287155
											345	2.87979	V1	CCW	0	0.278838
											346	2.89725	V1	CCW	0	0.270639
											347	2.9147	V1	CCW	0	0.262584
											348	2.93215	V1	CCW	0	0.2547
											349	2.94961	V1	CCW	0	0.247013
											350	2.96706	V1	CCW	0	0.23955
											351	2.98451	V1	CCW	0	0.232335
											352	3.00197	V1	CCW	0	0.225394
											353	3.01942	V1	CCW	0	0.218746
											354	3.03687	V1	CCW	0	0.212409
											355	3.05433	V1	CCW	0	0.206401
											356	3.07178	V1	CCW	0	0.200739
											357	3.08923	V1	CCW	0	0.195438
											358	3.10669	V1	CCW	0	0.190508
											359	3.12414	V1	CCW	0	0.185957
											360	3.14159	V1	CCW	0	0.181791
											361	-3.14159	V1	CCW	1	-0.116493
											362	-3.12414	V1	CCW	1	-0.11822
											363	-3.10669	V1	CCW	1	-0.119915
											364	-3.08923	V1	CCW	1	-0.121574
											365	-3.07178	V1	CCW	1	-0.123194
											366	-3.05433	V1	CCW	1	-0.124771
											367	-3.03687	V1	CCW	1	-0.126301
											368	-3.01942	V1	CCW	1	-0.127778
											369	-3.00197	V1	CCW	1	-0.1292
											370	-2.98451	V1	CCW	1	-0.130562
											371	-2.96706	V1	CCW	1	-0.131861
											372	-2.94961	V1	CCW	1	-0.133089
											373	-2.93215	V1	CCW	1	-0.134243
											374	-2.9147	V1	CCW	1	-0.135317
											375	-2.89725	V1	CCW	1	-0.136305
											376	-2.87979	V1	CCW	1	-0.137205
											377	-2.86234	V1	CCW	1	-0.138004
											378	-2.84489	V1	CCW	1	-0.138698
											379	-2.82743	V1	CCW	1	-0.139284
											380	-2.80998	V1	CCW	1	-0.139757
											381	-2.79253	V1	CCW	1	-0.140114
											382	-2.77507	V1	CCW	1	-0.140352
											383	-2.75762	V1	CCW	1	-0.140465
											384	-2.74017	V1	CCW	1	-0.140453
											385	-2.72271	V1	CCW	1	-0.14031
											386	-2.70526	V1	CCW	1	-0.140034
											387	-2.68781	V1	CCW	1	-0.139623
											388	-2.67035	V1	CCW	1	-0.139075
											389	-2.6529	V1	CCW	1	-0.138388
											390	-2.63545	V1	CCW	1	-0.13756
											391	-2.61799	V1	CCW	1	-0.13659
											392	-2.60054	V1	CCW	1	-0.135478
											393	-2.58309	V1	CCW	1	-0.134222
											394	-2.56563	V1	CCW	1	-0.132824
											395	-2.54818	V1	CCW	1	-0.131283
											396	-2.53073	V1	CCW	1	-0.129601
											397	-2.51327	V1	CCW	1	-0.127778
											398	-2.49582	V1	CCW	1	-0.125817
											399	-2.47837	V1	CCW	1	-0.12372
											400	-2.46091	V1	CCW	1	-0.121491
											401	-2.44346	V1	CCW	1	-0.119133
											402	-2.42601	V1	CCW	1	-0.116648
											403	-2.40855	V1	CCW	1	-0.11404
											404	-2.3911	V1	CCW	1	-0.111313
											405	-2.37365	V1	CCW	1	-0.108471
											406	-2.35619	V1	CCW	1	-0.105518
											407	-2.33874	V1	CCW	1	-0.102459
											408	-2.32129	V1	CCW	1	-0.0992983
											409	-2.30383	V1	CCW	1	-0.0960408
											410	-2.28638	V1	CCW	1	-0.0926911
											411	-2.26893	V1	CCW	1	-0.089254
											412	-2.25147	V1	CCW	1	-0.0857341
											413	-2.23402	V1	CCW	1	-0.082136
											414	-2.21657	V1	CCW	1	-0.0784683
											415	-2.19911	V1	CCW	1	-0.0747403
											416	-2.18166	V1	CCW	1	-0.0709569
											417	-2.16421	V1	CCW	1	-0.0671231
											418	-2.14676	V1	CCW	1	-0.0632444
											419	-2.1293	V1	CCW	1	-0.0593262
											420	-2.11185	V1	CCW	1	-0.0553741
											421	-2.0944	V1	CCW	1	-0.0513934
											422	-2.07694	V1	CCW	1	-0.0473995
											423	-2.05949	V1	CCW	1	-0.043398
											424	-2.04204	V1	CCW	1	-0.0393949
											425	-2.02458	V1	CCW	1	-0.0353966
											426	-2.00713	V1	CCW	1	-0.0314098
											427	-1.98968	V1	CCW	1	-0.0274414
											428	-1.97222	V1	CCW	1	-0.0234986
											429	-1.95477	V1	CCW	1	-0.0195884
											430	-1.93732	V1	CCW	1	-0.015718
											431	-1.91986	V1	CCW	1	-0.0118944
											432	-1.90241	V1	CCW	1	-0.0081245
											433	-1.88496	V1	CCW	1	-0.0044149
											434	-1.8675	V1	CCW	1	-0.0007718
											435	-1.85005	V1	CCW	1	0.0027989
											436	-1.8326	V1	CCW	1	0.00629176
											437	-1.81514	V1	CCW	1	0.00969435
											438	-1.79769	V1	CCW	1	0.0130017
											439	-1.78024	V1	CCW	1	0.0162088
											440	-1.76278	V1	CCW	1	0.0193112
											441	-1.74533	V1	CCW	1	0.0223045
											442	-1.72788	V1	CCW	1	0.0251845
											443	-1.71042	V1	CCW	1	0.0279478
											444	-1.69297	V1	CCW	1	0.0305875
											445	-1.67552	V1	CCW	1	0.0330972
											446	-1.65806	V1	CCW	1	0.0354741
											447	-1.64061	V1	CCW	1	0.0377154
											448	-1.62316	V1	CCW	1	0.0398187
											449	-1.6057	V1	CCW	1	0.0417812
											450	-1.58825	V1	CCW	1	0.0436006
											451	-1.5708	V1	CCW	1	0.0452747
											452	-1.55334	V1	CCW	1	0.0468015
											453	-1.53589	V1	CCW	1	0.0481792
											454	-1.51844	V1	CCW	1	0.0494062
											455	-1.50098	V1	CCW	1	0.0504813
											456	-1.48353	V1	CCW	1	0.0514034
											457	-1.46608	V1	CCW	1	0.0521718
											458	-1.44862	V1	CCW	1	0.052786
											459	-1.43117	V1	CCW	1	0.053247
											460	-1.41372	V1	CCW	1	0.0535562
											461	-1.39626	V1	CCW	1	0.0537143
											462	-1.37881	V1	CCW	1	0.0537224
											463	-1.36136	V1	CCW	1	0.053582
											464	-1.3439	V1	CCW	1	0.0532953
											465	-1.32645	V1	CCW	1	0.0528644
											466	-1.309	V1	CCW	1	0.052292
											467	-1.29154	V1	CCW	1	0.0515816
											468	-1.27409	V1	CCW	1	0.0507363
											469	-1.25664	V1	CCW	1	0.0497599
											470	-1.23918	V1	CCW	1	0.0486559
											471	-1.22173	V1	CCW	1	0.0474284
											472	-1.20428	V1	CCW	1	0.0460816
											473	-1.18682	V1	CCW	1	0.0446195
											474	-1.16937	V1	CCW	1	0.0430465
											475	-1.15192	V1	CCW	1	0.0413668
											476	-1.13446	V1	CCW	1	0.0395845
											477	-1.11701	V1	CCW	1	0.0377038
											478	-1.09956	V1	CCW	1	0.0357286
											479	-1.0821	V1	CCW	1	0.0336627
											480	-1.06465	V1	CCW	1	0.0315095
											481	-1.0472	V1	CCW	1	0.0292724
											482	-1.02974	V1	CCW	1	0.0269646
											483	-1.01229	V1	CCW	1	0.0245894
											484	-0.994838	V1	CCW	1	0.0221509
											485	-0.977384	V1	CCW	1	0.0196529
											486	-0.959931	V1	CCW	1	0.0170998
											487	-0.942478	V1	CCW	1	0.0144959
											488	-0.925025	V1	CCW	1	0.0118454
											489	-0.907571	V1	CCW	1	0.00915485
											490	-0.890118	V1	CCW	1	0.00643044
											491	-0.872665	V1	CCW	1	0.00367676
											492	-0.855211	V1	CCW	1	0.00089848
											493	-0.837758	V1	CCW	1	-0.0018997
											494	-0.820305	V1	CCW	1	-0.0047129
											495	-0.802852	V1	CCW	1	-0.0075367
											496	-0.785398	V1	CCW	1	-0.0103662
											497	-0.767945	V1	CCW	1	-0.0131972
											498	-0.750492	V1	CCW	1	-0.0160253
											499	-0.733038	V1	CCW	1	-0.0188465
											500	-0.715585	V1	CCW	1	-0.0216572
											501	-0.698132	V1	CCW	1	-0.024454
											502	-0.680678	V1	CCW	1	-0.0272339
											503	-0.663225	V1	CCW	1	-0.0299944
											504	-0.645772	V1	CCW	1	-0.0327296
											505	-0.628319	V1	CCW	1	-0.035434
											506	-0.610865	V1	CCW	1	-0.0381055
											507	-0.593412	V1	CCW	1	-0.0407421
											508	-0.575959	V1	CCW	1	-0.0433417
											509	-0.558505	V1	CCW	1	-0.0459025
											510	-0.541052	V1	CCW	1	-0.0484229
											511	-0.523599	V1	CCW	1	-0.0509011
											512	-0.506146	V1	CCW	1	-0.0533302
											513	-0.488692	V1	CCW	1	-0.0557087
											514	-0.471239	V1	CCW	1	-0.0580351
											515	-0.453786	V1	CCW	1	-0.0603076
											516	-0.436332	V1	CCW	1	-0.0625242
											517	-0.418879	V1	CCW	1	-0.064683
											518	-0.401426	V1	CCW	1	-0.0667819
											519	-0.383972	V1	CCW	1	-0.0688188
											520	-0.366519	V1	CCW	1	-0.0707913
											521	-0.349066	V1	CCW	1	-0.0726974
											522	-0.331613	V1	CCW	1	-0.0745349
											523	-0.314159	V1	CCW	1	-0.0763014
											524	-0.296706	V1	CCW	1	-0.077995
											525	-0.279253	V1	CCW	1	-0.0796136
											526	-0.261799	V1	CCW	1	-0.0811552
											527	-0.244346	V1	CCW	1	-0.0826185
											528	-0.226893	V1	CCW	1	-0.0840018
											529	-0.20944	V1	CCW	1	-0.0853038
											530	-0.191986	V1	CCW	1	-0.0865231
											531	-0.174533	V1	CCW	1	-0.0876587
											532	-0.15708	V1	CCW	1	-0.08871
											533	-0.139626	V1	CCW	1	-0.0896763
											534	-0.122173	V1	CCW	1	-0.0905515
											535	-0.10472	V1	CCW	1	-0.0913295
											536	-0.0872665	V1	CCW	1	-0.0920096
											537	-0.0698132	V1	CCW	1	-0.0925908
											538	-0.0523599	V1	CCW	1	-0.0930716
											539	-0.0349066	V1	CCW	1	-0.0934498
											540	-0.0174533	V1	CCW	1	-0.093723
											541	0	V1	CCW	1	-0.0938883
											542	0.0174533	V1	CCW	1	-0.0939422
											543	0.0349066	V1	CCW	1	-0.0938811
											544	0.0523599	V1	CCW	1	-0.093701
											545	0.0698132	V1	CCW	1	-0.0933975
											546	0.0872665	V1	CCW	1	-0.0929663
											547	0.10472	V1	CCW	1	-0.0924025
											548	0.122173	V1	CCW	1	-0.0917014
											549	0.139626	V1	CCW	1	-0.0908601
											550	0.15708	V1	CCW	1	-0.0898757
											551	0.174533	V1	CCW	1	-0.088744
											552	0.191986	V1	CCW	1	-0.087461
											553	0.20944	V1	CCW	1	-0.086023
											554	0.226893	V1	CCW	1	-0.0844267
											555	0.244346	V1	CCW	1	-0.0826696
											556	0.261799	V1	CCW	1	-0.0807492
											557	0.279253	V1	CCW	1	-0.0786811
											558	0.296706	V1	CCW	1	-0.0764647
											559	0.314159	V1	CCW	1	-0.0741009
											560	0.331613	V1	CCW	1	-0.0715924
											561	0.349066	V1	CCW	1	-0.0689436
											562	0.366519	V1	CCW	1	-0.0661602
											563	0.383972	V1	CCW	1	-0.0632497
											564	0.401426	V1	CCW	1	-0.0602209
											565	0.418879	V1	CCW	1	-0.0570839
											566	0.436332	V1	CCW	1	-0.0538499
											567	0.453786	V1	CCW	1	-0.0505316
											568	0.471239	V1	CCW	1	-0.0471421
											569	0.488692	V1	CCW	1	-0.0436956
											570	0.506145	V1	CCW	1	-0.0402069
											571	0.523599	V1	CCW	1	-0.0366913
											572	0.541052	V1	CCW	1	-0.03317
											573	0.558505	V1	CCW	1	-0.0296593
											574	0.575959	V1	CCW	1	-0.0261756
											575	0.593412	V1	CCW	1	-0.0227354
											576	0.610865	V1	CCW	1	-0.0193553
											577	0.628319	V1	CCW	1	-0.0160516
											578	0.645772	V1	CCW	1	-0.0128399
											579	0.663225	V1	CCW	1	-0.0097334
											580	0.680678	V1	CCW	1	-0.0067442
											581	0.698132	V1	CCW	1	-0.0038854
											582	0.715585	V1	CCW	1	-0.0011687
											583	0.733038	V1	CCW	1	0.00139563
											584	0.750492	V1	CCW	1	0.00379907
											585	0.767945	V1	CCW	1	0.00603478
											586	0.785398	V1	CCW	1	0.00809773
											587	0.802851	V1	CCW	1	0.00998478
											588	0.820305	V1	CCW	1	0.0116947
											589	0.837758	V1	CCW	1	0.013228
											590	0.855211	V1	CCW	1	0.0145875
											591	0.872665	V1	CCW	1	0.0157775
											592	0.890118	V1	CCW	1	0.0168042
											593	0.907571	V1	CCW	1	0.0176758
											594	0.925025	V1	CCW	1	0.0183959
											595	0.942478	V1	CCW	1	0.018969
											596	0.959931	V1	CCW	1	0.0194063
											597	0.977384	V1	CCW	1	0.0197195
											598	0.994838	V1	CCW	1	0.0199207
											599	1.01229	V1	CCW	1	0.0200223
											600	1.02974	V1	CCW	1	0.0200369
											601	1.0472	V1	CCW	1	0.019977
											602	1.06465	V1	CCW	1	0.0198626
											603	1.0821	V1	CCW	1	0.0197061
											604	1.09956	V1	CCW	1	0.0195198
											605	1.11701	V1	CCW	1	0.0193162
											606	1.13446	V1	CCW	1	0.0191073
											607	1.15192	V1	CCW	1	0.018905
											608	1.16937	V1	CCW	1	0.0187204
											609	1.18682	V1	CCW	1	0.0185643
											610	1.20428	V1	CCW	1	0.0184467
											611	1.22173	V1	CCW	1	0.0183767
											612	1.23918	V1	CCW	1	0.0183625
											613	1.25664	V1	CCW	1	0.0184111
											614	1.27409	V1	CCW	1	0.0185287
											615	1.29154	V1	CCW	1	0.0187201
											616	1.309	V1	CCW	1	0.0189888
											617	1.32645	V1	CCW	1	0.0193549
											618	1.3439	V1	CCW	1	0.0198212
											619	1.36136	V1	CCW	1	0.02039
											620	1.37881	V1	CCW	1	0.0210636
											621	1.39626	V1	CCW	1	0.0218439
											622	1.41372	V1	CCW	1	0.0227325
											623	1.43117	V1	CCW	1	0.0237307
											624	1.44862	V1	CCW	1	0.0248301
											625	1.46608	V1	CCW	1	0.0260215
											626	1.48353	V1	CCW	1	0.027304
											627	1.50098	V1	CCW	1	0.0286749
											628	1.51844	V1	CCW	1	0.0301304
											629	1.53589	V1	CCW	1	0.0316648
											630	1.55334	V1	CCW	1	0.0332711
											631	1.5708	V1	CCW	1	0.034941
											632	1.58825	V1	CCW	1	0.036665
											633	1.6057	V1	CCW	1	0.0384321
											634	1.62316	V1	CCW	1	0.0402308
											635	1.64061	V1	CCW	1	0.0420483
											636	1.65806	V1	CCW	1	0.0438712
											637	1.67552	V1	CCW	1	0.0456854
											638	1.69297	V1	CCW	1	0.0474765
											639	1.71042	V1	CCW	1	0.0492277
											640	1.72788	V1	CCW	1	0.0509215
											641	1.74533	V1	CCW	1	0.0525428
											642	1.76278	V1	CCW	1	0.0540762
											643	1.78024	V1	CCW	1	0.0555064
											644	1.79769	V1	CCW	1	0.0568184
											645	1.81514	V1	CCW	1	0.0579979
											646	1.8326	V1	CCW	1	0.059031
											647	1.85005	V1	CCW	1	0.0599059
											648	1.8675	V1	CCW	1	0.0606105
											649	1.88496	V1	CCW	1	0.0611339
											650	1.90241	V1	CCW	1	0.0614666
											651	1.91986	V1	CCW	1	0.0616004
											652	1.93732	V1	CCW	1	0.0615285
											653	1.95477	V1	CCW	1	0.0612457
											654	1.97222	V1	CCW	1	0.0607486
											655	1.98968	V1	CCW	1	0.0600352
											656	2.00713	V1	CCW	1	0.0591052
											657	2.02458	V1	CCW	1	0.0579602
											658	2.04204	V1	CCW	1	0.0566033
											659	2.05949	V1	CCW	1	0.0550392
											660	2.07694	V1	CCW	1	0.0532743
											661	2.0944	V1	CCW	1	0.0513163
											662	2.11185	V1	CCW	1	0.0491666
											663	2.1293	V1	CCW	1	0.046835
											664	2.14675	V1	CCW	1	0.0443318
											665	2.16421	V1	CCW	1	0.0416683
											666	2.18166	V1	CCW	1	0.038856
											667	2.19911	V1	CCW	1	0.0359067
											668	2.21657	V1	CCW	1	0.0328324
											669	2.23402	V1	CCW	1	0.0296478
											670	2.25147	V1	CCW	1	0.0263671
											671	2.26893	V1	CCW	1	0.0230027
											672	2.28638	V1	CCW	1	0.0195665
											673	2.30383	V1	CCW	1	0.0160705
											674	2.32129	V1	CCW	1	0.0125261
											675	2.33874	V1	CCW	1	0.00894458
											676	2.35619	V1	CCW	1	0.00533641
											677	2.37365	V1	CCW	1	0.00171148
											678	2.3911	V1	CCW	1	-0.0019212
											679	2.40855	V1	CCW	1	-0.0055534
											680	2.42601	V1	CCW	1	-0.009178
											681	2.44346	V1	CCW	1	-0.0127889
											682	2.46091	V1	CCW	1	-0.0163812
											683	2.47837	V1	CCW	1	-0.0199512
											684	2.49582	V1	CCW	1	-0.0234867
											685	2.51327	V1	CCW	1	-0.0269756
											686	2.53073	V1	CCW	1	-0.0304157
											687	2.54818	V1	CCW	1	-0.0338047
											688	2.56563	V1	CCW	1	-0.0371404
											689	2.58309	V1	CCW	1	-0.0404209
											690	2.60054	V1	CCW	1	-0.0436443
											691	2.61799	V1	CCW	1	-0.0468089
											692	2.63545	V1	CCW	1	-0.0499138
											693	2.6529	V1	CCW	1	-0.0529578
											694	2.67035	V1	CCW	1	-0.05594
											695	2.68781	V1	CCW	1	-0.0588596
											696	2.70526	V1	CCW	1	-0.0617164
											697	2.72271	V1	CCW	1	-0.0645103
											698	2.74017	V1	CCW	1	-0.0672415
											699	2.75762	V1	CCW	1	-0.0699105
											700	2.77507	V1	CCW	1	-0.072518
											701	2.79253	V1	CCW	1	-0.0750652
											702	2.80998	V1	CCW	1	-0.0775533
											703	2.82743	V1	CCW	1	-0.0799838
											704	2.84489	V1	CCW	1	-0.0823587
											705	2.86234	V1	CCW	1	-0.0846798
											706	2.87979	V1	CCW	1	-0.0869494
											707	2.89725	V1	CCW	1	-0.0891709
											708	2.9147	V1	CCW	1	-0.091347
											709	2.93215	V1	CCW	1	-0.0934803
											710	2.94961	V1	CCW	1	-0.0955738
											711	2.96706	V1	CCW	1	-0.0976305
											712	2.98451	V1	CCW	1	-0.0996535
											713	3.00197	V1	CCW	1	-0.101646
											714	3.01942	V1	CCW	1	-0.103607
											715	3.03687	V1	CCW	1	-0.105534
											716	3.05433	V1	CCW	1	-0.107431
											717	3.07178	V1	CCW	1	-0.109299
											718	3.08923	V1	CCW	1	-0.111139
											719	3.10669	V1	CCW	1	-0.112951
											720	3.12414	V1	CCW	1	-0.114737
											721	3.14159	V1	CCW	1	-0.116493
											722	-3.14159	V1	CCW	2	0.138758
											723	-3.12414	V1	CCW	2	0.135767
											724	-3.10669	V1	CCW	2	0.131944
											725	-3.08923	V1	CCW	2	0.127345
											726	-3.07178	V1	CCW	2	0.122043
											727	-3.05433	V1	CCW	2	0.116122
											728	-3.03687	V1	CCW	2	0.109683
											729	-3.01942	V1	CCW	2	0.102839
											730	-3.00197	V1	CCW	2	0.0956764
											731	-2.98451	V1	CCW	2	0.0882883
											732	-2.96706	V1	CCW	2	0.0808079
											733	-2.94961	V1	CCW	2	0.0733702
											734	-2.93215	V1	CCW	2	0.0661112
											735	-2.9147	V1	CCW	2	0.059166
											736	-2.89725	V1	CCW	2	0.0526675
											737	-2.87979	V1	CCW	2	0.0467446
											738	-2.86234	V1	CCW	2	0.0415107
											739	-2.84489	V1	CCW	2	0.0370826
											740	-2.82743	V1	CCW	2	0.0335682
											741	-2.80998	V1	CCW	2	0.0310658
											742	-2.79253	V1	CCW	2	0.0296626
											743	-2.77507	V1	CCW	2	0.0294336
											744	-2.75762	V1	CCW	2	0.0304412
											745	-2.74017	V1	CCW	2	0.0327342
											746	-2.72271	V1	CCW	2	0.0363472
											747	-2.70526	V1	CCW	2	0.0413003
											748	-2.68781	V1	CCW	2	0.0475989
											749	-2.67035	V1	CCW	2	0.0552336
											750	-2.6529	V1	CCW	2	0.0641804
											751	-2.63545	V1	CCW	2	0.0744007
											752	-2.61799	V1	CCW	2	0.0858422
											753	-2.60054	V1	CCW	2	0.0985535
											754	-2.58309	V1	CCW	2	0.112467
											755	-2.56563	V1	CCW	2	0.12751
											756	-2.54818	V1	CCW	2	0.143608
											757	-2.53073	V1	CCW	2	0.160679
											758	-2.51327	V1	CCW	2	0.178644
											759	-2.49582	V1	CCW	2	0.197419
											760	-2.47837	V1	CCW	2	0.216947
											761	-2.46091	V1	CCW	2	0.237172
											762	-2.44346	V1	CCW	2	0.258015
											763	-2.42601	V1	CCW	2	0.279406
											764	-2.40855	V1	CCW	2	0.30128
											765	-2.3911	V1	CCW	2	0.323579
											766	-2.37365	V1	CCW	2	0.346253
											767	-2.35619	V1	CCW	2	0.369261
											768	-2.33874	V1	CCW	2	0.39257
											769	-2.32129	V1	CCW	2	0.416159
											770	-2.30383	V1	CCW	2	0.440012
											771	-2.28638	V1	CCW	2	0.464127
											772	-2.26893	V1	CCW	2	0.488509
											773	-2.25147	V1	CCW	2	0.513175
											774	-2.23402	V1	CCW	2	0.538149
											775	-2.21657	V1	CCW	2	0.5634
											776	-2.19911	V1	CCW	2	0.5889
											777	-2.18166	V1	CCW	2	0.614684
											778	-2.16421	V1	CCW	2	0.640786
											779	-2.14676	V1	CCW	2	0.667241
											780	-2.1293	V1	CCW	2	0.694083
											781	-2.11185	V1	CCW	2	0.721343
											782	-2.0944	V1	CCW	2	0.749052
											783	-2.07694	V1	CCW	2	0.777026
											784	-2.05949	V1	CCW	2	0.805283
											785	-2.04204	V1	CCW	2	0.833827
											786	-2.02458	V1	CCW	2	0.862643
											787	-2.00713	V1	CCW	2	0.891702
											788	-1.98968	V1	CCW	2	0.920955
											789	-1.97222	V1	CCW	2	0.950343
											790	-1.95477	V1	CCW	2	0.979788
											791	-1.93732	V1	CCW	2	1.0092
											792	-1.91986	V1	CCW	2	1.03848
											793	-1.90241	V1	CCW	2	1.0675
											794	-1.88496	V1	CCW	2	1.09615
											795	-1.8675	V1	CCW	2	1.12429
											796	-1.85005	V1	CCW	2	1.15178
											797	-1.8326	V1	CCW	2	1.17847
											798	-1.81514	V1	CCW	2	1.20422
											799	-1.79769	V1	CCW	2	1.22888
											800	-1.78024	V1	CCW	2	1.2523
											801	-1.76278	V1	CCW	2	1.27432
											802	-1.74533	V1	CCW	2	1.29479
											803	-1.72788	V1	CCW	2	1.31358
											804	-1.71042	V1	CCW	2	1.33055
											805	-1.69297	V1	CCW	2	1.34558
											806	-1.67552	V1	CCW	2	1.35859
											807	-1.65806	V1	CCW	2	1.36947
											808	-1.64061	V1	CCW	2	1.37812
											809	-1.62316	V1	CCW	2	1.38447
											810	-1.6057	V1	CCW	2	1.38847
											811	-1.58825	V1	CCW	2	1.39007
											812	-1.5708	V1	CCW	2	1.38925
											813	-1.55334	V1	CCW	2	1.38601
											814	-1.53589	V1	CCW	2	1.38037
											815	-1.51844	V1	CCW	2	1.37234
											816	-1.50098	V1	CCW	2	1.36198
											817	-1.48353	V1	CCW	2	1.34936
											818	-1.46608	V1	CCW	2	1.33455
											819	-1.44862	V1	CCW	2	1.31766
											820	-1.43117	V1	CCW	2	1.29876
											821	-1.41372	V1	CCW	2	1.27796
											822	-1.39626	V1	CCW	2	1.25538
											823	-1.37881	V1	CCW	2	1.23116
											824	-1.36136	V1	CCW	2	1.20544
											825	-1.3439	V1	CCW	2	1.17836
											826	-1.32645	V1	CCW	2	1.15008
											827	-1.309	V1	CCW	2	1.12073
											828	-1.29154	V1	CCW	2	1.09052
											829	-1.27409	V1	CCW	2	1.05959
											830	-1.25664	V1	CCW	2	1.02809
											831	-1.23918	V1	CCW	2	0.996153
											832	-1.22173	V1	CCW	2	0.963919
											833	-1.20428	V1	CCW	2	0.931518
											834	-1.18682	V1	CCW	2	0.899074
											835	-1.16937	V1	CCW	2	0.866701
											836	-1.15192	V1	CCW	2	0.834504
											837	-1.13446	V1	CCW	2	0.802575
											838	-1.11701	V1	CCW	2	0.770995
											839	-1.09956	V1	CCW	2	0.739833
											840	-1.0821	V1	CCW	2	0.709141
											841	-1.06465	V1	CCW	2	0.678959
											842	-1.0472	V1	CCW	2	0.64931
											843	-1.02974	V1	CCW	2	0.620422
											844	-1.01229	V1	CCW	2	0.592308
											845	-0.994838	V1	CCW	2	0.56498
											846	-0.977384	V1	CCW	2	0.538449
											847	-0.959931	V1	CCW	2	0.512722
											848	-0.942478	V1	CCW	2	0.487805
											849	-0.925025	V1	CCW	2	0.4637
											850	-0.907571	V1	CCW	2	0.440421
											851	-0.890118	V1	CCW	2	0.417976
											852	-0.872665	V1	CCW	2	0.396364
											853	-0.855211	V1	CCW	2	0.375581
											854	-0.837758	V1	CCW	2	0.355623
											855	-0.820305	V1	CCW	2	0.336486
											856	-0.802852	V1	CCW	2	0.318165
											857	-0.785398	V1	CCW	2	0.300652
											858	-0.767945	V1	CCW	2	0.283942
											859	-0.750492	V1	CCW	2	0.268026
											860	-0.733038	V1	CCW	2	0.252898
											861	-0.715585	V1	CCW	2	0.238548
											862	-0.698132	V1	CCW	2	0.224969
											863	-0.680678	V1	CCW	2	0.212152
											864	-0.663225	V1	CCW	2	0.200088
											865	-0.645772	V1	CCW	2	0.188748
											866	-0.628319	V1	CCW	2	0.178104
											867	-0.610865	V1	CCW	2	0.16814
											868	-0.593412	V1	CCW	2	0.158843
											869	-0.575959	V1	CCW	2	0.150195
											870	-0.558505	V1	CCW	2	0.142177
											871	-0.541052	V1	CCW	2	0.134768
											872	-0.523599	V1	CCW	2	0.127947
											873	-0.506146	V1	CCW	2	0.121683
											874	-0.488692	V1	CCW	2	0.115954
											875	-0.471239	V1	CCW	2	0.110733
											876	-0.453786	V1	CCW	2	0.105997
											877	-0.436332	V1	CCW	2	0.101718
											878	-0.418879	V1	CCW	2	0.0978719
											879	-0.401426	V1	CCW	2	0.0944321
											880	-0.383972	V1	CCW	2	0.0913736
											881	-0.366519	V1	CCW	2	0.088672
											882	-0.349066	V1	CCW	2	0.0863037
											883	-0.331613	V1	CCW	2	0.0842468
											884	-0.314159	V1	CCW	2	0.0824807
											885	-0.296706	V1	CCW	2	0.0809865
											886	-0.279253	V1	CCW	2	0.0797476
											887	-0.261799	V1	CCW	2	0.0787492
											888	-0.244346	V1	CCW	2	0.0779251
											889	-0.226893	V1	CCW	2	0.0772604
											890	-0.20944	V1	CCW	2	0.0767395
											891	-0.191986	V1	CCW	2	0.0763462
											892	-0.174533	V1	CCW	2	0.0760641
											893	-0.15708	V1	CCW	2	0.0758764
											894	-0.139626	V1	CCW	2	0.0757665
											895	-0.122173	V1	CCW	2	0.0757382
											896	-0.10472	V1	CCW	2	0.0757968
											897	-0.0872665	V1	CCW	2	0.0759291
											898	-0.0698132	V1	CCW	2	0.0761256
											899	-0.0523599	V1	CCW	2	0.0763804
											900	-0.0349066	V1	CCW	2	0.0766908
											901	-0.0174533	V1	CCW	2	0.0770579
											902	0	V1	CCW	2	0.0774862
											903	0.0174533	V1	CCW	2	0.077984
											904	0.0349066	V1	CCW	2	0.0785627
											905	0.0523599	V1	CCW	2	0.0792372
											906	0.0698132	V1	CCW	2	0.0800254
											907	0.0872665	V1	CCW	2	0.0809482
											908	0.10472	V1	CCW	2	0.082029
											909	0.122173	V1	CCW	2	0.0832939
											910	0.139626	V1	CCW	2	0.0847599
											911	0.15708	V1	CCW	2	0.0864446
											912	0.174533	V1	CCW	2	0.0883768
											913	0.191986	V1	CCW	2	0.0905847
											914	0.20944	V1	CCW	2	0.0930961
											915	0.226893	V1	CCW	2	0.0959379
											916	0.244346	V1	CCW	2	0.0991358
											917	0.261799	V1	CCW	2	0.102714
											918	0.279253	V1	CCW	2	0.106639
											919	0.296706	V1	CCW	2	0.110931
											920	0.314159	V1	CCW	2	0.115601
											921	0.331613	V1	CCW	2	0.120656
											922	0.349066	V1	CCW	2	0.126098
											923	0.366519	V1	CCW	2	0.131921
											924	0.383972	V1	CCW	2	0.138114
											925	0.401426	V1	CCW	2	0.144659
											926	0.418879	V1	CCW	2	0.151535
											927	0.436332	V1	CCW	2	0.158712
											928	0.453786	V1	CCW	2	0.166156
											929	0.471239	V1	CCW	2	0.173831
											930	0.488692	V1	CCW	2	0.181694
											931	0.506145	V1	CCW	2	0.189697
											932	0.523599	V1	CCW	2	0.197793
											933	0.541052	V1	CCW	2	0.205935
											934	0.558505	V1	CCW	2	0.214071
											935	0.575959	V1	CCW	2	0.222145
											936	0.593412	V1	CCW	2	0.230103
											937	0.610865	V1	CCW	2	0.23789
											938	0.628319	V1	CCW	2	0.24545
											939	0.645772	V1	CCW	2	0.252733
											940	0.663225	V1	CCW	2	0.259703
											941	0.680678	V1	CCW	2	0.266331
											942	0.698132	V1	CCW	2	0.272574
											943	0.715585	V1	CCW	2	0.278395
											944	0.733038	V1	CCW	2	0.283764
											945	0.750492	V1	CCW	2	0.288656
											946	0.767945	V1	CCW	2	0.293055
											947	0.785398	V1	CCW	2	0.296951
											948	0.802851	V1	CCW	2	0.300341
											949	0.820305	V1	CCW	2	0.303229
											950	0.837758	V1	CCW	2	0.305628
											951	0.855211	V1	CCW	2	0.307556
											952	0.872665	V1	CCW	2	0.309038
											953	0.890118	V1	CCW	2	0.310108
											954	0.907571	V1	CCW	2	0.310803
											955	0.925025	V1	CCW	2	0.311146
											956	0.942478	V1	CCW	2	0.311163
											957	0.959931	V1	CCW	2	0.310904
											958	0.977384	V1	CCW	2	0.310419
											959	0.994838	V1	CCW	2	0.309758
											960	1.01229	V1	CCW	2	0.308974
											961	1.02974	V1	CCW	2	0.308118
											962	1.0472	V1	CCW	2	0.30724
											963	1.06465	V1	CCW	2	0.30638
											964	1.0821	V1	CCW	2	0.305586
											965	1.09956	V1	CCW	2	0.304901
											966	1.11701	V1	CCW	2	0.304365
											967	1.13446	V1	CCW	2	0.304016
											968	1.15192	V1	CCW	2	0.303883
											969	1.16937	V1	CCW	2	0.303996
											970	1.18682	V1	CCW	2	0.304375
											971	1.20428	V1	CCW	2	0.305037
											972	1.22173	V1	CCW	2	0.305993
											973	1.23918	V1	CCW	2	0.307249
											974	1.25664	V1	CCW	2	0.308804
											975	1.27409	V1	CCW	2	0.310653
											976	1.29154	V1	CCW	2	0.312782
											977	1.309	V1	CCW	2	0.315176
											978	1.32645	V1	CCW	2	0.317869
											979	1.3439	V1	CCW	2	0.320839
											980	1.36136	V1	CCW	2	0.324062
											981	1.37881	V1	CCW	2	0.327515
											982	1.39626	V1	CCW	2	0.331171
											983	1.41372	V1	CCW	2	0.335006
											984	1.43117	V1	CCW	2	0.338994
											985	1.44862	V1	CCW	2	0.343087
											986	1.46608	V1	CCW	2	0.347237
											987	1.48353	V1	CCW	2	0.351418
											988	1.50098	V1	CCW	2	0.355599
											989	1.51844	V1	CCW	2	0.359751
											990	1.53589	V1	CCW	2	0.363843
											991	1.55334	V1	CCW	2	0.367841
											992	1.5708	V1	CCW	2	0.371713
											993	1.58825	V1	CCW	2	0.375427
											994	1.6057	V1	CCW	2	0.378948
											995	1.62316	V1	CCW	2	0.382246
											996	1.64061	V1	CCW	2	0.385289
											997	1.65806	V1	CCW	2	0.388047
											998	1.67552	V1	CCW	2	0.390494
											999	1.69297	V1	CCW	2	0.392602
											1000	1.71042	V1	CCW	2	0.39433
											1001	1.72788	V1	CCW	2	0.395638
											1002	1.74533	V1	CCW	2	0.396504
											1003	1.76278	V1	CCW	2	0.396905
											1004	1.78024	V1	CCW	2	0.396821
											1005	1.79769	V1	CCW	2	0.396232
											1006	1.81514	V1	CCW	2	0.395121
											1007	1.8326	V1	CCW	2	0.393472
											1008	1.85005	V1	CCW	2	0.391286
											1009	1.8675	V1	CCW	2	0.388551
											1010	1.88496	V1	CCW	2	0.385259
											1011	1.90241	V1	CCW	2	0.381405
											1012	1.91986	V1	CCW	2	0.376988
											1013	1.93732	V1	CCW	2	0.37201
											1014	1.95477	V1	CCW	2	0.366475
											1015	1.97222	V1	CCW	2	0.360392
											1016	1.98968	V1	CCW	2	0.353773
											1017	2.00713	V1	CCW	2	0.346633
											1018	2.02458	V1	CCW	2	0.338989
											1019	2.04204	V1	CCW	2	0.330862
											1020	2.05949	V1	CCW	2	0.322275
											1021	2.07694	V1	CCW	2	0.313253
											1022	2.0944	V1	CCW	2	0.303822
											1023	2.11185	V1	CCW	2	0.294021
											1024	2.1293	V1	CCW	2	0.283881
											1025	2.14675	V1	CCW	2	0.273435
											1026	2.16421	V1	CCW	2	0.262716
											1027	2.18166	V1	CCW	2	0.251758
											1028	2.19911	V1	CCW	2	0.240596
											1029	2.21657	V1	CCW	2	0.229265
											1030	2.23402	V1	CCW	2	0.217835
											1031	2.25147	V1	CCW	2	0.206377
											1032	2.26893	V1	CCW	2	0.194928
											1033	2.28638	V1	CCW	2	0.183528
											1034	2.30383	V1	CCW	2	0.17222
											1035	2.32129	V1	CCW	2	0.16105
											1036	2.33874	V1	CCW	2	0.150062
											1037	2.35619	V1	CCW	2	0.139306
											1038	2.37365	V1	CCW	2	0.12883
											1039	2.3911	V1	CCW	2	0.118681
											1040	2.40855	V1	CCW	2	0.108908
											1041	2.42601	V1	CCW	2	0.0995561
											1042	2.44346	V1	CCW	2	0.0906716
											1043	2.46091	V1	CCW	2	0.0822969
											1044	2.47837	V1	CCW	2	0.0744722
											1045	2.49582	V1	CCW	2	0.0672578
											1046	2.51327	V1	CCW	2	0.060713
											1047	2.53073	V1	CCW	2	0.0548734
											1048	2.54818	V1	CCW	2	0.049773
											1049	2.56563	V1	CCW	2	0.0454445
											1050	2.58309	V1	CCW	2	0.0419182
											1051	2.60054	V1	CCW	2	0.0392218
											1052	2.61799	V1	CCW	2	0.0373805
											1053	2.63545	V1	CCW	2	0.0363051
											1054	2.6529	V1	CCW	2	0.0360107
											1055	2.67035	V1	CCW	2	0.0365016
											1056	2.68781	V1	CCW	2	0.0377712
											1057	2.70526	V1	CCW	2	0.0398024
											1058	2.72271	V1	CCW	2	0.0425674
											1059	2.74017	V1	CCW	2	0.0460283
											1060	2.75762	V1	CCW	2	0.0501374
											1061	2.77507	V1	CCW	2	0.0548379
											1062	2.79253	V1	CCW	2	0.0600641
											1063	2.80998	V1	CCW	2	0.0657427
											1064	2.82743	V1	CCW	2	0.0717934
											1065	2.84489	V1	CCW	2	0.0781297
											1066	2.86234	V1	CCW	2	0.08466
											1067	2.87979	V1	CCW	2	0.0912887
											1068	2.89725	V1	CCW	2	0.0979014
											1069	2.9147	V1	CCW	2	0.104396
											1070	2.93215	V1	CCW	2	0.110669
											1071	2.94961	V1	CCW	2	0.116616
											1072	2.96706	V1	CCW	2	0.122134
											1073	2.98451	V1	CCW	2	0.12712
											1074	3.00197	V1	CCW	2	0.131476
											1075	3.01942	V1	CCW	2	0.13517
											1076	3.03687	V1	CCW	2	0.13818
											1077	3.05433	V1	CCW	2	0.14043
											1078	3.07178	V1	CCW	2	0.141861
											1079	3.08923	V1	CCW	2	0.142427
											1080	3.10669	V1	CCW	2	0.142103
											1081	3.12414	V1	CCW	2	0.140878
											1082	3.14159	V1	CCW	2	0.138758
											1083	-3.14159	V1	CCW	3	-0.0468583
											1084	-3.12414	V1	CCW	3	-0.0483816
											1085	-3.10669	V1	CCW	3	-0.0498336
											1086	-3.08923	V1	CCW	3	-0.0512028
											1087	-3.07178	V1	CCW	3	-0.052476
											1088	-3.05433	V1	CCW	3	-0.0536394
											1089	-3.03687	V1	CCW	3	-0.0546779
											1090	-3.01942	V1	CCW	3	-0.0555757
											1091	-3.00197	V1	CCW	3	-0.0563188
											1092	-2.98451	V1	CCW	3	-0.056893
											1093	-2.96706	V1	CCW	3	-0.0572818
											1094	-2.94961	V1	CCW	3	-0.0574692
											1095	-2.93215	V1	CCW	3	-0.0574393
											1096	-2.9147	V1	CCW	3	-0.0571771
											1097	-2.89725	V1	CCW	3	-0.0566682
											1098	-2.87979	V1	CCW	3	-0.0558992
											1099	-2.86234	V1	CCW	3	-0.0548678
											1100	-2.84489	V1	CCW	3	-0.0535632
											1101	-2.82743	V1	CCW	3	-0.0519768
											1102	-2.80998	V1	CCW	3	-0.0501019
											1103	-2.79253	V1	CCW	3	-0.0479341
											1104	-2.77507	V1	CCW	3	-0.0454713
											1105	-2.75762	V1	CCW	3	-0.0427134
											1106	-2.74017	V1	CCW	3	-0.0396629
											1107	-2.72271	V1	CCW	3	-0.0363242
											1108	-2.70526	V1	CCW	3	-0.0327041
											1109	-2.68781	V1	CCW	3	-0.0288115
											1110	-2.67035	V1	CCW	3	-0.0246571
											1111	-2.6529	V1	CCW	3	-0.0202536
											1112	-2.63545	V1	CCW	3	-0.0156156
											1113	-2.61799	V1	CCW	3	-0.010759
											1114	-2.60054	V1	CCW	3	-0.0056995
											1115	-2.58309	V1	CCW	3	-0.0004556
											1116	-2.56563	V1	CCW	3	0.00495335
											1117	-2.54818	V1	CCW	3	0.0105074
											1118	-2.53073	V1	CCW	3	0.0161863
											1119	-2.51327	V1	CCW	3	0.0219692
											1120	-2.49582	V1	CCW	3	0.0278356
											1121	-2.47837	V1	CCW	3	0.0337597
											1122	-2.46091	V1	CCW	3	0.0397156
											1123	-2.44346	V1	CCW	3	0.0456836
											1124	-2.42601	V1	CCW	3	0.0516442
											1125	-2.40855	V1	CCW	3	0.057578
											1126	-2.3911	V1	CCW	3	0.0634666
											1127	-2.37365	V1	CCW	3	0.0692922
											1128	-2.35619	V1	CCW	3	0.0750384
											1129	-2.33874	V1	CCW	3	0.0806896
											1130	-2.32129	V1	CCW	3	0.0862321
											1131	-2.30383	V1	CCW	3	0.0916533
											1132	-2.28638	V1	CCW	3	0.0969428
											1133	-2.26893	V1	CCW	3	0.102092
											1134	-2.25147	V1	CCW	3	0.107093
											1135	-2.23402	V1	CCW	3	0.111942
											1136	-2.21657	V1	CCW	3	0.116623
											1137	-2.19911	V1	CCW	3	0.12112
											1138	-2.18166	V1	CCW	3	0.125432
											1139	-2.16421	V1	CCW	3	0.129556
											1140	-2.14676	V1	CCW	3	0.133494
											1141	-2.1293	V1	CCW	3	0.137243
											1142	-2.11185	V1	CCW	3	0.140804
											1143	-2.0944	V1	CCW	3	0.144177
											1144	-2.07694	V1	CCW	3	0.147356
											1145	-2.05949	V1	CCW	3	0.150341
											1146	-2.04204	V1	CCW	3	0.153134
											1147	-2.02458	V1	CCW	3	0.155736
											1148	-2.00713	V1	CCW	3	0.158148
											1149	-1.98968	V1	CCW	3	0.16037
											1150	-1.97222	V1	CCW	3	0.162404
											1151	-1.95477	V1	CCW	3	0.164249
											1152	-1.93732	V1	CCW	3	0.165908
											1153	-1.91986	V1	CCW	3	0.167379
											1154	-1.90241	V1	CCW	3	0.168663
											1155	-1.88496	V1	CCW	3	0.16976
											1156	-1.8675	V1	CCW	3	0.17067
											1157	-1.85005	V1	CCW	3	0.171392
											1158	-1.8326	V1	CCW	3	0.171926
											1159	-1.81514	V1	CCW	3	0.172281
											1160	-1.79769	V1	CCW	3	0.172458
											1161	-1.78024	V1	CCW	3	0.172457
											1162	-1.76278	V1	CCW	3	0.172279
											1163	-1.74533	V1	CCW	3	0.171926
											1164	-1.72788	V1	CCW	3	0.1714
											1165	-1.71042	V1	CCW	3	0.170704
											1166	-1.69297	V1	CCW	3	0.169842
											1167	-1.67552	V1	CCW	3	0.16882
											1168	-1.65806	V1	CCW	3	0.167642
											1169	-1.64061	V1	CCW	3	0.166312
											1170	-1.62316	V1	CCW	3	0.164835
											1171	-1.6057	V1	CCW	3	0.163217
											1172	-1.58825	V1	CCW	3	0.161464
											1173	-1.5708	V1	CCW	3	0.159581
											1174	-1.55334	V1	CCW	3	0.157576
											1175	-1.53589	V1	CCW	3	0.155454
											1176	-1.51844	V1	CCW	3	0.153223
											1177	-1.50098	V1	CCW	3	0.150888
											1178	-1.48353	V1	CCW	3	0.148458
											1179	-1.46608	V1	CCW	3	0.145938
											1180	-1.44862	V1	CCW	3	0.143335
											1181	-1.43117	V1	CCW	3	0.140662
											1182	-1.41372	V1	CCW	3	0.137929
											1183	-1.39626	V1	CCW	3	0.135144
											1184	-1.37881	V1	CCW	3	0.132314
											1185	-1.36136	V1	CCW	3	0.129447
											1186	-1.3439	V1	CCW	3	0.126549
											1187	-1.32645	V1	CCW	3	0.123628
											1188	-1.309	V1	CCW	3	0.120692
											1189	-1.29154	V1	CCW	3	0.117753
											1190	-1.27409	V1	CCW	3	0.114819
											1191	-1.25664	V1	CCW	3	0.111895
											1192	-1.23918	V1	CCW	3	0.10899
											1193	-1.22173	V1	CCW	3	0.106111
											1194	-1.20428	V1	CCW	3	0.103264
											1195	-1.18682	V1	CCW	3	0.100455
											1196	-1.16937	V1	CCW	3	0.0976907
											1197	-1.15192	V1	CCW	3	0.094977
											1198	-1.13446	V1	CCW	3	0.092319
											1199	-1.11701	V1	CCW	3	0.0897213
											1200	-1.09956	V1	CCW	3	0.087188
											1201	-1.0821	V1	CCW	3	0.0847226
											1202	-1.06465	V1	CCW	3	0.0823277
											1203	-1.0472	V1	CCW	3	0.0800056
											1204	-1.02974	V1	CCW	3	0.0777663
											1205	-1.01229	V1	CCW	3	0.0756114
											1206	-0.994838	V1	CCW	3	0.0735419
											1207	-0.977384	V1	CCW	3	0.071559
											1208	-0.959931	V1	CCW	3	0.0696633
											1209	-0.942478	V1	CCW	3	0.0678554
											1210	-0.925025	V1	CCW	3	0.0661356
											1211	-0.907571	V1	CCW	3	0.0645005
											1212	-0.890118	V1	CCW	3	0.0629467
											1213	-0.872665	V1	CCW	3	0.0614733
											1214	-0.855211	V1	CCW	3	0.0600787
											1215	-0.837758	V1	CCW	3	0.0587607
											1216	-0.820305	V1	CCW	3	0.0575165
											1217	-0.802852	V1	CCW	3	0.0563428
											1218	-0.785398	V1	CCW	3	0.0552356
											1219	-0.767945	V1	CCW	3	0.0541904
											1220	-0.750492	V1	CCW	3	0.0532025
											1221	-0.733038	V1	CCW	3	0.0522666
											1222	-0.715585	V1	CCW	3	0.051377
											1223	-0.698132	V1	CCW	3	0.0505279
											1224	-0.680678	V1	CCW	3	0.0497132
											1225	-0.663225	V1	CCW	3	0.0489267
											1226	-0.645772	V1	CCW	3	0.0481599
											1227	-0.628319	V1	CCW	3	0.0474043
											1228	-0.610865	V1	CCW	3	0.0466531
											1229	-0.593412	V1	CCW	3	0.0458993
											1230	-0.575959	V1	CCW	3	0.0451363
											1231	-0.558505	V1	CCW	3	0.044357
											1232	-0.541052	V1	CCW	3	0.0435548
											1233	-0.523599	V1	CCW	3	0.0427231
											1234	-0.506146	V1	CCW	3	0.0418577
											1235	-0.488692	V1	CCW	3	0.0409527
											1236	-0.471239	V1	CCW	3	0.0400027
											1237	-0.453786	V1	CCW	3	0.0390032
											1238	-0.436332	V1	CCW	3	0.0379499
											1239	-0.418879	V1	CCW	3	0.0368395
											1240	-0.401426	V1	CCW	3	0.0356694
											1241	-0.383972	V1	CCW	3	0.0344376
											1242	-0.366519	V1	CCW	3	0.0331431
											1243	-0.349066	V1	CCW	3	0.0317855
											1244	-0.331613	V1	CCW	3	0.0303654
											1245	-0.314159	V1	CCW	3	0.0288842
											1246	-0.296706	V1	CCW	3	0.0273438
											1247	-0.279253	V1	CCW	3	0.025747
											1248	-0.261799	V1	CCW	3	0.0240976
											1249	-0.244346	V1	CCW	3	0.0223939
											1250	-0.226893	V1	CCW	3	0.0206403
											1251	-0.20944	V1	CCW	3	0.0188414
											1252	-0.191986	V1	CCW	3	0.0170019
											1253	-0.174533	V1	CCW	3	0.0151266
											1254	-0.15708	V1	CCW	3	0.0132206
											1255	-0.139626	V1	CCW	3	0.0112887
											1256	-0.122173	V1	CCW	3	0.00934197
											1257	-0.10472	V1	CCW	3	0.00739173
											1258	-0.0872665	V1	CCW	3	0.00544336
											1259	-0.0698132	V1	CCW	3	0.0035029
											1260	-0.0523599	V1	CCW	3	0.00157689
											1261	-0.0349066	V1	CCW	3	-0.0003277
											1262	-0.0174533	V1	CCW	3	-0.0022034
											1263	0	V1	CCW	3	-0.0040428
											1264	0.0174533	V1	CCW	3	-0.0058378
											1265	0.0349066	V1	CCW	3	-0.0075806
											1266	0.0523599	V1	CCW	3	-0.0092632
											1267	0.0698132	V1	CCW	3	-0.0108777
											1268	0.0872665	V1	CCW	3	-0.0124164
											1269	0.10472	V1	CCW	3	-0.0138717
											1270	0.122173	V1	CCW	3	-0.0152366
											1271	0.139626	V1	CCW	3	-0.016501
											1272	0.15708	V1	CCW	3	-0.0176548
											1273	0.174533	V1	CCW	3	-0.0186917
											1274	0.191986	V1	CCW	3	-0.0196054
											1275	0.20944	V1	CCW	3	-0.0203897
											1276	0.226893	V1	CCW	3	-0.0210391
											1277	0.244346	V1	CCW	3	-0.0215483
											1278	0.261799	V1	CCW	3	-0.0219126
											1279	0.279253	V1	CCW	3	-0.0221332
											1280	0.296706	V1	CCW	3	-0.0222064
											1281	0.314159	V1	CCW	3	-0.0221299
											1282	0.331613	V1	CCW	3	-0.0219022
											1283	0.349066	V1	CCW	3	-0.0215228
											1284	0.366519	V1	CCW	3	-0.0209922
											1285	0.383972	V1	CCW	3	-0.0203121
											1286	0.401426	V1	CCW	3	-0.0194849
											1287	0.418879	V1	CCW	3	-0.0185143
											1288	0.436332	V1	CCW	3	-0.0174045
											1289	0.453786	V1	CCW	3	-0.0161611
											1290	0.471239	V1	CCW	3	-0.0147901
											1291	0.488692	V1	CCW	3	-0.0132984
											1292	0.506145	V1	CCW	3	-0.0116935
											1293	0.523599	V1	CCW	3	-0.0099837
											1294	0.541052	V1	CCW	3	-0.0081795
											1295	0.558505	V1	CCW	3	-0.0062903
											1296	0.575959	V1	CCW	3	-0.0043258
											1297	0.593412	V1	CCW	3	-0.0022957
											1298	0.610865	V1	CCW	3	-0.0002103
											1299	0.628319	V1	CCW	3	0.00192016
											1300	0.645772	V1	CCW	3	0.00408552
											1301	0.663225	V1	CCW	3	0.00627603
											1302	0.680678	V1	CCW	3	0.00848219
											1303	0.698132	V1	CCW	3	0.0106946
											1304	0.715585	V1	CCW	3	0.0129045
											1305	0.733038	V1	CCW	3	0.0151035
											1306	0.750492	V1	CCW	3	0.0172843
											1307	0.767945	V1	CCW	3	0.0194399
											1308	0.785398	V1	CCW	3	0.0215646
											1309	0.802851	V1	CCW	3	0.0236535
											1310	0.820305	V1	CCW	3	0.0257026
											1311	0.837758	V1	CCW	3	0.0277091
											1312	0.855211	V1	CCW	3	0.0296711
											1313	0.872665	V1	CCW	3	0.031588
											1314	0.890118	V1	CCW	3	0.03346
											1315	0.907571	V1	CCW	3	0.0352887
											1316	0.925025	V1	CCW	3	0.0370702
											1317	0.942478	V1	CCW	3	0.0388011
											1318	0.959931	V1	CCW	3	0.0404844
											1319	0.977384	V1	CCW	3	0.0421233
											1320	0.994838	V1	CCW	3	0.0437211
											1321	1.01229	V1	CCW	3	0.0452812
											1322	1.02974	V1	CCW	3	0.0468072
											1323	1.0472	V1	CCW	3	0.0483025
											1324	1.06465	V1	CCW	3	0.0497655
											1325	1.0821	V1	CCW	3	0.0511995
											1326	1.09956	V1	CCW	3	0.0526072
											1327	1.11701	V1	CCW	3	0.0539912
											1328	1.13446	V1	CCW	3	0.0553532
											1329	1.15192	V1	CCW	3	0.0566948
											1330	1.16937	V1	CCW	3	0.0580167
											1331	1.18682	V1	CCW	3	0.0593193
											1332	1.20428	V1	CCW	3	0.0606024
											1333	1.22173	V1	CCW	3	0.0618652
											1334	1.23918	V1	CCW	3	0.0631065
											1335	1.25664	V1	CCW	3	0.0643245
											1336	1.27409	V1	CCW	3	0.0655168
											1337	1.29154	V1	CCW	3	0.0666808
											1338	1.309	V1	CCW	3	0.0678132
											1339	1.32645	V1	CCW	3	0.068916
											1340	1.3439	V1	CCW	3	0.0699857
											1341	1.36136	V1	CCW	3	0.071019
											1342	1.37881	V1	CCW	3	0.0720124
											1343	1.39626	V1	CCW	3	0.0729627
											1344	1.41372	V1	CCW	3	0.0738669
											1345	1.43117	V1	CCW	3	0.074722
											1346	1.44862	V1	CCW	3	0.0755254
											1347	1.46608	V1	CCW	3	0.076275
											1348	1.48353	V1	CCW	3	0.0769684
											1349	1.50098	V1	CCW	3	0.0776038
											1350	1.51844	V1	CCW	3	0.0781797
											1351	1.53589	V1	CCW	3	0.0786947
											1352	1.55334	V1	CCW	3	0.0791483
											1353	1.5708	V1	CCW	3	0.0795398
											1354	1.58825	V1	CCW	3	0.0798692
											1355	1.6057	V1	CCW	3	0.0801368
											1356	1.62316	V1	CCW	3	0.0803433
											1357	1.64061	V1	CCW	3	0.0804898
											1358	1.65806	V1	CCW	3	0.0805778
											1359	1.67552	V1	CCW	3	0.0806089
											1360	1.69297	V1	CCW	3	0.0805853
											1361	1.71042	V1	CCW	3	0.0805091
											1362	1.72788	V1	CCW	3	0.0803826
											1363	1.74533	V1	CCW	3	0.0802087
											1364	1.76278	V1	CCW	3	0.0799904
											1365	1.78024	V1	CCW	3	0.0797308
											1366	1.79769	V1	CCW	3	0.0794332
											1367	1.81514	V1	CCW	3	0.0791009
											1368	1.8326	V1	CCW	3	0.0787372
											1369	1.85005	V1	CCW	3	0.0783385
											1370	1.8675	V1	CCW	3	0.0779077
											1371	1.88496	V1	CCW	3	0.0774473
											1372	1.90241	V1	CCW	3	0.0769594
											1373	1.91986	V1	CCW	3	0.0764452
											1374	1.93732	V1	CCW	3	0.0759055
											1375	1.95477	V1	CCW	3	0.0753404
											1376	1.97222	V1	CCW	3	0.0747495
											1377	1.98968	V1	CCW	3	0.0741315
											1378	2.00713	V1	CCW	3	0.0734848
											1379	2.02458	V1	CCW	3	0.0728071
											1380	2.04204	V1	CCW	3	0.0720956
											1381	2.05949	V1	CCW	3	0.0713467
											1382	2.07694	V1	CCW	3	0.0705567
											1383	2.0944	V1	CCW	3	0.0697213
											1384	2.11185	V1	CCW	3	0.0688411
											1385	2.1293	V1	CCW	3	0.0679115
											1386	2.14675	V1	CCW	3	0.0669281
											1387	2.16421	V1	CCW	3	0.0658864
											1388	2.18166	V1	CCW	3	0.0647822
											1389	2.19911	V1	CCW	3	0.0636115
											1390	2.21657	V1	CCW	3	0.0623704
											1391	2.23402	V1	CCW	3	0.0610577
											1392	2.25147	V1	CCW	3	0.0596725
											1393	2.26893	V1	CCW	3	0.0582123
											1394	2.28638	V1	CCW	3	0.0566753
											1395	2.30383	V1	CCW	3	0.0550601
											1396	2.32129	V1	CCW	3	0.0533665
											1397	2.33874	V1	CCW	3	0.0515948
											1398	2.35619	V1	CCW	3	0.0497458
											1399	2.37365	V1	CCW	3	0.0478214
											1400	2.3911	V1	CCW	3	0.0458239
											1401	2.40855	V1	CCW	3	0.0437565
											1402	2.42601	V1	CCW	3	0.0416228
											1403	2.44346	V1	CCW	3	0.0394272
											1404	2.46091	V1	CCW	3	0.0371744
											1405	2.47837	V1	CCW	3	0.0348697
											1406	2.49582	V1	CCW	3	0.0325188
											1407	2.51327	V1	CCW	3	0.0301274
											1408	2.53073	V1	CCW	3	0.0277019
											1409	2.54818	V1	CCW	3	0.0252488
											1410	2.56563	V1	CCW	3	0.0227747
											1411	2.58309	V1	CCW	3	0.0202864
											1412	2.60054	V1	CCW	3	0.0177904
											1413	2.61799	V1	CCW	3	0.0152933
											1414	2.63545	V1	CCW	3	0.0127998
											1415	2.6529	V1	CCW	3	0.010316
											1416	2.67035	V1	CCW	3	0.00784749
											1417	2.68781	V1	CCW	3	0.00539938
											1418	2.70526	V1	CCW	3	0.00297625
											1419	2.72271	V1	CCW	3	0.00058206
											1420	2.74017	V1	CCW	3	-0.0017799
											1421	2.75762	V1	CCW	3	-0.0041069
											1422	2.77507	V1	CCW	3	-0.0063971
											1423	2.79253	V1	CCW	3	-0.0086494
											1424	2.80998	V1	CCW	3	-0.0108632
											1425	2.82743	V1	CCW	3	-0.0130389
											1426	2.84489	V1	CCW	3	-0.0151776
											1427	2.86234	V1	CCW	3	-0.0172812
											1428	2.87979	V1	CCW	3	-0.019352
											1429	2.89725	V1	CCW	3	-0.0213861
											1430	2.9147	V1	CCW	3	-0.0233866
											1431	2.93215	V1	CCW	3	-0.0253569
											1432	2.94961	V1	CCW	3	-0.0273004
											1433	2.96706	V1	CCW	3	-0.0292206
											1434	2.98451	V1	CCW	3	-0.0311212
											1435	3.00197	V1	CCW	3	-0.0330058
											1436	3.01942	V1	CCW	3	-0.0348649
											1437	3.03687	V1	CCW	3	-0.0366888
											1438	3.05433	V1	CCW	3	-0.038479
											1439	3.07178	V1	CCW	3	-0.0402355
											1440	3.08923	V1	CCW	3	-0.0419564
											1441	3.10669	V1	CCW	3	-0.0436377
											1442	3.12414	V1	CCW	3	-0.0452741
											1443	3.14159	V1	CCW	3	-0.0468583
											1444	-3.14159	V1	CCW	4	0.0958621
											1445	-3.12414	V1	CCW	4	0.0968085
											1446	-3.10669	V1	CCW	4	0.0978293
											1447	-3.08923	V1	CCW	4	0.0989334
											1448	-3.07178	V1	CCW	4	0.10013
											1449	-3.05433	V1	CCW	4	0.101429
											1450	-3.03687	V1	CCW	4	0.10284
											1451	-3.01942	V1	CCW	4	0.104372
											1452	-3.00197	V1	CCW	4	0.106036
											1453	-2.98451	V1	CCW	4	0.107842
											1454	-2.96706	V1	CCW	4	0.1098
											1455	-2.94961	V1	CCW	4	0.11192
											1456	-2.93215	V1	CCW	4	0.114208
											1457	-2.9147	V1	CCW	4	0.116674
											1458	-2.89725	V1	CCW	4	0.119325
											1459	-2.87979	V1	CCW	4	0.122168
											1460	-2.86234	V1	CCW	4	0.125202
											1461	-2.84489	V1	CCW	4	0.128433
											1462	-2.82743	V1	CCW	4	0.131865
											1463	-2.80998	V1	CCW	4	0.135499
											1464	-2.79253	V1	CCW	4	0.139338
											1465	-2.77507	V1	CCW	4	0.143381
											1466	-2.75762	V1	CCW	4	0.147626
											1467	-2.74017	V1	CCW	4	0.15207
											1468	-2.72271	V1	CCW	4	0.15671
											1469	-2.70526	V1	CCW	4	0.16154
											1470	-2.68781	V1	CCW	4	0.166552
											1471	-2.67035	V1	CCW	4	0.17174
											1472	-2.6529	V1	CCW	4	0.177093
											1473	-2.63545	V1	CCW	4	0.182603
											1474	-2.61799	V1	CCW	4	0.188259
											1475	-2.60054	V1	CCW	4	0.194047
											1476	-2.58309	V1	CCW	4	0.199955
											1477	-2.56563	V1	CCW	4	0.20597
											1478	-2.54818	V1	CCW	4	0.21208
											1479	-2.53073	V1	CCW	4	0.218269
											1480	-2.51327	V1	CCW	4	0.224526
											1481	-2.49582	V1	CCW	4	0.230837
											1482	-2.47837	V1	CCW	4	0.23718
											1483	-2.46091	V1	CCW	4	0.243534
											1484	-2.44346	V1	CCW	4	0.249888
											1485	-2.42601	V1	CCW	4	0.256225
											1486	-2.40855	V1	CCW	4	0.262533
											1487	-2.3911	V1	CCW	4	0.268797
											1488	-2.37365	V1	CCW	4	0.275004
											1489	-2.35619	V1	CCW	4	0.281139
											1490	-2.33874	V1	CCW	4	0.28719
											1491	-2.32129	V1	CCW	4	0.293144
											1492	-2.30383	V1	CCW	4	0.298989
											1493	-2.28638	V1	CCW	4	0.304713
											1494	-2.26893	V1	CCW	4	0.310309
											1495	-2.25147	V1	CCW	4	0.315765
											1496	-2.23402	V1	CCW	4	0.321075
											1497	-2.21657	V1	CCW	4	0.326223
											1498	-2.19911	V1	CCW	4	0.331196
											1499	-2.18166	V1	CCW	4	0.335987
											1500	-2.16421	V1	CCW	4	0.340591
											1501	-2.14676	V1	CCW	4	0.345004
											1502	-2.1293	V1	CCW	4	0.34922
											1503	-2.11185	V1	CCW	4	0.353236
											1504	-2.0944	V1	CCW	4	0.35705
											1505	-2.07694	V1	CCW	4	0.360661
											1506	-2.05949	V1	CCW	4	0.364069
											1507	-2.04204	V1	CCW	4	0.367273
											1508	-2.02458	V1	CCW	4	0.370272
											1509	-2.00713	V1	CCW	4	0.373068
											1510	-1.98968	V1	CCW	4	0.375663
											1511	-1.97222	V1	CCW	4	0.378059
											1512	-1.95477	V1	CCW	4	0.380262
											1513	-1.93732	V1	CCW	4	0.382274
											1514	-1.91986	V1	CCW	4	0.384102
											1515	-1.90241	V1	CCW	4	0.385751
											1516	-1.88496	V1	CCW	4	0.387229
											1517	-1.8675	V1	CCW	4	0.388542
											1518	-1.85005	V1	CCW	4	0.389699
											1519	-1.8326	V1	CCW	4	0.390706
											1520	-1.81514	V1	CCW	4	0.391581
											1521	-1.79769	V1	CCW	4	0.392331
											1522	-1.78024	V1	CCW	4	0.392967
											1523	-1.76278	V1	CCW	4	0.393499
											1524	-1.74533	V1	CCW	4	0.393937
											1525	-1.72788	V1	CCW	4	0.394293
											1526	-1.71042	V1	CCW	4	0.394576
											1527	-1.69297	V1	CCW	4	0.394788
											1528	-1.67552	V1	CCW	4	0.394928
											1529	-1.65806	V1	CCW	4	0.395006
											1530	-1.64061	V1	CCW	4	0.395028
											1531	-1.62316	V1	CCW	4	0.395
											1532	-1.6057	V1	CCW	4	0.394926
											1533	-1.58825	V1	CCW	4	0.394807
											1534	-1.5708	V1	CCW	4	0.394642
											1535	-1.55334	V1	CCW	4	0.394431
											1536	-1.53589	V1	CCW	4	0.394167
											1537	-1.51844	V1	CCW	4	0.393847
											1538	-1.50098	V1	CCW	4	0.393461
											1539	-1.48353	V1	CCW	4	0.393
											1540	-1.46608	V1	CCW	4	0.392454
											1541	-1.44862	V1	CCW	4	0.39181
											1542	-1.43117	V1	CCW	4	0.391062
											1543	-1.41372	V1	CCW	4	0.390203
											1544	-1.39626	V1	CCW	4	0.38922
											1545	-1.37881	V1	CCW	4	0.388098
											1546	-1.36136	V1	CCW	4	0.386824
											1547	-1.3439	V1	CCW	4	0.385385
											1548	-1.32645	V1	CCW	4	0.383768
											1549	-1.309	V1	CCW	4	0.381961
											1550	-1.29154	V1	CCW	4	0.379961
											1551	-1.27409	V1	CCW	4	0.377759
											1552	-1.25664	V1	CCW	4	0.375346
											1553	-1.23918	V1	CCW	4	0.372716
											1554	-1.22173	V1	CCW	4	0.369864
											1555	-1.20428	V1	CCW	4	0.366788
											1556	-1.18682	V1	CCW	4	0.363485
											1557	-1.16937	V1	CCW	4	0.359958
											1558	-1.15192	V1	CCW	4	0.356208
											1559	-1.13446	V1	CCW	4	0.352241
											1560	-1.11701	V1	CCW	4	0.348063
											1561	-1.09956	V1	CCW	4	0.343681
											1562	-1.0821	V1	CCW	4	0.339105
											1563	-1.06465	V1	CCW	4	0.334346
											1564	-1.0472	V1	CCW	4	0.329418
											1565	-1.02974	V1	CCW	4	0.324329
											1566	-1.01229	V1	CCW	4	0.319095
											1567	-0.994838	V1	CCW	4	0.31373
											1568	-0.977384	V1	CCW	4	0.30825
											1569	-0.959931	V1	CCW	4	0.302672
											1570	-0.942478	V1	CCW	4	0.297011
											1571	-0.925025	V1	CCW	4	0.291284
											1572	-0.907571	V1	CCW	4	0.285507
											1573	-0.890118	V1	CCW	4	0.2797
											1574	-0.872665	V1	CCW	4	0.273877
											1575	-0.855211	V1	CCW	4	0.268052
											1576	-0.837758	V1	CCW	4	0.262241
											1577	-0.820305	V1	CCW	4	0.256455
											1578	-0.802852	V1	CCW	4	0.250708
											1579	-0.785398	V1	CCW	4	0.24501
											1580	-0.767945	V1	CCW	4	0.239372
											1581	-0.750492	V1	CCW	4	0.233802
											1582	-0.733038	V1	CCW	4	0.228307
											1583	-0.715585	V1	CCW	4	0.222893
											1584	-0.698132	V1	CCW	4	0.217564
											1585	-0.680678	V1	CCW	4	0.212322
											1586	-0.663225	V1	CCW	4	0.207168
											1587	-0.645772	V1	CCW	4	0.202112
											1588	-0.628319	V1	CCW	4	0.197162
											1589	-0.610865	V1	CCW	4	0.192317
											1590	-0.593412	V1	CCW	4	0.187575
											1591	-0.575959	V1	CCW	4	0.182933
											1592	-0.558505	V1	CCW	4	0.17839
											1593	-0.541052	V1	CCW	4	0.173942
											1594	-0.523599	V1	CCW	4	0.169586
											1595	-0.506146	V1	CCW	4	0.165323
											1596	-0.488692	V1	CCW	4	0.16115
											1597	-0.471239	V1	CCW	4	0.157063
											1598	-0.453786	V1	CCW	4	0.15306
											1599	-0.436332	V1	CCW	4	0.149138
											1600	-0.418879	V1	CCW	4	0.145295
											1601	-0.401426	V1	CCW	4	0.141528
											1602	-0.383972	V1	CCW	4	0.137836
											1603	-0.366519	V1	CCW	4	0.134216
											1604	-0.349066	V1	CCW	4	0.130667
											1605	-0.331613	V1	CCW	4	0.127189
											1606	-0.314159	V1	CCW	4	0.12378
											1607	-0.296706	V1	CCW	4	0.120441
											1608	-0.279253	V1	CCW	4	0.117171
											1609	-0.261799	V1	CCW	4	0.11397
											1610	-0.244346	V1	CCW	4	0.110831
											1611	-0.226893	V1	CCW	4	0.107755
											1612	-0.20944	V1	CCW	4	0.104742
											1613	-0.191986	V1	CCW	4	0.10179
											1614	-0.174533	V1	CCW	4	0.0989014
											1615	-0.15708	V1	CCW	4	0.0960741
											1616	-0.139626	V1	CCW	4	0.093308
											1617	-0.122173	V1	CCW	4	0.0906085
											1618	-0.10472	V1	CCW	4	0.0879811
											1619	-0.0872665	V1	CCW	4	0.0854257
											1620	-0.0698132	V1	CCW	4	0.0829428
											1621	-0.0523599	V1	CCW	4	0.0805334
											1622	-0.0349066	V1	CCW	4	0.0781994
											1623	-0.0174533	V1	CCW	4	0.0759431
											1624	0	V1	CCW	4	0.0737677
											1625	0.0174533	V1	CCW	4	0.0716768
											1626	0.0349066	V1	CCW	4	0.0696744
											1627	0.0523599	V1	CCW	4	0.0677653
											1628	0.0698132	V1	CCW	4	0.0659545
											1629	0.0872665	V1	CCW	4	0.0642474
											1630	0.10472	V1	CCW	4	0.0626499
											1631	0.122173	V1	CCW	4	0.0611679
											1632	0.139626	V1	CCW	4	0.0598057
											1633	0.15708	V1	CCW	4	0.0585675
											1634	0.174533	V1	CCW	4	0.0574592
											1635	0.191986	V1	CCW	4	0.0564864
											1636	0.20944	V1	CCW	4	0.0556544
											1637	0.226893	V1	CCW	4	0.054968
											1638	0.244346	V1	CCW	4	0.0544316
											1639	0.261799	V1	CCW	4	0.0540494
											1640	0.279253	V1	CCW	4	0.0538229
											1641	0.296706	V1	CCW	4	0.0537551
											1642	0.314159	V1	CCW	4	0.053848
											1643	0.331613	V1	CCW	4	0.0541029
											1644	0.349066	V1	CCW	4	0.0545204
											1645	0.366519	V1	CCW	4	0.0551003
											1646	0.383972	V1	CCW	4	0.0558418
											1647	0.401426	V1	CCW	4	0.056743
											1648	0.418879	V1	CCW	4	0.0578017
											1649	0.436332	V1	CCW	4	0.0590147
											1650	0.453786	V1	CCW	4	0.0603782
											1651	0.471239	V1	CCW	4	0.0618879
											1652	0.488692	V1	CCW	4	0.0635388
											1653	0.506145	V1	CCW	4	0.0653254
											1654	0.523599	V1	CCW	4	0.0672417
											1655	0.541052	V1	CCW	4	0.0692782
											1656	0.558505	V1	CCW	4	0.0714277
											1657	0.575959	V1	CCW	4	0.0736829
											1658	0.593412	V1	CCW	4	0.076036
											1659	0.610865	V1	CCW	4	0.078479
											1660	0.628319	V1	CCW	4	0.0810036
											1661	0.645772	V1	CCW	4	0.0836015
											1662	0.663225	V1	CCW	4	0.0862747
											1663	0.680678	V1	CCW	4	0.0890258
											1664	0.698132	V1	CCW	4	0.091848
											1665	0.715585	V1	CCW	4	0.0947362
											1666	0.733038	V1	CCW	4	0.097687
											1667	0.750492	V1	CCW	4	0.100699
											1668	0.767945	V1	CCW	4	0.103771
											1669	0.785398	V1	CCW	4	0.106906
											1670	0.802851	V1	CCW	4	0.110108
											1671	0.820305	V1	CCW	4	0.11338
											1672	0.837758	V1	CCW	4	0.116731
											1673	0.855211	V1	CCW	4	0.120167
											1674	0.872665	V1	CCW	4	0.1237
											1675	0.890118	V1	CCW	4	0.12734
											1676	0.907571	V1	CCW	4	0.131098
											1677	0.925025	V1	CCW	4	0.134983
											1678	0.942478	V1	CCW	4	0.139001
											1679	0.959931	V1	CCW	4	0.143166
											1680	0.977384	V1	CCW	4	0.14749
											1681	0.994838	V1	CCW	4	0.151987
											1682	1.01229	V1	CCW	4	0.15667
											1683	1.02974	V1	CCW	4	0.161548
											1684	1.0472	V1	CCW	4	0.166635
											1685	1.06465	V1	CCW	4	0.171932
											1686	1.0821	V1	CCW	4	0.177448
											1687	1.09956	V1	CCW	4	0.18319
											1688	1.11701	V1	CCW	4	0.189165
											1689	1.13446	V1	CCW	4	0.195375
											1690	1.15192	V1	CCW	4	0.201823
											1691	1.16937	V1	CCW	4	0.208509
											1692	1.18682	V1	CCW	4	0.215432
											1693	1.20428	V1	CCW	4	0.222589
											1694	1.22173	V1	CCW	4	0.229973
											1695	1.23918	V1	CCW	4	0.23758
											1696	1.25664	V1	CCW	4	0.245399
											1697	1.27409	V1	CCW	4	0.253422
											1698	1.29154	V1	CCW	4	0.261637
											1699	1.309	V1	CCW	4	0.270032
											1700	1.32645	V1	CCW	4	0.278594
											1701	1.3439	V1	CCW	4	0.287309
											1702	1.36136	V1	CCW	4	0.296162
											1703	1.37881	V1	CCW	4	0.305137
											1704	1.39626	V1	CCW	4	0.314219
											1705	1.41372	V1	CCW	4	0.32339
											1706	1.43117	V1	CCW	4	0.332634
											1707	1.44862	V1	CCW	4	0.341896
											1708	1.46608	V1	CCW	4	0.351117
											1709	1.48353	V1	CCW	4	0.360278
											1710	1.50098	V1	CCW	4	0.369354
											1711	1.51844	V1	CCW	4	0.378316
											1712	1.53589	V1	CCW	4	0.38713
											1713	1.55334	V1	CCW	4	0.395762
											1714	1.5708	V1	CCW	4	0.40417
											1715	1.58825	V1	CCW	4	0.412314
											1716	1.6057	V1	CCW	4	0.42015
											1717	1.62316	V1	CCW	4	0.427631
											1718	1.64061	V1	CCW	4	0.434711
											1719	1.65806	V1	CCW	4	0.441343
											1720	1.67552	V1	CCW	4	0.447478
											1721	1.69297	V1	CCW	4	0.453071
											1722	1.71042	V1	CCW	4	0.458065
											1723	1.72788	V1	CCW	4	0.462403
											1724	1.74533	V1	CCW	4	0.466041
											1725	1.76278	V1	CCW	4	0.468935
											1726	1.78024	V1	CCW	4	0.471042
											1727	1.79769	V1	CCW	4	0.472324
											1728	1.81514	V1	CCW	4	0.472742
											1729	1.8326	V1	CCW	4	0.472263
											1730	1.85005	V1	CCW	4	0.470919
											1731	1.8675	V1	CCW	4	0.468686
											1732	1.88496	V1	CCW	4	0.465547
											1733	1.90241	V1	CCW	4	0.461493
											1734	1.91986	V1	CCW	4	0.456526
											1735	1.93732	V1	CCW	4	0.450653
											1736	1.95477	V1	CCW	4	0.443892
											1737	1.97222	V1	CCW	4	0.436269
											1738	1.98968	V1	CCW	4	0.427816
											1739	2.00713	V1	CCW	4	0.418574
											1740	2.02458	V1	CCW	4	0.408592
											1741	2.04204	V1	CCW	4	0.397923
											1742	2.05949	V1	CCW	4	0.386627
											1743	2.07694	V1	CCW	4	0.374771
											1744	2.0944	V1	CCW	4	0.362425
											1745	2.11185	V1	CCW	4	0.349668
											1746	2.1293	V1	CCW	4	0.33658
											1747	2.14675	V1	CCW	4	0.323239
											1748	2.16421	V1	CCW	4	0.309727
											1749	2.18166	V1	CCW	4	0.296125
											1750	2.19911	V1	CCW	4	0.282515
											1751	2.21657	V1	CCW	4	0.268978
											1752	2.23402	V1	CCW	4	0.25559
											1753	2.25147	V1	CCW	4	0.242426
											1754	2.26893	V1	CCW	4	0.229557
											1755	2.28638	V1	CCW	4	0.217048
											1756	2.30383	V1	CCW	4	0.204962
											1757	2.32129	V1	CCW	4	0.193351
											1758	2.33874	V1	CCW	4	0.182265
											1759	2.35619	V1	CCW	4	0.171743
											1760	2.37365	V1	CCW	4	0.161817
											1761	2.3911	V1	CCW	4	0.152512
											1762	2.40855	V1	CCW	4	0.143842
											1763	2.42601	V1	CCW	4	0.135816
											1764	2.44346	V1	CCW	4	0.12843
											1765	2.46091	V1	CCW	4	0.121675
											1766	2.47837	V1	CCW	4	0.11553
											1767	2.49582	V1	CCW	4	0.11001
											1768	2.51327	V1	CCW	4	0.105124
											1769	2.53073	V1	CCW	4	0.100839
											1770	2.54818	V1	CCW	4	0.0971197
											1771	2.56563	V1	CCW	4	0.0939288
											1772	2.58309	V1	CCW	4	0.0912279
											1773	2.60054	V1	CCW	4	0.0889778
											1774	2.61799	V1	CCW	4	0.0871387
											1775	2.63545	V1	CCW	4	0.0856728
											1776	2.6529	V1	CCW	4	0.0845409
											1777	2.67035	V1	CCW	4	0.0837047
											1778	2.68781	V1	CCW	4	0.0831274
											1779	2.70526	V1	CCW	4	0.0827741
											1780	2.72271	V1	CCW	4	0.0826122
											1781	2.74017	V1	CCW	4	0.0826116
											1782	2.75762	V1	CCW	4	0.0827453
											1783	2.77507	V1	CCW	4	0.0829895
											1784	2.79253	V1	CCW	4	0.0833241
											1785	2.80998	V1	CCW	4	0.0837326
											1786	2.82743	V1	CCW	4	0.0842026
											1787	2.84489	V1	CCW	4	0.0847257
											1788	2.86234	V1	CCW	4	0.0852979
											1789	2.87979	V1	CCW	4	0.0859192
											1790	2.89725	V1	CCW	4	0.0865286
											1791	2.9147	V1	CCW	4	0.0871287
											1792	2.93215	V1	CCW	4	0.0877218
											1793	2.94961	V1	CCW	4	0.0883104
											1794	2.96706	V1	CCW	4	0.0888972
											1795	2.98451	V1	CCW	4	0.0894847
											1796	3.00197	V1	CCW	4	0.0900753
											1797	3.01942	V1	CCW	4	0.0906799
											1798	3.03687	V1	CCW	4	0.0913096
											1799	3.05433	V1	CCW	4	0.0919677
											1800	3.07178	V1	CCW	4	0.0926584
											1801	3.08923	V1	CCW	4	0.0933868
											1802	3.10669	V1	CCW	4	0.094159
											1803	3.12414	V1	CCW	4	0.0949816
											1804	3.14159	V1	CCW	4	0.0958621
											1805	-3.14159	V1	CCW	5	-0.24147
											1806	-3.12414	V1	CCW	5	-0.239407
											1807	-3.10669	V1	CCW	5	-0.237317
											1808	-3.08923	V1	CCW	5	-0.235208
											1809	-3.07178	V1	CCW	5	-0.233088
											1810	-3.05433	V1	CCW	5	-0.230962
											1811	-3.03687	V1	CCW	5	-0.228841
											1812	-3.01942	V1	CCW	5	-0.22673
											1813	-3.00197	V1	CCW	5	-0.224641
											1814	-2.98451	V1	CCW	5	-0.222584
											1815	-2.96706	V1	CCW	5	-0.220567
											1816	-2.94961	V1	CCW	5	-0.218599
											1817	-2.93215	V1	CCW	5	-0.216686
											1818	-2.9147	V1	CCW	5	-0.214837
											1819	-2.89725	V1	CCW	5	-0.213058
											1820	-2.87979	V1	CCW	5	-0.211357
											1821	-2.86234	V1	CCW	5	-0.209729
											1822	-2.84489	V1	CCW	5	-0.20818
											1823	-2.82743	V1	CCW	5	-0.206714
											1824	-2.80998	V1	CCW	5	-0.205335
											1825	-2.79253	V1	CCW	5	-0.204044
											1826	-2.77507	V1	CCW	5	-0.202842
											1827	-2.75762	V1	CCW	5	-0.201727
											1828	-2.74017	V1	CCW	5	-0.200697
											1829	-2.72271	V1	CCW	5	-0.199748
											1830	-2.70526	V1	CCW	5	-0.198876
											1831	-2.68781	V1	CCW	5	-0.198074
											1832	-2.67035	V1	CCW	5	-0.197334
											1833	-2.6529	V1	CCW	5	-0.196648
											1834	-2.63545	V1	CCW	5	-0.196006
											1835	-2.61799	V1	CCW	5	-0.195398
											1836	-2.60054	V1	CCW	5	-0.194817
											1837	-2.58309	V1	CCW	5	-0.19425
											1838	-2.56563	V1	CCW	5	-0.193686
											1839	-2.54818	V1	CCW	5	-0.193113
											1840	-2.53073	V1	CCW	5	-0.192519
											1841	-2.51327	V1	CCW	5	-0.191892
											1842	-2.49582	V1	CCW	5	-0.191221
											1843	-2.47837	V1	CCW	5	-0.190498
											1844	-2.46091	V1	CCW	5	-0.189716
											1845	-2.44346	V1	CCW	5	-0.188865
											1846	-2.42601	V1	CCW	5	-0.187938
											1847	-2.40855	V1	CCW	5	-0.186926
											1848	-2.3911	V1	CCW	5	-0.185825
											1849	-2.37365	V1	CCW	5	-0.18463
											1850	-2.35619	V1	CCW	5	-0.183339
											1851	-2.33874	V1	CCW	5	-0.18195
											1852	-2.32129	V1	CCW	5	-0.180464
											1853	-2.30383	V1	CCW	5	-0.178882
											1854	-2.28638	V1	CCW	5	-0.177209
											1855	-2.26893	V1	CCW	5	-0.175448
											1856	-2.25147	V1	CCW	5	-0.173606
											1857	-2.23402	V1	CCW	5	-0.171692
											1858	-2.21657	V1	CCW	5	-0.169708
											1859	-2.19911	V1	CCW	5	-0.167658
											1860	-2.18166	V1	CCW	5	-0.165554
											1861	-2.16421	V1	CCW	5	-0.163405
											1862	-2.14676	V1	CCW	5	-0.161222
											1863	-2.1293	V1	CCW	5	-0.159014
											1864	-2.11185	V1	CCW	5	-0.156792
											1865	-2.0944	V1	CCW	5	-0.154567
											1866	-2.07694	V1	CCW	5	-0.15236
											1867	-2.05949	V1	CCW	5	-0.150182
											1868	-2.04204	V1	CCW	5	-0.148042
											1869	-2.02458	V1	CCW	5	-0.145951
											1870	-2.00713	V1	CCW	5	-0.143919
											1871	-1.98968	V1	CCW	5	-0.141957
											1872	-1.97222	V1	CCW	5	-0.140075
											1873	-1.95477	V1	CCW	5	-0.138282
											1874	-1.93732	V1	CCW	5	-0.136589
											1875	-1.91986	V1	CCW	5	-0.135004
											1876	-1.90241	V1	CCW	5	-0.133536
											1877	-1.88496	V1	CCW	5	-0.132192
											1878	-1.8675	V1	CCW	5	-0.130979
											1879	-1.85005	V1	CCW	5	-0.129904
											1880	-1.8326	V1	CCW	5	-0.12897
											1881	-1.81514	V1	CCW	5	-0.128194
											1882	-1.79769	V1	CCW	5	-0.12758
											1883	-1.78024	V1	CCW	5	-0.127132
											1884	-1.76278	V1	CCW	5	-0.126852
											1885	-1.74533	V1	CCW	5	-0.126744
											1886	-1.72788	V1	CCW	5	-0.126811
											1887	-1.71042	V1	CCW	5	-0.127053
											1888	-1.69297	V1	CCW	5	-0.12747
											1889	-1.67552	V1	CCW	5	-0.128061
											1890	-1.65806	V1	CCW	5	-0.128826
											1891	-1.64061	V1	CCW	5	-0.129763
											1892	-1.62316	V1	CCW	5	-0.130871
											1893	-1.6057	V1	CCW	5	-0.132148
											1894	-1.58825	V1	CCW	5	-0.133589
											1895	-1.5708	V1	CCW	5	-0.135192
											1896	-1.55334	V1	CCW	5	-0.13695
											1897	-1.53589	V1	CCW	5	-0.13886
											1898	-1.51844	V1	CCW	5	-0.140914
											1899	-1.50098	V1	CCW	5	-0.143107
											1900	-1.48353	V1	CCW	5	-0.145431
											1901	-1.46608	V1	CCW	5	-0.147878
											1902	-1.44862	V1	CCW	5	-0.150443
											1903	-1.43117	V1	CCW	5	-0.153111
											1904	-1.41372	V1	CCW	5	-0.155873
											1905	-1.39626	V1	CCW	5	-0.158719
											1906	-1.37881	V1	CCW	5	-0.16164
											1907	-1.36136	V1	CCW	5	-0.164626
											1908	-1.3439	V1	CCW	5	-0.167668
											1909	-1.32645	V1	CCW	5	-0.170756
											1910	-1.309	V1	CCW	5	-0.173881
											1911	-1.29154	V1	CCW	5	-0.177033
											1912	-1.27409	V1	CCW	5	-0.180203
											1913	-1.25664	V1	CCW	5	-0.183382
											1914	-1.23918	V1	CCW	5	-0.186562
											1915	-1.22173	V1	CCW	5	-0.189736
											1916	-1.20428	V1	CCW	5	-0.192896
											1917	-1.18682	V1	CCW	5	-0.196037
											1918	-1.16937	V1	CCW	5	-0.199153
											1919	-1.15192	V1	CCW	5	-0.202239
											1920	-1.13446	V1	CCW	5	-0.205291
											1921	-1.11701	V1	CCW	5	-0.208309
											1922	-1.09956	V1	CCW	5	-0.211288
											1923	-1.0821	V1	CCW	5	-0.214231
											1924	-1.06465	V1	CCW	5	-0.217136
											1925	-1.0472	V1	CCW	5	-0.220005
											1926	-1.02974	V1	CCW	5	-0.222829
											1927	-1.01229	V1	CCW	5	-0.225609
											1928	-0.994838	V1	CCW	5	-0.228348
											1929	-0.977384	V1	CCW	5	-0.23105
											1930	-0.959931	V1	CCW	5	-0.233716
											1931	-0.942478	V1	CCW	5	-0.23635
											1932	-0.925025	V1	CCW	5	-0.238954
											1933	-0.907571	V1	CCW	5	-0.241527
											1934	-0.890118	V1	CCW	5	-0.244067
											1935	-0.872665	V1	CCW	5	-0.246577
											1936	-0.855211	V1	CCW	5	-0.249059
											1937	-0.837758	V1	CCW	5	-0.251512
											1938	-0.820305	V1	CCW	5	-0.253938
											1939	-0.802852	V1	CCW	5	-0.256336
											1940	-0.785398	V1	CCW	5	-0.258704
											1941	-0.767945	V1	CCW	5	-0.261042
											1942	-0.750492	V1	CCW	5	-0.263347
											1943	-0.733038	V1	CCW	5	-0.265615
											1944	-0.715585	V1	CCW	5	-0.267844
											1945	-0.698132	V1	CCW	5	-0.270028
											1946	-0.680678	V1	CCW	5	-0.272164
											1947	-0.663225	V1	CCW	5	-0.274246
											1948	-0.645772	V1	CCW	5	-0.276271
											1949	-0.628319	V1	CCW	5	-0.278236
											1950	-0.610865	V1	CCW	5	-0.280136
											1951	-0.593412	V1	CCW	5	-0.281964
											1952	-0.575959	V1	CCW	5	-0.283717
											1953	-0.558505	V1	CCW	5	-0.285388
											1954	-0.541052	V1	CCW	5	-0.286973
											1955	-0.523599	V1	CCW	5	-0.288468
											1956	-0.506146	V1	CCW	5	-0.289874
											1957	-0.488692	V1	CCW	5	-0.291188
											1958	-0.471239	V1	CCW	5	-0.292407
											1959	-0.453786	V1	CCW	5	-0.293529
											1960	-0.436332	V1	CCW	5	-0.294554
											1961	-0.418879	V1	CCW	5	-0.295481
											1962	-0.401426	V1	CCW	5	-0.296312
											1963	-0.383972	V1	CCW	5	-0.297048
											1964	-0.366519	V1	CCW	5	-0.297692
											1965	-0.349066	V1	CCW	5	-0.298247
											1966	-0.331613	V1	CCW	5	-0.298717
											1967	-0.314159	V1	CCW	5	-0.299108
											1968	-0.296706	V1	CCW	5	-0.299424
											1969	-0.279253	V1	CCW	5	-0.299673
											1970	-0.261799	V1	CCW	5	-0.299861
											1971	-0.244346	V1	CCW	5	-0.299994
											1972	-0.226893	V1	CCW	5	-0.300082
											1973	-0.20944	V1	CCW	5	-0.300131
											1974	-0.191986	V1	CCW	5	-0.300149
											1975	-0.174533	V1	CCW	5	-0.300145
											1976	-0.15708	V1	CCW	5	-0.300127
											1977	-0.139626	V1	CCW	5	-0.300103
											1978	-0.122173	V1	CCW	5	-0.300077
											1979	-0.10472	V1	CCW	5	-0.300055
											1980	-0.0872665	V1	CCW	5	-0.300042
											1981	-0.0698132	V1	CCW	5	-0.300045
											1982	-0.0523599	V1	CCW	5	-0.300069
											1983	-0.0349066	V1	CCW	5	-0.300119
											1984	-0.0174533	V1	CCW	5	-0.300196
											1985	0	V1	CCW	5	-0.300304
											1986	0.0174533	V1	CCW	5	-0.300442
											1987	0.0349066	V1	CCW	5	-0.300612
											1988	0.0523599	V1	CCW	5	-0.300811
											1989	0.0698132	V1	CCW	5	-0.301038
											1990	0.0872665	V1	CCW	5	-0.301288
											1991	0.10472	V1	CCW	5	-0.301558
											1992	0.122173	V1	CCW	5	-0.301843
											1993	0.139626	V1	CCW	5	-0.302139
											1994	0.15708	V1	CCW	5	-0.302446
											1995	0.174533	V1	CCW	5	-0.302756
											1996	0.191986	V1	CCW	5	-0.303063
											1997	0.20944	V1	CCW	5	-0.30336
[truncated: 17,496 more rows]
