# Supplementary material for: Adaptation to feedback representation of illusory orientation produced from flash grab effect
Source: Nat Commun. 2020 Aug 6;11:3925. doi: 10.1038/s41467-020-17786-1 (PMC7411047; doi:10.1038/s41467-020-17786-1)
Supplement: Supplementary file 3 — Source Data [file 41467_2020_17786_MOESM3_ESM.zip › Figure 3.csv]

input_V1_superficial	input_V1_middle	input_V1_deep	input_V2_superficial	input_V2_middle	input_V2_deep	input_V3_superficial	input_V3_middle	input_V3_deep	illusory_V1_superficial	illusory_V1_middle	illusory_V1_deep	illusory_V2_superficial	illusory_V2_middle	illusory_V2_deep	illusory_V3_superficial	illusory_V3_middle	illusory_V3_deep
0.748719366	0.642938697	0.780884239	0.785554229	0.609072232	0.499773667	0.621469474	0.606930044	0.508602628	0.001085632	-0.112739557	-0.119811371	-0.020935328	-0.190858153	-0.095012254	0.202195988	-0.049117939	-0.254759934
0.827466668	0.765628978	0.904104733	0.745046037	0.76073594	0.674911652	0.807134112	0.783709157	0.751153464	0.044905232	0.034665863	0.026680431	0.06223951	0.05552425	-0.000113007	0.087153875	0.09643848	0.18522709
0.754380365	0.799974995	0.681610363	0.524987632	0.752482377	0.704957643	0.831008691	0.74291207	0.561155191	0.034778727	0.036059013	0.056784987	0.046050627	0.130448438	0.149399757	0.078651908	0.098240139	-0.020306408
0.927558054	0.897518575	0.874044305	0.746421016	0.675717458	0.54376063	0.629688942	0.640511575	0.386107847	0.056635408	0.027256485	0.065876441	0.077923478	-0.061733225	-0.031581781	-0.012065289	0.068697225	0.034818853
0.630653502	0.702309972	0.718676776	0.694763044	0.785847876	0.76439794	0.483826313	0.373238882	0.555306784	0.044202366	0.040890663	0.046945116	0.221347428	0.246978444	0.185522728	0.248722462	0.153849887	0.212832654
0.560873799	0.677998574	0.855165493	0.302753741	0.549008748	0.455122427	0.428458625	0.550279538	0.5008975	0.027612666	-0.083232732	0.013862091	0.090507364	-0.009369895	-0.226892796	0.104991653	-0.02113318	-0.098515264
0.849085923	0.867991819	0.79369088	0.722621551	0.641977171	0.497480428	0.40048184	0.276262602	0.287278767	0.043898823	0.002425177	0.034835478	0.283516318	0.28912909	0.352307279	0.197689584	0.268749467	0.23296781
0.812196032	0.804592822	0.724491265	0.816727726	0.815995494	0.719281614	0.720183926	0.570033281	0.495236526	0.017702086	0.024883535	-0.03920389	0.028649034	-0.027908796	-0.019554508	0.14651496	0.033662881	0.096839952
0.930338698	0.903843351	0.907970508	0.780277187	0.864988044	0.718180293	0.55224437	0.656860314	0.714661251	0.080412804	0.040567187	0.051140486	0.294509867	0.256894474	0.264110226	0.092752294	0.114877379	0.104416976
0.907595605	0.909495261	0.861300186	0.71716128	0.694363428	0.733577131	0.427372836	0.589557409	0.463841642	0.118351232	0.065912872	0.025899698	0.305276971	0.367100074	0.303563338	0.304633691	0.232165298	0.215372591
0.686376581	0.707878923	0.69135919	0.565770135	0.55859707	0.519233467	0.619512182	0.39554875	0.338945023	-0.103127154	-0.093613042	-0.093952713	0.010328645	0.074769103	0.246967227	0.056033519	-0.047462843	0.078562262
0.854848958	0.865086189	0.724755808	0.333869049	0.480624991	0.378729001	0.177473363	0.263588048	0.26816119	0.080952393	0.063554086	0.043040881	0.181209126	0.141203797	0.177163112	0.186501343	0.125103404	0.185609589
0.877750748	0.881494621	0.895949915	0.438224922	0.461642207	0.609812916	0.271923974	0.181582083	0.336558384	-0.019562417	-0.01585998	-0.005268431	-0.050992586	-0.067806502	-0.021096203	0.00564979	-0.005284644	-0.098309727
0.803059592	0.8714339	0.907328441	0.565724632	0.500422368	0.540547809	0.509825713	0.459888925	0.587367577	0.006974961	-0.010308646	0.004179827	0.076148866	0.099000413	0.054462447	0.057330051	0.0386416	-0.133304981
0.858619826	0.890611313	0.862913541	0.295677917	0.331787075	0.306643198	0.602984025	0.63907761	0.571405368	0.081417088	0.054306724	0.009684827	0.035770355	0.076412268	0.125511207	0.088587076	0.081086023	0.204178861
0.913981972	0.88930364	0.92818707	0.86307049	0.839922231	0.882222539	0.708397141	0.837100745	0.796926359	0.062675301	0.086781407	0.10748735	0.187285809	0.146944694	0.080768718	0.150651617	0.14130883	0.069435725
0.92921709	0.926556218	0.885043509	0.818342821	0.787847102	0.832629187	0.739958239	0.775189204	0.339719035	0.077464305	0.050595085	0.094625926	0.2004324	0.221823202	0.223399414	0.278092604	0.274068681	0.356901387
