# Supplementary material for: Adaptation to feedback representation of illusory orientation produced from flash grab effect
Source: Nat Commun. 2020 Aug 6;11:3925. doi: 10.1038/s41467-020-17786-1 (PMC7411047; doi:10.1038/s41467-020-17786-1)
Supplement: Supplementary file 3 — Source Data [file 41467_2020_17786_MOESM3_ESM.zip › Figure 4.json]

{
    "ERP_bac": [
        [
            0.8644110262393951,
            -0.28376958309672773,
            -0.007775693200528622,
            0.18949662148952484,
            -0.05186049366602674,
            -0.08984321355819702,
            -0.23731743171811104,
            -0.10379812680184841,
            -0.10852999985218048,
            -0.08237972855567932,
            0.2530858675017953
        ],
        [
            0.8331167101860046,
            -0.2802646588534117,
            -0.03335428790887818,
            0.17267805710434914,
            -0.029717151075601578,
            -0.09694405272603035,
            -0.24950687726959586,
            -0.1325588207691908,
            -0.05089990794658661,
            -0.059915199875831604,
            0.20655647106468678
        ],
        [
            0.7959192916750908,
            -0.2729290882125497,
            -0.058526717126369476,
            0.15297617763280869,
            -0.005575329065322876,
            -0.09970347955822945,
            -0.26378213334828615,
            -0.15842363238334656,
            0.006308898329734802,
            -0.03659483790397644,
            0.16102038323879242
        ],
        [
            0.7532718628644943,
            -0.26155876761185937,
            -0.08310196362435818,
            0.13097170367836952,
            0.020643312484025955,
            -0.09826622158288956,
            -0.2796355225145817,
            -0.18088680878281593,
            0.061008937656879425,
            -0.01250988245010376,
            0.1180607732385397
        ],
        [
            0.7057550027966499,
            -0.2460539424791932,
            -0.10689595341682434,
            0.10734474658966064,
            0.04893588274717331,
            -0.0929158627986908,
            -0.2964622490108013,
            -0.19962187483906746,
            0.11119716614484787,
            0.01216880977153778,
            0.079115170519799
        ],
        [
            0.6540502458810806,
            -0.22643100377172232,
            -0.12972674146294594,
            0.08284772373735905,
            0.07922260463237762,
            -0.08406225591897964,
            -0.31358262430876493,
            -0.21448719687759876,
            0.15503999590873718,
            0.037190333008766174,
            0.045397456269711256
        ],
        [
            0.5989189706742764,
            -0.2028305260464549,
            -0.1514095775783062,
            0.058280237280996516,
            0.11134454235434532,
            -0.07222946360707283,
            -0.3302810722962022,
            -0.22552642039954662,
            0.19094626046717167,
            0.062219515442848206,
            0.017884808708913624
        ],
        [
            0.5411738231778145,
            -0.17551974998787045,
            -0.17175761237740517,
            0.034461929462850094,
            0.14504852332174778,
            -0.05803021229803562,
            -0.3458360116928816,
            -0.23295703111216426,
            0.21763231605291367,
            0.08684796094894409,
            -0.0027107666246593
        ],
        [
            0.48164746537804604,
            -0.14489031862467527,
            -0.19058240205049515,
            0.012212458997964859,
            0.18000983260571957,
            -0.04213958792388439,
            -0.35953895188868046,
            -0.23715174803510308,
            0.23417063057422638,
            0.11059907078742981,
            -0.015970713458955288
        ],
        [
            0.4211657550185919,
            -0.11145035922527313,
            -0.20769071765244007,
            -0.0076858121901750565,
            0.21583666279911995,
            -0.025272300466895103,
            -0.3707388434559107,
            -0.23860954120755196,
            0.24002528935670853,
            0.13294093310832977,
            -0.021776793524622917
        ],
        [
            0.36051698960363865,
            -0.07581216469407082,
            -0.22288850881159306,
            -0.024518387392163277,
            0.25206333957612514,
            -0.008147254586219788,
            -0.37885990366339684,
            -0.2379302935587475,
            0.23507323116064072,
            0.153302364051342,
            -0.020266499370336533
        ],
        [
            0.300424843095243,
            -0.03867407143115997,
            -0.2359768943861127,
            -0.03766011539846659,
            0.28818197920918465,
            0.00853022187948227,
            -0.3834255784749985,
            -0.23577704094350338,
            0.21960067003965378,
            0.17108875513076782,
            -0.011839553713798523
        ],
        [
            0.24152552150189877,
            -0.0007994286715984344,
            -0.2467567902058363,
            -0.04659792594611645,
            0.32365656923502684,
            0.024100802838802338,
            -0.3840845935046673,
            -0.2328387387096882,
            0.1942901536822319,
            0.1857023760676384,
            0.0028568804264068604
        ],
        [
            0.1843502763658762,
            0.0370083823800087,
            -0.25503281713463366,
            -0.05094624683260918,
            0.3579287435859442,
            0.03797523304820061,
            -0.38061991054564714,
            -0.22978868521749973,
            0.16018766909837723,
            0.19656410440802574,
            0.023003309965133667
        ],
        [
            0.12931227963417768,
            0.07393338158726692,
            -0.26061856746673584,
            -0.05046771094202995,
            0.390444278717041,
            0.04964827746152878,
            -0.37295644357800484,
            -0.22725164890289307,
            0.11865856125950813,
            0.20313186198472977,
            0.047657325863838196
        ],
        [
            0.07670504972338676,
            0.10917478427290916,
            -0.2633402133360505,
            -0.045083390548825264,
            0.42066921293735504,
            0.05872057192027569,
            -0.3611668273806572,
            -0.22576802223920822,
            0.07132762297987938,
            0.204919146373868,
            0.07579489052295685
        ],
        [
            0.026697471737861633,
            0.14197578467428684,
            -0.2630413183942437,
            -0.03487861156463623,
            0.44811635464429855,
            0.06490893359296024,
            -0.3454573526978493,
            -0.2257663533091545,
            0.02001003734767437,
            0.2015167996287346,
            0.10634282231330872
        ],
        [
            -0.02065582573413849,
            0.17165044508874416,
            -0.2595932325348258,
            -0.02009710483253002,
            0.4723596163094044,
            0.06805374100804329,
            -0.32616446912288666,
            -0.22753611207008362,
            -0.0333575326949358,
            0.19260422512888908,
            0.13825058937072754
        ],
        [
            -0.06540190428495407,
            0.19760850258171558,
            -0.25290340930223465,
            -0.001130456104874611,
            0.4930429719388485,
            0.06812375783920288,
            -0.30373579263687134,
            -0.23121720552444458,
            -0.08679630007827654,
            0.17796422308310866,
            0.17054570466279984
        ],
        [
            -0.10767332464456558,
            0.21937690861523151,
            -0.2429189933463931,
            0.021483491291292012,
            0.5098981037735939,
            0.06520926207304001,
            -0.27870770543813705,
            -0.2367900088429451,
            -0.13835900835692883,
            0.15749316615983844,
            0.20235641673207283
        ],
        [
            -0.14766648411750793,
            0.23661686340346932,
            -0.229635298717767,
            0.04708954179659486,
            0.5227664522826672,
            0.05951700359582901,
            -0.251689650118351,
            -0.2440754398703575,
            -0.18620732799172401,
            0.13120238203555346,
            0.23296110052615404
        ],
        [
            -0.18561434000730515,
            0.249135572463274,
            -0.21310237841680646,
            0.07493507117033005,
            0.5315961539745331,
            0.05136290192604065,
            -0.22332628071308136,
            -0.2527453750371933,
            -0.22867397218942642,
            0.09922423399984837,
            0.2618180140852928
        ],
        [
            -0.2217608094215393,
            0.2568927016109228,
            -0.19343325914815068,
            0.10419083014130592,
            0.5364486649632454,
            0.04114995896816254,
            -0.19426780194044113,
            -0.26233740895986557,
            -0.264321306720376,
            0.06180849019438028,
            0.2885536067187786
        ],
        [
            -0.2563377469778061,
            0.26000047475099564,
            -0.17080614576116204,
            0.13398627750575542,
            0.5374930687248707,
            0.029343754053115845,
            -0.16514982283115387,
            -0.2722819596529007,
            -0.29198868572711945,
            0.019316956400871277,
            0.3129865825176239
        ],
        [
            -0.289532907307148,
            0.2587181590497494,
            -0.14546660240739584,
            0.16343775019049644,
            0.5350097883492708,
            0.016461357474327087,
            -0.1365577131509781,
            -0.2819322943687439,
            -0.3108253814280033,
            -0.02778957225382328,
            0.3350950013846159
        ],
        [
            -0.3214719370007515,
            0.25344018265604973,
            -0.11772867292165756,
            0.19167890399694443,
            0.5293767899274826,
            0.003046564757823944,
            -0.10900945961475372,
            -0.29059575870633125,
            -0.3203115854412317,
            -0.07896128296852112,
            0.3550175309064798
        ],
        [
            -0.35219600796699524,
            0.24467939510941505,
            -0.08796964026987553,
            0.21788455173373222,
            0.5210547223687172,
            -0.010355789214372635,
            -0.08292863704264164,
            -0.2975720874965191,
            -0.320266792550683,
            -0.13357365876436234,
            0.3730146875604987
        ],
        [
            -0.3816511109471321,
            0.23304516822099686,
            -0.056631555780768394,
            0.24131154268980026,
            0.5105847157537937,
            -0.023225611075758934,
            -0.058632001746445894,
            -0.30219266191124916,
            -0.31084068678319454,
            -0.19094712287187576,
            0.38943424075841904
        ],
        [
            -0.4096786305308342,
            0.21921802777796984,
            -0.02421269193291664,
            0.26131919398903847,
            0.4985584169626236,
            -0.03508467646315694,
            -0.03632290102541447,
            -0.30385693348944187,
            -0.29249386861920357,
            -0.2503647580742836,
            0.40466780960559845
        ],
        [
            -0.43600963056087494,
            0.20392129942774773,
            0.008744340389966965,
            0.27739233151078224,
            0.4855744168162346,
            -0.04551415238529444,
            -0.016080398112535477,
            -0.3020726856775582,
            -0.26596678979694843,
            -0.31108933687210083,
            0.41912273317575455
        ],
        [
            -0.4602820426225662,
            0.18789156526327133,
            0.04166235774755478,
            0.28915675915777683,
            0.47225190699100494,
            -0.05417126417160034,
            0.002148739993572235,
            -0.29648143285885453,
            -0.23223756602965295,
            -0.37238092720508575,
            0.43315646797418594
        ],
        [
            -0.4820434423163533,
            0.17184826359152794,
            0.07394629344344139,
            0.2963911294937134,
            0.4592110197991133,
            -0.06080189347267151,
            0.01852775365114212,
            -0.28687923587858677,
            -0.19247665104921907,
            -0.4335170239210129,
            0.4470316022634506
        ],
        [
            -0.5007700994610786,
            0.15646511875092983,
            0.10499626956880093,
            0.29903010837733746,
            0.4470149539411068,
            -0.06525197438895702,
            0.03331552445888519,
            -0.27323367446660995,
            -0.1479921827558428,
            -0.49380648881196976,
            0.4609031453728676
        ],
        [
            -0.515890933573246,
            0.1423431148286909,
            0.13422231934964657,
            0.29717036336660385,
            0.4361834116280079,
            -0.06747334217652678,
            0.04685521870851517,
            -0.2556951455771923,
            -0.100176090025343,
            -0.5526007190346718,
            0.47478385269641876
        ],
        [
            -0.5268165394663811,
            0.12998671270906925,
            0.16106442944146693,
            0.29106998816132545,
            0.4271649569272995,
            -0.06752293463796377,
            0.0595555379986763,
            -0.23459719866514206,
            -0.05044674780219793,
            -0.6093105897307396,
            0.4885208383202553
        ],
        [
            -0.5329701378941536,
            0.11978521011769772,
            0.18501023016870022,
            0.28112662211060524,
            0.4203059170395136,
            -0.06555810198187828,
            0.07186562195420265,
            -0.21044090017676353,
            -0.0001968713477253914,
            -0.6634095646440983,
            0.5017817616462708
        ],
        [
            -0.5338232070207596,
            0.11199877131730318,
            0.2056107148528099,
            0.2678568698465824,
            0.41584767028689384,
            -0.061824530363082886,
            0.08423667028546333,
            -0.18387906439602375,
            0.049255243968218565,
            -0.7144407974556088,
            0.5140594393014908
        ],
        [
            -0.5289277583360672,
            0.1067501655779779,
            0.22249802201986313,
            0.25188057869672775,
            0.41392308101058006,
            -0.05665317922830582,
            0.09710617596283555,
            -0.15569362230598927,
            0.09670738875865936,
            -0.7620189823210239,
            0.5246903747320175
        ],
        [
            -0.5179456770420074,
            0.104022694285959,
            0.23539637099020183,
            0.23390152677893639,
            0.4145527631044388,
            -0.05043786019086838,
            0.11086727399379015,
            -0.12676188466139138,
            0.14110559597611427,
            -0.8058330938220024,
            0.5328644216060638
        ],
        [
            -0.5006747171282768,
            0.10366430599242449,
            0.24413299816660583,
            0.21467788144946098,
            0.4176432192325592,
            -0.043619006872177124,
            0.12584348022937775,
            -0.09801893122494221,
            0.18157222494482994,
            -0.8456419035792351,
            0.5376649126410484
        ],
        [
            -0.4770726077258587,
            0.10539744514971972,
            0.2486493345350027,
            0.1949785016477108,
            0.4229850322008133,
            -0.03666548430919647,
            0.1422789804637432,
            -0.07041365699842572,
            0.21742085739970207,
            -0.8812704086303711,
            0.5381265804171562
        ],
        [
            -0.4472808726131916,
            0.10883494652807713,
            0.24900029972195625,
            0.17555933818221092,
            0.4302818179130554,
            -0.03005392476916313,
            0.16031429544091225,
            -0.0448706429451704,
            0.2481587789952755,
            -0.9126042947173119,
            0.5332686007022858
        ],
        [
            -0.41163246240466833,
            0.1134994812309742,
            0.245356697589159,
            0.15713923797011375,
            0.43914981186389923,
            -0.024252183735370636,
            0.17997287586331367,
            -0.022242809485760517,
            0.273489061743021,
            -0.9395825266838074,
            0.5221491605043411
        ],
        [
            -0.37064805068075657,
            0.11884814687073231,
            0.2380018625408411,
            0.14037215150892735,
            0.44913362339138985,
            -0.019698016345500946,
            0.20115207135677338,
            -0.0032775280997157097,
            0.29329992551356554,
            -0.9621904641389847,
            0.5039265155792236
        ],
        [
            -0.325031662825495,
            0.12429910339415073,
            0.22732039727270603,
            0.12581577338278294,
            0.4597281329333782,
            -0.016779035329818726,
            0.22363422065973282,
            0.011420417577028275,
            0.3076426209881902,
            -0.9804500192403793,
            0.47791511565446854
        ],
        [
            -0.2756565101444721,
            0.12925955839455128,
            0.21379070729017258,
            0.11391182336956263,
            0.4703977033495903,
            -0.01581948038074188,
            0.24708997830748558,
            0.021418855525553226,
            0.3167102783918381,
            -0.9944163858890533,
            0.4436381980776787
        ],
        [
            -0.2235411163419485,
            0.13315468979999423,
            0.19796805270016193,
            0.10497072071302682,
            0.480607558041811,
            -0.017070211470127106,
            0.27109386771917343,
            0.026481210254132748,
            0.320811178535223,
            -1.0041673332452774,
            0.400861244648695
        ],
        [
            -0.16982249543070793,
            0.13545498880557716,
            0.18046256713569164,
            0.09916155831888318,
            0.4898485420271754,
            -0.020694900304079056,
            0.2951448727399111,
            0.026578197488561273,
            0.32033853977918625,
            -1.0097984671592712,
            0.3496261703548953
        ],
        [
            -0.1157151609659195,
            0.13570179231464863,
            0.16191647853702307,
            0.09650255180895329,
            0.4976504435762763,
            -0.026766296476125717,
            0.31868227012455463,
            0.021896717371419072,
            0.315738320350647,
            -1.0114213190972805,
            0.29030292481184006
        ],
        [
            -0.062470680102705956,
            0.13352886028587818,
            0.142988400766626,
            0.09686394780874252,
            0.5035944664850831,
            -0.03525927849113941,
            0.3411135785281658,
            0.012829705839976668,
            0.30748263746500015,
            -1.009157206863165,
            0.22357117012143135
        ],
        [
            -0.011332986876368523,
            0.12868022546172142,
            0.12432465923484415,
            0.09997610002756119,
            0.5073459651321173,
            -0.046054739505052567,
            0.3618544079363346,
            -4.112953320145607e-05,
            0.296043511480093,
            -1.00313825532794,
            0.15041600167751312
        ],
        [
            0.036509931553155184,
            0.12102271988987923,
            0.10653509385883808,
            0.10543950647115707,
            0.5086656324565411,
            -0.05894678458571434,
            0.3803454786539078,
            -0.015964639838784933,
            0.2818715516477823,
            -0.9935033321380615,
            0.07213164120912552
        ],
        [
            0.07996767340227962,
            0.110552579164505,
            0.09017407614737749,
            0.11274697631597519,
            0.5074196476489305,
            -0.07364698499441147,
            0.39608781412243843,
            -0.03405787592055276,
            0.2653780351538444,
            -0.9804009348154068,
            -0.009710261598229408
        ],
        [
            0.11809023376554251,
            0.09739673137664795,
            0.0757170058786869,
            0.12130540236830711,
            0.5035759620368481,
            -0.08979778736829758,
            0.4086669534444809,
            -0.05334429122740403,
            0.2469249814748764,
            -0.9639864340424538,
            -0.09332028869539499
        ],
        [
            0.15010825358331203,
            0.08180726692080498,
            0.06354382075369358,
            0.13046055659651756,
            0.4972144141793251,
            -0.10698875784873962,
            0.4177810586988926,
            -0.0727903414517641,
            0.22681772336363792,
            -0.9444289626553655,
            -0.17674824967980385
        ],
        [
            0.1754636000841856,
            0.06415119394659996,
            0.05392378009855747,
            0.13952674344182014,
            0.48852309957146645,
            -0.12476910650730133,
            0.42326224595308304,
            -0.09135842265095562,
            0.20530594885349274,
            -0.9219110105186701,
            -0.2579309567809105
        ],
        [
            0.19383319467306137,
            0.044894378748722374,
            0.04700564593076706,
            0.14782008901238441,
            0.47779661417007446,
            -0.1426669806241989,
            0.4250846765935421,
            -0.10805197182344273,
            0.1825907900929451,
            -0.8966255399864167,
            -0.3347635716199875
        ],
        [
            0.20514573529362679,
            0.02458096295595169,
            0.04281629528850317,
            0.15468106791377068,
            0.4654136374592781,
            -0.1602059155702591,
            0.42337654531002045,
            -0.12195669789798558,
            0.15883233398199081,
            -0.8687810739502311,
            -0.40519146621227264
        ],
        [
            0.20958592556416988,
            0.0038096047937870026,
            0.04126150091178715,
            0.15950798615813255,
            0.45181895792484283,
            -0.17692020535469055,
            0.41841837391257286,
            -0.13228862406685948,
            0.13416387140750885,
            -0.838606528006494,
            -0.4672887921333313
        ],
        [
            0.2075859121978283,
            -0.01679283007979393,
            0.04212899040430784,
            0.1617816463112831,
            0.4375090152025223,
            -0.19237545877695084,
            0.41064570378512144,
            -0.13842710386961699,
            0.10871059447526932,
            -0.8063420932739973,
            -0.51931431889534
        ],
        [
            0.19981309212744236,
            -0.03659883141517639,
            0.0450992826372385,
            0.16110166534781456,
            0.42301151156425476,
            -0.2061833143234253,
            0.40062977792695165,
            -0.13994697481393814,
            0.0826055109500885,
            -0.7722403556108475,
            -0.5597826167941093
        ],
        [
            0.1871444210410118,
            -0.0550079271197319,
            0.04976055584847927,
            0.15720028057694435,
            0.40886813402175903,
            -0.21802159398794174,
            0.3890580660663545,
            -0.1366353277117014,
            0.056004129350185394,
            -0.7365636713802814,
            -0.5875408500432968
        ],
        [
            0.1706335456110537,
            -0.07147294282913208,
            0.05562988668680191,
            0.14995193481445312,
            0.39560702815651894,
            -0.22764436900615692,
            0.3767217481508851,
            -0.128508310765028,
            0.02909986674785614,
            -0.6995809003710747,
            -0.6018172577023506
        ],
        [
            0.15146559290587902,
            -0.0855238065123558,
            0.06217380240559578,
            0.139380207285285,
            0.38371849060058594,
            -0.23488646745681763,
            0.3644686611369252,
            -0.11581069882959127,
            0.0021381303668022156,
            -0.6615606434643269,
            -0.6022432371973991
        ],
        [
            0.13091285154223442,
            -0.09678824245929718,
            0.06883647292852402,
            0.12566734850406647,
            0.37363477936014533,
            -0.23966926336288452,
            0.35318222269415855,
            -0.09900489915162325,
            -0.024577587842941284,
            -0.6227624770253897,
            -0.5888763181865215
        ],
        [
            0.11028142273426056,
            -0.10500726103782654,
            0.07506288960576057,
            0.10915182624012232,
            0.365705881267786,
            -0.2420095093548298,
            0.3437476363033056,
            -0.07875421270728111,
            -0.05068064481019974,
            -0.5834323670715094,
            -0.5622212552698329
        ],
        [
            0.09085876680910587,
            -0.11004671454429626,
            0.08032488450407982,
            0.09031266765668988,
            0.36019585095345974,
            -0.24201549589633942,
            0.337013216689229,
            -0.055897217243909836,
            -0.07574305683374405,
            -0.5437989607453346,
            -0.5232147164642811
        ],
        [
            0.07386155426502228,
            -0.11190253496170044,
            0.08414653688669205,
            0.06975395372137427,
            0.3572643958032131,
            -0.2398836873471737,
            0.33376292139291763,
            -0.03140885755419731,
            -0.09928037971258163,
            -0.5040638372302055,
            -0.4731826763600111
        ],
        [
            0.06038431636989117,
            -0.11070019751787186,
            0.08612824976444244,
            0.04817885346710682,
            0.3569588027894497,
            -0.2358941026031971,
            0.33467425405979156,
            -0.006358206970617175,
            -0.12076632678508759,
            -0.46439456194639206,
            -0.4138017911463976
        ],
        [
            0.05135123711079359,
            -0.10668912529945374,
            0.08596086502075195,
            0.026374710723757744,
            0.35920754820108414,
            -0.23040088638663292,
            0.34029582142829895,
            0.01813856139779091,
            -0.13964904844760895,
            -0.4249200187623501,
            -0.34704928286373615
        ],
        [
            0.04748216038569808,
            -0.10023125261068344,
            0.08344786986708641,
            0.005177319049835205,
            0.3638291507959366,
            -0.22381972428411245,
            0.35103006660938263,
            0.040963342413306236,
            -0.15536794625222683,
            -0.38573021814227104,
            -0.27513762563467026
        ],
        [
            0.049261282198131084,
            -0.09178445860743523,
            0.07851283065974712,
            -0.014561019837856293,
            0.3705289140343666,
            -0.21661114622838795,
            0.3671114295721054,
            0.061046553775668144,
            -0.16738117835484445,
            -0.34687142074108124,
            -0.20044187735766172
        ],
        [
            0.05691183765884489,
            -0.08188306912779808,
            0.0712021654471755,
            -0.032003484666347504,
            0.37890735641121864,
            -0.20926967053674161,
            0.388593640178442,
            0.07741338387131691,
            -0.17518888600170612,
            -0.30835045501589775,
            -0.125392802990973
        ],
        [
            0.07038739742711186,
            -0.07111408933997154,
            0.06168687484023394,
            -0.04636231064796448,
            0.3884932901710272,
            -0.2023019092157483,
            0.4153483286499977,
            0.08923334255814552,
            -0.17835533618927002,
            -0.27013250067830086,
            -0.05241730809211731
        ],
        [
            0.0893750733230263,
            -0.06009216606616974,
            0.05025556776672602,
            -0.056933172047138214,
            0.39874307671561837,
            -0.19621271826326847,
            0.44708190485835075,
            0.09585050027817488,
            -0.1765374168753624,
            -0.2321505593135953,
            0.016139747574925423
        ],
        [
            0.11330842413008213,
            -0.04943360760807991,
            0.0373016819357872,
            -0.06312229484319687,
            0.4090683776885271,
            -0.19149140268564224,
            0.48333483817987144,
            0.09681485430337489,
            -0.1695050522685051,
            -0.1943067628890276,
            0.07811731658875942
        ],
        [
            0.14138685632497072,
            -0.03973064571619034,
            0.02330787107348442,
            -0.06447229534387589,
            0.4188613183796406,
            -0.18859396083280444,
            0.5234993873164058,
            0.09190286812372506,
            -0.1571567878127098,
            -0.1564874742180109,
            0.13158681988716125
        ],
        [
            0.1726101953536272,
            -0.031527042388916016,
            0.008823249489068985,
            -0.06068120151758194,
            0.42751813493669033,
            -0.1879238411784172,
            0.5668474398553371,
            0.08111965877469629,
            -0.13953640311956406,
            -0.11857121996581554,
            0.17493737861514091
        ],
        [
            0.20582003612071276,
            -0.025296777486801147,
            -0.005564697086811066,
            -0.05161731690168381,
            0.43445645458996296,
            -0.18982268869876862,
            0.6125645451247692,
            0.06471041031181812,
            -0.11683923751115799,
            -0.08044016547501087,
            0.20691652595996857
        ],
        [
            0.2397456057369709,
            -0.02142587397247553,
            -0.01925235241651535,
            -0.03733409196138382,
            0.43913451733533293,
            -0.19455719739198685,
            0.6597776524722576,
            0.043146428652107716,
            -0.08941217511892319,
            -0.04199204780161381,
            0.2266596108675003
        ],
        [
            0.2730573955923319,
            -0.020198853686451912,
            -0.03165057301521301,
            -0.018067575991153717,
            0.4410864878445864,
            -0.20230945944786072,
            0.7075876370072365,
            0.01710109319537878,
            -0.05774843692779541,
            -0.0031518153846263885,
            0.233726367354393
        ],
        [
            0.3044215049594641,
            -0.0217901561409235,
            -0.04221322387456894,
            0.005772553384304047,
            0.43992836959660053,
            -0.21316911280155182,
            0.7551255733706057,
            -0.012577907647937536,
            -0.02247772365808487,
            0.03611595183610916,
            0.2280929684638977
        ],
        [
            0.3325541578233242,
            -0.02626040205359459,
            -0.05046011507511139,
            0.033608078956604004,
            0.4353918991982937,
            -0.22713510692119598,
            0.8015574533492327,
            -0.04490430816076696,
            0.015652626752853394,
            0.07579895108938217,
            0.2101464495062828
        ],
        [
            0.35627369955182076,
            -0.03355839382857084,
            -0.056006282567977905,
            0.06472212448716164,
            0.42732218094170094,
            -0.24410810321569443,
            0.8461303748190403,
            -0.07879968686029315,
            0.055800244212150574,
            0.11582789197564125,
            0.18066930770874023
        ],
        [
            0.3745472300797701,
            -0.04352802596986294,
            -0.05857265740633011,
            0.09827111288905144,
            0.4156781602650881,
            -0.2638893462717533,
            0.8882044516503811,
            -0.11313942726701498,
            0.09705821424722672,
            0.15606972947716713,
            0.14079104363918304
        ],
        [
            0.3865327872335911,
            -0.055920244834851474,
            -0.05800636112689972,
            0.13331090472638607,
            0.40054574608802795,
            -0.28619374334812164,
            0.9272589981555939,
            -0.1468004584312439,
            0.13848383724689484,
            0.19632970169186592,
            0.0919351577758789
        ],
        [
            0.39161311462521553,
            -0.07040870189666748,
            -0.0542873740196228,
            0.16883523482829332,
            0.3821399472653866,
            -0.3106568902730942,
            0.9629209861159325,
            -0.17871014354750514,
            0.17913167923688889,
            0.23634721338748932,
            0.03577665984630585
        ],
        [
            0.3894200772047043,
            -0.08660885505378246,
            -0.047529831528663635,
            0.20381475985050201,
            0.3607960194349289,
            -0.3368386020883918,
            0.99498201161623,
            -0.20789092872291803,
            0.21808930486440659,
            0.27580104768276215,
            -0.02582697570323944
        ],
        [
            0.3798460904508829,
            -0.10409942828118801,
            -0.03797605633735657,
            0.2372227944433689,
            0.33695557177998126,
            -0.3642411209875718,
            1.023392267525196,
            -0.23350530117750168,
            0.25450655072927475,
            0.3143199607729912,
            -0.09092356264591217
        ],
        [
            0.36304645612835884,
            -0.12244510091841221,
            -0.02598772943019867,
            0.2680824026465416,
            0.3111575245857239,
            -0.3923194222152233,
            1.0482476204633713,
            -0.2548865117132664,
            0.28762935823760927,
            0.3514914959669113,
            -0.15752746164798737
        ],
        [
            0.33943216502666473,
            -0.14121899008750916,
            -0.012026384472846985,
            0.29549357295036316,
            0.2840097341686487,
            -0.42049628123641014,
            1.0697897896170616,
            -0.2715631164610386,
            0.3168231984600425,
            0.3868764266371727,
            -0.22367098927497864
        ],
        [
            0.3096464700065553,
            -0.1600242666900158,
            0.0033636316657066345,
            0.318664126098156,
            0.256191935390234,
            -0.44818348065018654,
            1.0883838087320328,
            -0.28327978774905205,
            0.3415950909256935,
            0.4200251027941704,
            -0.28749020397663116
        ],
        [
            0.2745358385145664,
            -0.17851362936198711,
            0.019586168229579926,
            0.3369363136589527,
            0.22842076048254967,
            -0.4747910052537918,
            1.1044936776161194,
            -0.2900004843249917,
            0.36160827800631523,
            0.45049257948994637,
            -0.3472728729248047
        ],
        [
            0.235116895288229,
            -0.1964054275304079,
            0.03602146357297897,
            0.3498163130134344,
            0.2014203704893589,
            -0.4997442811727524,
            1.1186508685350418,
            -0.2919070995412767,
            0.376690112054348,
            0.4778614044189453,
            -0.401509590446949
        ],
        [
            0.19253137847408652,
            -0.2134962324053049,
            0.05205478519201279,
            0.35698574874550104,
            0.17591239511966705,
            -0.5225037187337875,
            1.131435513496399,
            -0.28938681073486805,
            0.38683343678712845,
            0.5017592459917068,
            -0.44893451780080795
        ],
        [
            0.1479948479682207,
            -0.22966859489679337,
            0.06711192429065704,
            0.35831059142947197,
            0.1525975614786148,
            -0.5425830855965614,
            1.1434362083673477,
            -0.2830035574734211,
            0.3921923562884331,
            0.5218780040740967,
            -0.48856552317738533
        ],
        [
            0.10274495370686054,
            -0.24489375296980143,
            0.08068548142910004,
            0.35384365916252136,
            0.13212332874536514,
            -0.559562873095274,
            1.155210867524147,
            -0.27347102761268616,
            0.39306893199682236,
            0.5379891060292721,
            -0.5197058515623212
        ],
        [
            0.05799442157149315,
            -0.2592296050861478,
            0.09236104972660542,
            0.34382544457912445,
            0.1150733083486557,
            -0.5730977654457092,
            1.1672676652669907,
            -0.2616136930882931,
            0.38989389687776566,
            0.5499568488448858,
            -0.5419527962803841
        ],
        [
            0.014878794550895691,
            -0.27281315345317125,
            0.10184359137201682,
            0.3286627009510994,
            0.10194595903158188,
            -0.5829284377396107,
            1.1800383031368256,
            -0.24832290410995483,
            0.3832043744623661,
            0.5577522795647383,
            -0.5551882646977901
        ],
        [
            -0.02559201419353485,
            -0.285849254578352,
            0.10897227562963963,
            0.30892156064510345,
            0.09314639121294022,
            -0.5888909175992012,
            1.1938408613204956,
            -0.23451093584299088,
            0.3736151456832886,
            0.5614601317793131,
            -0.5595884397625923
        ],
        [
            -0.06256724894046783,
            -0.2985942466184497,
            0.11372754536569118,
            0.28530287742614746,
            0.08897886425256729,
            -0.590919055044651,
            1.2088841199874878,
            -0.2210613638162613,
            0.3617901839315891,
            0.5612758420174941,
            -0.5555873960256577
        ],
        [
            -0.0953884944319725,
            -0.31133697275072336,
            0.11623885063454509,
            0.258610799908638,
            0.08963418006896973,
            -0.5890491902828217,
            1.2252363413572311,
            -0.2087886705994606,
            0.3484099544584751,
            0.5575074283406138,
            -0.5438436269760132
        ],
        [
            -0.12361026182770729,
            -0.324377678334713,
            0.11677945405244827,
            0.22971871495246887,
            0.09518332779407501,
            -0.583424411714077,
            1.2428228706121445,
            -0.19839569181203842,
            0.334141687490046,
            0.5505701769143343,
            -0.5252140611410141
        ],
        [
            -0.14701184257864952,
            -0.33800529688596725,
            0.11575677082873881,
            0.199543759226799,
            0.10557302832603455,
            -0.5742862564511597,
            1.2614500969648361,
            -0.19043566286563873,
            0.31960887275636196,
            0.5409666635096073,
            -0.500691831111908
        ],
        [
            -0.1655968800187111,
            -0.35247495397925377,
            0.11368930246680975,
            0.16901178658008575,
            0.12065309286117554,
            -0.5619676560163498,
            1.2807973623275757,
            -0.18528331816196442,
            0.3053666800260544,
            0.5292748883366585,
            -0.4713830202817917
        ],
        [
            -0.17958320025354624,
            -0.36798686161637306,
            0.1111829848960042,
            0.13901397585868835,
            0.14016707986593246,
            -0.546882625669241,
            1.3004329651594162,
            -0.18311795219779015,
            0.2918797843158245,
            0.516127647832036,
            -0.4384826570749283
        ],
        [
            -0.18938892800360918,
            -0.38466695696115494,
            0.108901716186665,
            0.11037811636924744,
            0.16376616805791855,
            -0.5295146405696869,
            1.319839596748352,
            -0.18391716107726097,
            0.2795070558786392,
            0.5021876748651266,
            -0.40321043133735657
        ],
        [
            -0.19560401141643524,
            -0.402551406994462,
            0.10753242019563913,
            0.08384208381175995,
            0.1910201460123062,
            -0.5104053355753422,
            1.3384502977132797,
            -0.18745167180895805,
            0.268490195274353,
            0.4881208948791027,
            -0.3667753338813782
        ],
        [
            -0.19895409792661667,
            -0.4215750973671675,
            0.10774929262697697,
            0.06003206968307495,
            0.22141900658607483,
            -0.4901372641324997,
            1.3556657060980797,
            -0.19329487430513836,
            0.25895171612501144,
            0.4745701029896736,
            -0.3303620368242264
        ],
        [
            -0.20026115328073502,
            -0.4415651523740962,
            0.11017196998000145,
            0.03943745791912079,
            0.25441166013479233,
            -0.4693194553256035,
            1.3709006235003471,
            -0.20084785297513008,
            0.2508973628282547,
            0.462130319327116,
            -0.29509690403938293
        ],
        [
            -0.200397826731205,
            -0.4622397003695369,
            0.11533105373382568,
            0.022392570972442627,
            0.28941187262535095,
            -0.4485632851719856,
            1.3836001381278038,
            -0.2093641199171543,
            0.24422545731067657,
            0.4513203911483288,
            -0.2620265856385231
        ],
        [
            -0.2002393752336502,
            -0.483212698251009,
            0.1236365307122469,
            0.009068742394447327,
            0.3258122354745865,
            -0.42846221569925547,
            1.39328159019351,
            -0.21799160912632942,
            0.23873881250619888,
            0.4425615109503269,
            -0.2320856973528862
        ],
        [
            -0.20061876624822617,
            -0.50400385633111,
            0.13534998521208763,
            -0.0005199313163757324,
            0.363005418330431,
            -0.40957725513726473,
            1.3995610140264034,
            -0.22581303864717484,
            0.234164796769619,
            0.43615806847810745,
            -0.20610883831977844
        ],
        [
            -0.2022862508893013,
            -0.5240542776882648,
            0.15055976016446948,
            -0.006509259343147278,
            0.4003915311768651,
            -0.3924204520881176,
            1.4021729826927185,
            -0.23189542815089226,
            0.23017829656600952,
            0.43228765204548836,
            -0.18482492119073868
        ],
        [
            -0.20587348192930222,
            -0.5427462384104729,
            0.16916466876864433,
            -0.009175807237625122,
            0.4373945049010217,
            -0.3774416260421276,
            1.4009924251586199,
            -0.23533266596496105,
            0.2264266312122345,
            0.430985938757658,
            -0.16882827482186258
        ],
        [
            -0.2118576616048813,
            -0.5594274923205376,
            0.1908702626824379,
            -0.008922114968299866,
            0.47347363643348217,
            -0.36500389873981476,
            1.3960425909608603,
            -0.2352960309945047,
            0.22255590558052063,
            0.432146854698658,
            -0.1585989110171795
        ],
        [
            -0.22054006159305573,
            -0.5734380632638931,
            0.21519392356276512,
            -0.006255224347114563,
            0.5081339776515961,
            -0.35537710040807724,
            1.3875082451850176,
            -0.2310815416276455,
            0.21823684871196747,
            0.4355258345603943,
            -0.15450093522667885
        ],
        [
            -0.23203176259994507,
            -0.5841386839747429,
            0.24147232994437218,
            -0.0017506927251815796,
            0.540950033813715,
            -0.34872568398714066,
            1.3757258132100105,
            -0.22214604169130325,
            0.21318674087524414,
            0.4407496899366379,
            -0.1567750722169876
        ],
        [
            -0.24624907970428467,
            -0.5909401103854179,
            0.26888734847307205,
            0.003965020179748535,
            0.5715579465031624,
            -0.34510042518377304,
            1.3611711263656616,
            -0.20813758298754692,
            0.20719146728515625,
            0.44733742624521255,
            -0.16553232818841934
        ],
        [
            -0.2629172056913376,
            -0.5933311805129051,
            0.29649682343006134,
            0.010245546698570251,
            0.599657928571105,
            -0.3444373235106468,
            1.3444501012563705,
            -0.18892391514964402,
            0.20012237131595612,
            0.4547203853726387,
            -0.1807926744222641
        ],
        [
            -0.281585231423378,
            -0.5909045115113258,
            0.3232676014304161,
            0.016466841101646423,
            0.6250306107103825,
            -0.34656428545713425,
            1.3262655586004257,
            -0.16460396349430084,
            0.19194959104061127,
            0.4622652679681778,
            -0.20245540142059326
        ],
        [
            -0.3016500174999237,
            -0.5833792388439178,
            0.34812407195568085,
            0.02205166220664978,
            0.6475336011499166,
            -0.35120294243097305,
            1.307387799024582,
            -0.1355085764080286,
            0.18274351954460144,
            0.4693064019083977,
            -0.230300173163414
        ],
        [
            -0.3223913609981537,
            -0.5706192925572395,
            0.3699948936700821,
            0.026496395468711853,
            0.6671001724898815,
            -0.3579702749848366,
            1.2886222898960114,
            -0.10219832137227058,
            0.1726774424314499,
            0.4751794822514057,
            -0.2639918029308319
        ],
        [
            -0.3430043011903763,
            -0.5526456087827682,
            0.38785863667726517,
            0.0293910950422287,
            0.6837395094335079,
            -0.366396427154541,
            1.2707703113555908,
            -0.06544596701860428,
            0.16202318668365479,
            0.4792550876736641,
            -0.30308136343955994
        ],
        [
            -0.3626393675804138,
            -0.5296426378190517,
            0.40079788863658905,
            0.03044024109840393,
            0.6975212208926678,
            -0.3759421110153198,
            1.2545987218618393,
            -0.026205379515886307,
            0.15113882720470428,
            0.4809704050421715,
            -0.34699972812086344
        ],
        [
            -0.38044995069503784,
            -0.5019584149122238,
            0.4080464616417885,
            0.029488548636436462,
            0.7085948809981346,
            -0.38600897043943405,
            1.2408000528812408,
            0.014424514025449753,
            0.1404549777507782,
            0.4798617660999298,
            -0.39504638593643904
        ],
        [
            -0.39563508331775665,
            -0.4700974393635988,
            0.40902645140886307,
            0.02651090919971466,
            0.7171570062637329,
            -0.3959655612707138,
            1.2299551516771317,
            0.055240582674741745,
            0.13045357167720795,
            0.47558995336294174,
            -0.4463935662060976
        ],
        [
            -0.4074819087982178,
            -0.4347072895616293,
            0.4033862091600895,
            0.02162298560142517,
            0.7234565280377865,
            -0.4051683619618416,
            1.222503900527954,
            0.0949830450117588,
            0.12164564430713654,
            0.4679623916745186,
            -0.5000877566635609
        ],
        [
            -0.41540342569351196,
            -0.3965590773150325,
            0.3910269998013973,
            0.015067458152770996,
            0.727799117565155,
            -0.4129847586154938,
            1.2187242060899734,
            0.13238752726465464,
            0.11454567313194275,
            0.45695035718381405,
            -0.555071568582207
        ],
        [
            -0.41897138953208923,
            -0.35652267723344266,
            0.37211985141038895,
            0.0072078704833984375,
            0.7305248156189919,
            -0.4188147634267807,
            1.218713492155075,
            0.16624103300273418,
            0.10964609682559967,
            0.442693118005991,
            -0.6101641468703747
        ],
        [
            -0.41794073581695557,
            -0.315537026617676,
            0.34710991755127907,
            -0.0014858096837997437,
            0.73199462890625,
            -0.4221149981021881,
            1.2223754823207855,
            0.19542762823402882,
            0.10739465057849884,
            0.4255027137696743,
            -0.6640876866877079
        ],
        [
            -0.41227027773857117,
            -0.2745774891227484,
            0.31670867884531617,
            -0.010462746024131775,
            0.7325882315635681,
            -0.42242201045155525,
            1.2294251769781113,
            0.2189764864742756,
            0.10817183554172516,
            0.40585120022296906,
            -0.7155004069209099
        ],
        [
            -0.4021216183900833,
            -0.2346213236451149,
            0.28187460359185934,
            -0.01911453902721405,
            0.7326909303665161,
            -0.41936492174863815,
            1.239389330148697,
            0.23610447719693184,
            0.1122715175151825,
            0.3843529522418976,
            -0.7630146332085133
        ],
        [
            -0.38785506784915924,
            -0.1966122630983591,
            0.24378356523811817,
            -0.026809588074684143,
            0.7326841801404953,
            -0.4126880317926407,
            1.2516343593597412,
            0.246242456138134,
            0.11988650262355804,
            0.36174521036446095,
            -0.8052076641470194
        ],
        [
            -0.37002602219581604,
            -0.16142640635371208,
            0.20378674194216728,
            -0.03292110562324524,
            0.7329429015517235,
            -0.4022618867456913,
            1.2653826475143433,
            0.24906768649816513,
            0.13109736889600754,
            0.3388546500355005,
            -0.8406794625334442
        ],
        [
            -0.3493611812591553,
            -0.12984039448201656,
            0.16336212307214737,
            -0.03685258328914642,
            0.7338262461125851,
            -0.3880929835140705,
            1.2797467187047005,
            0.24450692161917686,
            0.14586801081895828,
            0.316560598090291,
            -0.8681014627218246
        ],
        [
            -0.3267219215631485,
            -0.10250312648713589,
            0.12405388057231903,
            -0.038081198930740356,
            0.7356503084301949,
            -0.37032586708664894,
            1.2937728241086006,
            0.2327453102916479,
            0.1640520542860031,
            0.29575325339101255,
            -0.8862488493323326
        ],
        [
            -0.3030717819929123,
            -0.07991279195994139,
            0.08740819245576859,
            -0.03617565333843231,
            0.7386990450322628,
            -0.349243126809597,
            1.3064839616417885,
            0.21422366239130497,
            0.1853940561413765,
            0.2772913028020412,
            -0.8940522372722626
        ],
        [
            -0.2794349789619446,
            -0.0623993007466197,
            0.054914265871047974,
            -0.030815914273262024,
            0.7432064339518547,
            -0.3252609930932522,
            1.3169124610722065,
            0.18960757832974195,
            0.2095433473587036,
            0.26195831689983606,
            -0.8906459957361221
        ],
        [
            -0.2568456381559372,
            -0.050114220939576626,
            0.02793831378221512,
            -0.021814078092575073,
            0.7493471689522266,
            -0.29892030730843544,
            1.3241558764129877,
            0.15976091963239014,
            0.23606951534748077,
            0.25041671469807625,
            -0.8754002153873444
        ],
        [
            -0.23630261421203613,
            -0.04302721284329891,
            0.0076606012880802155,
            -0.009132429957389832,
            0.7572385016828775,
            -0.2708759345114231,
            1.3274243827909231,
            0.12570870609488338,
            0.26448187977075577,
            0.24316825903952122,
            -0.8479732275009155
        ],
        [
            -0.2187286615371704,
            -0.04092973191291094,
            -0.0049772001802921295,
            0.007111161947250366,
            0.7669338672421873,
            -0.24187219887971878,
            1.3260746500454843,
            0.08859701594337821,
            0.2942541819065809,
            0.2405226044356823,
            -0.8083576261997223
        ],
        [
            -0.20492669939994812,
            -0.04344683047384024,
            -0.009318418800830841,
            0.02665330469608307,
            0.7784111592918634,
            -0.21272245794534683,
            1.3196462215855718,
            0.049645744264125824,
            0.32484488282352686,
            0.24257022514939308,
            -0.7568791210651398
        ],
        [
            -0.19554051011800766,
            -0.0500546358525753,
            -0.005025733262300491,
            0.04908902198076248,
            0.7915859520435333,
            -0.1842832937836647,
            1.307892182841897,
            0.01009459886699915,
            0.35572147637140006,
            0.24916330352425575,
            -0.6942170560359955
        ],
        [
            -0.19102369248867035,
            -0.060104211792349815,
            0.007896214723587036,
            0.07387622445821762,
            0.8063049465417862,
            -0.15742675960063934,
            1.2908092364668846,
            -0.028846802655607462,
            0.3863826901651919,
            0.2599060647189617,
            -0.6214393973350525
        ],
        [
            -0.19161655008792877,
            -0.0728507163003087,
            0.029092460870742798,
            0.10036096721887589,
            0.8223505169153214,
            -0.13301873952150345,
            1.268633734434843,
            -0.06604238878935575,
            0.4163789888843894,
            0.27415652200579643,
            -0.5399748086929321
        ],
        [
            -0.19734006375074387,
            -0.08748586988076568,
            0.057867631316185,
            0.12780523765832186,
            0.8394362926483154,
            -0.11188317090272903,
            1.241843905299902,
            -0.10047690942883492,
            0.4453278537839651,
            0.29104598611593246,
            -0.4515705704689026
        ],
        [
            -0.20798837393522263,
            -0.10317309759557247,
            0.09320038929581642,
            0.1554127372801304,
            0.8572215251624584,
            -0.0947716161608696,
            1.211158100515604,
            -0.13129468262195587,
            0.47292659617960453,
            0.30949729681015015,
            -0.3582717478275299
        ],
        [
            -0.22313957661390305,
            -0.11908305250108242,
            0.133783926256001,
            0.182361401617527,
            0.8753188587725163,
            -0.08234303444623947,
            1.1775140725076199,
            -0.1578282117843628,
            0.4989563189446926,
            0.3282596915960312,
            -0.26237383484840393
        ],
        [
            -0.2421717569231987,
            -0.13442932069301605,
            0.1780754942446947,
            0.20783621072769165,
            0.8933050511404872,
            -0.07513835281133652,
            1.1420416720211506,
            -0.17961686849594116,
            0.5232865829020739,
            0.3459576442837715,
            -0.16634740680456161
        ],
        [
            -0.26428911089897156,
            -0.14850103296339512,
            0.22435178980231285,
            0.2310701459646225,
            0.9107288508675992,
            -0.07356135919690132,
            1.1060241982340813,
            -0.19641977548599243,
            0.5458717835572315,
            0.3611409179866314,
            -0.07278157025575638
        ],
        [
            -0.28855884820222855,
            -0.1606922745704651,
            0.27078262344002724,
            0.2513720244169235,
            0.9271209361031651,
            -0.07785985246300697,
            1.0708475783467293,
            -0.20821483433246613,
            0.5667421296238899,
            0.37234305310994387,
            0.015713288448750973
        ],
        [
            -0.31395238637924194,
            -0.17052705213427544,
            0.3154978081583977,
            0.26815448328852654,
            0.9420135645195842,
            -0.08811567537486553,
            1.0379497651010752,
            -0.21518907696008682,
            0.5859911665320396,
            0.37814224883913994,
            0.09658917784690857
        ],
        [
            -0.3393908590078354,
            -0.17767743580043316,
            0.3566732779145241,
            0.28096602112054825,
            0.9549560607410967,
            -0.10424080491065979,
            1.0087867840193212,
            -0.21771824546158314,
            0.6037603104487062,
            0.3772258311510086,
            0.16745373606681824
        ],
        [
            -0.36379274725914,
            -0.18197612091898918,
            0.3926030434668064,
            0.28951191529631615,
            0.9655271500814706,
            -0.12597662582993507,
            0.984756413847208,
            -0.21633762419514824,
            0.620219667442143,
            0.3684554919600487,
            0.2261434569954872
        ],
        [
            -0.38612186908721924,
            -0.1834209281951189,
            0.42177798226475716,
            0.29366185888648033,
            0.973349004983902,
            -0.15290118008852005,
            0.9671549592167139,
            -0.2117085438221693,
            0.6355495825409889,
            0.35092446208000183,
            0.27082008123397827
        ],
        [
            -0.4054374098777771,
            -0.18217231798917055,
            0.4429486468434334,
            0.29346174374222755,
            0.9781064363196492,
            -0.1844392642378807,
            0.9571235589683056,
            -0.20458243042230606,
            0.649920990690589,
            0.32400771975517273,
            0.3000365346670151
        ],
        [
            -0.4209322929382324,
            -0.17854363610967994,
            0.45518018305301666,
            0.28914259374141693,
            0.9795473758131266,
            -0.21987605094909668,
            0.9555980451405048,
            -0.1957576833665371,
            0.6634763292968273,
            0.2874051257967949,
            0.3127971962094307
        ],
        [
            -0.4319688230752945,
            -0.17298461217433214,
            0.4579005613923073,
            0.28110700845718384,
            0.9774948712438345,
            -0.25838232040405273,
            0.9632710069417953,
            -0.18602925166487694,
            0.676315177232027,
            0.24117694795131683,
            0.3086133897304535
        ],
        [
            -0.43811047077178955,
            -0.16605852358043194,
            0.4509295430034399,
            0.2699177972972393,
            0.9718603733927011,
            -0.29904185235500336,
            0.9805705174803734,
            -0.17615206353366375,
            0.6884826719760895,
            0.18576320260763168,
            0.2875429391860962
        ],
        [
            -0.43913810700178146,
            -0.1584145575761795,
            0.43449285812675953,
            0.25627392530441284,
            0.9626537635922432,
            -0.3408754914999008,
            1.0076340958476067,
            -0.1668046172708273,
            0.6999613754451275,
            0.12198661267757416,
            0.2501748688519001
        ],
        [
            -0.4350631386041641,
            -0.15075650345534086,
            0.4092168416827917,
            0.24098042398691177,
            0.949963890016079,
            -0.3828771263360977,
            1.0442965179681778,
            -0.15855558682233095,
            0.7106667943298817,
            0.05104227364063263,
            0.1976504356134683
        ],
        [
            -0.4261239841580391,
            -0.14380877744406462,
            0.37610676512122154,
            0.2249273620545864,
            0.9339728727936745,
            -0.42404256761074066,
            1.0901004821062088,
            -0.1518343584612012,
            0.7204517833888531,
            -0.025518178939819336,
            0.13162979297339916
        ],
        [
            -0.41277363896369934,
            -0.1382815930992365,
            0.33651555329561234,
            0.2090487964451313,
            0.9149487018585205,
            -0.4633977562189102,
            1.144298255443573,
            -0.14691614545881748,
            0.7291150614619255,
            -0.10582996904850006,
            0.054209183901548386
        ],
        [
            -0.39565865136682987,
            -0.13483683485537767,
            0.2920854175463319,
            0.19428687542676926,
            0.8932359516620636,
            -0.5000418573617935,
            1.2058770880103111,
            -0.14391879737377167,
            0.7364174649119377,
            -0.18776705116033554,
            -0.03212389722466469
        ],
        [
            -0.37559327110648155,
            -0.13405612669885159,
            0.24468116834759712,
            0.1815490499138832,
            0.8692466840147972,
            -0.5331679433584213,
            1.2736007198691368,
            -0.14279615879058838,
            0.7420969009399414,
            -0.2690086364746094,
            -0.12456721812486649
        ],
        [
            -0.35351790860295296,
            -0.13641219038981944,
            0.19631827250123024,
            0.1716688647866249,
            0.8434468880295753,
            -0.5620853751897812,
            1.3460389822721481,
            -0.14335148967802525,
            0.7458886560052633,
            -0.3471084013581276,
            -0.22011131048202515
        ],
        [
            -0.33045588433742523,
            -0.14224518975242972,
            0.14907654002308846,
            0.16537844389677048,
            0.8163371793925762,
            -0.5862468332052231,
            1.4216255247592926,
            -0.1452624276280403,
            0.7475527841597795,
            -0.4195748344063759,
            -0.3156542330980301
        ],
        [
            -0.30746836960315704,
            -0.1517451610416174,
            0.10501380264759064,
            0.16327368095517159,
            0.7884290479123592,
            -0.6052655130624771,
            1.4987108334898949,
            -0.14810339733958244,
            0.7468996339011937,
            -0.48396193236112595,
            -0.4081116020679474
        ],
        [
            -0.28560447692871094,
            -0.16494063986465335,
            0.0660761147737503,
            0.16578545421361923,
            0.7602428728714585,
            -0.6189199090003967,
            1.575609041377902,
            -0.151378670707345,
            0.7438103938475251,
            -0.5379521138966084,
            -0.49453073740005493
        ],
        [
            -0.26585495471954346,
            -0.1816942193545401,
            0.03401620965451002,
            0.17316986247897148,
            0.7322811409831047,
            -0.6271609514951706,
            1.6506624165922403,
            -0.15456433966755867,
            0.7382626300677657,
            -0.5794436112046242,
            -0.5722040385007858
        ],
        [
            -0.24910792708396912,
            -0.2017065561376512,
            0.010316582396626472,
            0.18548250943422318,
            0.705002062022686,
            -0.6301177889108658,
            1.722298702225089,
            -0.1571439728140831,
            0.730347091332078,
            -0.6066310293972492,
            -0.638772502541542
        ],
        [
            -0.23610247671604156,
            -0.2245264989323914,
            -0.003880595788359642,
            0.20258035510778427,
            0.6788149550557137,
            -0.6280869692564011,
            1.7890669722110033,
            -0.15865494310855865,
            0.7202804703265429,
            -0.6180767305195332,
            -0.6923088580369949
        ],
        [
            -0.22740009427070618,
            -0.24956767167896032,
            -0.007824046537280083,
            0.22412537783384323,
            0.654062207788229,
            -0.6215162798762321,
            1.849700354039669,
            -0.1587197743356228,
            0.7084150016307831,
            -0.6127716694027185,
            -0.7314112931489944
        ],
        [
            -0.22336241602897644,
            -0.27613244764506817,
            -0.001188807189464569,
            0.24959958717226982,
            0.6309907287359238,
            -0.6109852641820908,
            1.9031461514532566,
            -0.15708141401410103,
            0.6952379010617733,
            -0.5901831369847059,
            -0.7552601099014282
        ],
        [
            -0.22413328289985657,
            -0.30343922041356564,
            0.015901684761047363,
            0.278313972055912,
            0.6097607687115669,
            -0.5971867442131042,
            1.9486008062958717,
            -0.1536344550549984,
            0.6813591048121452,
            -0.5502858236432076,
            -0.7636333853006363
        ],
        [
            -0.22963270545005798,
            -0.33065416291356087,
            0.04287748225033283,
            0.3094455935060978,
            0.5904362574219704,
            -0.5808994546532631,
            1.9855142123997211,
            -0.14844108931720257,
            0.6674983762204647,
            -0.49357956647872925,
            -0.7569202184677124
        ],
        [
            -0.2395648956298828,
            -0.35692577436566353,
            0.07874017395079136,
            0.3420583978295326,
            0.5729796290397644,
            -0.5629554186016321,
            2.013613387942314,
            -0.14174351282417774,
            0.6544604897499084,
            -0.4210849702358246,
            -0.7361140549182892
        ],
        [
            -0.25343170017004013,
            -0.3814191445708275,
            0.12210183998104185,
            0.37514971010386944,
            0.5572579726576805,
            -0.5442150835879147,
            2.0328940749168396,
            -0.13395668438170105,
            0.6431053355336189,
            -0.33432379364967346,
            -0.702784787863493
        ],
        [
            -0.27055953443050385,
            -0.4033502899110317,
            0.17123841308057308,
            0.4076858195476234,
            0.5430470705032349,
            -0.5255317185074091,
            2.0436095148324966,
            -0.12566475803032517,
            0.634309034794569,
            -0.23527753353118896,
            -0.6589993070811033
        ],
        [
            -0.29013021290302277,
            -0.4220181368291378,
            0.2241615541279316,
            0.43864683248102665,
            0.5300350934267044,
            -0.5077183991670609,
            2.0462483912706375,
            -0.1175973005592823,
            0.6289239339530468,
            -0.1263338103890419,
            -0.6072381641715765
        ],
        [
            -0.31121866405010223,
            -0.4368326961994171,
            0.27869879826903343,
            0.46706222370266914,
            0.5178441852331161,
            -0.4915219945833087,
            2.041513614356518,
            -0.11059542465955019,
            0.6277353689074516,
            -0.010217279195785522,
            -0.5503043048083782
        ],
        [
            -0.3328412398695946,
            -0.44733869284391403,
            0.33258786238729954,
            0.4920497164130211,
            0.5060471519827843,
            -0.47760024294257164,
            2.0302674025297165,
            -0.1055697943083942,
            0.6314150393009186,
            0.11009248346090317,
            -0.491204883903265
        ],
        [
            -0.35399913787841797,
            -0.453233078122139,
            0.38356903893873096,
            0.5128543376922607,
            0.4941861033439636,
            -0.4664951379527338,
            2.0135019030421972,
            -0.1034592495416291,
            0.6404778137803078,
            0.23145410045981407,
            -0.4330134317278862
        ],
        [
            -0.3737313374876976,
            -0.45437656342983246,
            0.4294850099395262,
            0.52888098731637,
            0.4817997068166733,
            -0.4586122874170542,
            1.992296738550067,
            -0.10517447534948587,
            0.6552440971136093,
            0.35066165414173156,
            -0.37875494360923767
        ],
        [
            -0.3911556378006935,
            -0.4507973715662956,
            0.46837096149101853,
            0.539713092148304,
            0.46843743324279785,
            -0.45420800149440765,
            1.9677566830068827,
            -0.11154906824231148,
            0.6758058350533247,
            0.46454475075006485,
            -0.33128147572278976
        ],
        [
            -0.40550803393125534,
            -0.4426879212260246,
            0.49854556610807776,
            0.5451331362128258,
            0.4536816067993641,
            -0.45338529348373413,
            1.9409757554531097,
            -0.12328561209142208,
            0.7020016685128212,
            0.5700678825378418,
            -0.29314249008893967
        ],
        [
            -0.41618356108665466,
            -0.4303949177265167,
            0.5186806122510461,
            0.5451313182711601,
            0.4371817409992218,
            -0.4560955688357353,
            1.9129925221204758,
            -0.14089936390519142,
            0.7334015257656574,
            0.6644288823008537,
            -0.2664841562509537
        ],
        [
            -0.42275823652744293,
            -0.41440272331237793,
            0.5278648259118199,
            0.539907656610012,
            0.41866748547181487,
            -0.4621354267001152,
            1.8847477287054062,
            -0.16467725485563278,
            0.7693022061139345,
            0.7451459020376205,
            -0.2529509589076042
        ],
        [
            -0.42500612139701843,
            -0.39531029760837555,
            0.5256464723497629,
            0.5298610925674438,
            0.3979788329452276,
            -0.4711596518754959,
            1.8570500239729881,
            -0.1946462132036686,
            0.8087362982332706,
            0.810135543346405,
            -0.25361626222729683
        ],
        [
            -0.4229092597961426,
            -0.37380415946245193,
            0.5120581146329641,
            0.5155756399035454,
            0.3750636912882328,
            -0.48269781470298767,
            1.830550655722618,
            -0.23054034262895584,
            0.8504937123507261,
            0.8577769845724106,
            -0.26893749833106995
        ],
        [
            -0.4166545867919922,
            -0.3506273180246353,
            0.4876239597797394,
            0.49779584258794785,
            0.34998276829719543,
            -0.49617601931095123,
            1.8057106137275696,
            -0.271787416189909,
            0.8931539990007877,
            0.8869602829217911,
            -0.29872151045128703
        ],
        [
            -0.40662263333797455,
            -0.3265458717942238,
            0.4533393234014511,
            0.47739681601524353,
            0.3229321986436844,
            -0.5109394490718842,
            1.7828068137168884,
            -0.3175134500488639,
            0.9351314548403025,
            0.89711993932724,
            -0.34212819673120975
        ],
        [
            -0.393364354968071,
            -0.30231574922800064,
            0.4106348529458046,
            0.45534902811050415,
            0.29422617703676224,
            -0.5262783169746399,
            1.7619323134422302,
            -0.3665524469688535,
            0.9747327398508787,
            0.8882405012845993,
            -0.39771055802702904
        ],
        [
            -0.37756380438804626,
            -0.2786489212885499,
            0.3613191917538643,
            0.43267671950161457,
            0.2643129304051399,
            -0.5414548143744469,
            1.7429911941289902,
            -0.41747202165424824,
            1.0102208089083433,
            0.8608566075563431,
            -0.4634617641568184
        ],
        [
            -0.3600032478570938,
            -0.2561830123886466,
            0.30750975757837296,
            0.4104184554889798,
            0.23375802487134933,
            -0.5557330325245857,
            1.7257268279790878,
            -0.4686147376196459,
            1.0398861514404416,
            0.8160291612148285,
            -0.5368870049715042
        ],
        [
            -0.3415091931819916,
            -0.23545382916927338,
            0.25154848396778107,
            0.3895891020074487,
            0.20321562141180038,
            -0.5684052631258965,
            1.7097334116697311,
            -0.5181487910449505,
            1.06211859267205,
            0.755297839641571,
            -0.6151051074266434
        ],
        [
            -0.32291557639837265,
            -0.21687256544828415,
            0.19590231776237488,
            0.37113396311178803,
            0.1734248697757721,
            -0.5788259394466877,
            1.6944930404424667,
            -0.5641351230442524,
            1.0754841421730816,
            0.6806262284517288,
            -0.6949630863964558
        ],
        [
            -0.30500631034374237,
            -0.200709268450737,
            0.14306730404496193,
            0.35588548704981804,
            0.1451868936419487,
            -0.5864318683743477,
            1.6794075518846512,
            -0.6045980863273144,
            1.0787977633881383,
            0.5943328738212585,
            -0.7731665326282382
        ],
        [
            -0.28847236186265945,
            -0.1870826706290245,
            0.09545827656984329,
            0.3445402942597866,
            0.1193297803401947,
            -0.590758815407753,
            1.663829192519188,
            -0.637593112885952,
            1.071191679686308,
            0.49900925159454346,
            -0.8464019363746047
        ],
        [
            -0.27386710047721863,
            -0.1759566068649292,
            0.05531241372227669,
            0.33762685395777225,
            0.0966855138540268,
            -0.5914661288261414,
            1.6471000611782074,
            -0.6612967103719711,
            1.0521707255393267,
            0.39742784947156906,
            -0.9114597793668509
        ],
        [
            -0.2615632936358452,
            -0.1671433448791504,
            0.024597322568297386,
            0.3354825209826231,
            0.07806375622749329,
            -0.5883447546511889,
            1.6285931915044785,
            -0.6740798726677895,
            1.0216568130999804,
            0.29245035350322723,
            -0.9653776474297047
        ],
        [
            -0.25172822922468185,
            -0.16031505167484283,
            0.004925519227981567,
            0.3382384665310383,
            0.06421667337417603,
            -0.5813234783709049,
            1.6077514588832855,
            -0.6745777521282434,
            0.9800215139985085,
            0.1869339719414711,
            -1.0055462419986725
        ],
        [
            -0.244301900267601,
            -0.15501946210861206,
            -0.002511553466320038,
            0.34582265466451645,
            0.05581291392445564,
            -0.570471964776516,
            1.5841102600097656,
            -0.6617545541375875,
            0.9281015805900097,
            0.08363946666941047,
            -1.0298189669847488
        ],
        [
            -0.23898866027593613,
            -0.15070359408855438,
            0.0030075758695602417,
            0.3579637408256531,
            0.053416479378938675,
            -0.5560006387531757,
            1.5573319718241692,
            -0.6349667441099882,
            0.8671931587159634,
            -0.01485816016793251,
            -1.0365876220166683
        ],
        [
            -0.2352623324841261,
            -0.14674034714698792,
            0.02170444279909134,
            0.3742034938186407,
            0.057465278543531895,
            -0.5382417254149914,
            1.5272221118211746,
            -0.5939991781488061,
            0.7990337014198303,
            -0.10624132305383682,
            -1.024850957095623
        ],
        [
            -0.23237811936996877,
            -0.14245904982089996,
            0.053289398550987244,
            0.39391821809113026,
            0.06826005782932043,
            -0.5176431685686111,
            1.4937325045466423,
            -0.5390929915010929,
            0.725759107619524,
            -0.18851694464683533,
            -0.9942401172593236
        ],
        [
            -0.2293948121368885,
            -0.13717851787805557,
            0.09697270393371582,
            0.41634296998381615,
            0.08594241738319397,
            -0.4947507120668888,
            1.4569873064756393,
            -0.47095901146531105,
            0.6498468853533268,
            -0.2600689269602299,
            -0.9450334999710321
        ],
        [
            -0.22521812096238136,
            -0.13024020195007324,
            0.15150070935487747,
            0.44061175268143415,
            0.11048494279384613,
            -0.470186460763216,
            1.4172739051282406,
            -0.3907637298107147,
            0.574042834341526,
            -0.3196951858699322,
            -0.8781352862715721
        ],
        [
            -0.2186485268175602,
            -0.12104060873389244,
            0.2152055911719799,
            0.465796216391027,
            0.14170259982347488,
            -0.4446209631860256,
            1.3750332966446877,
            -0.3001028373837471,
            0.5012727938592434,
            -0.36663016118109226,
            -0.795052096247673
        ],
        [
            -0.20842746645212173,
            -0.10906157456338406,
            0.2860807999968529,
            0.4909408400999382,
            0.1792505905032158,
            -0.41874600388109684,
            1.3308406192809343,
            -0.20096661150455475,
            0.43454351648688316,
            -0.40054275770671666,
            -0.6978156417608261
        ],
        [
            -0.19330071657896042,
            -0.09389708144590259,
            0.3618646115064621,
            0.5151042584329844,
            0.222629576921463,
            -0.39325285516679287,
            1.2853951063007116,
            -0.09567902982234955,
            0.37683316320180893,
            -0.4215311883017421,
            -0.5888939201831818
        ],
        [
            -0.17207729816436768,
            -0.07527516037225723,
            0.4401331162080169,
            0.5374086322262883,
            0.2712067514657974,
            -0.3688081204891205,
            1.2394900443032384,
            0.013176903128623962,
            0.33098452538251877,
            -0.4300961457192898,
            -0.47108516097068787
        ],
        [
            -0.14369146525859833,
            -0.0530735207721591,
            0.5184034793637693,
            0.5570803415030241,
            0.3242294192314148,
            -0.34602393908426166,
            1.1939813159406185,
            0.1228414848446846,
            0.29959673807024956,
            -0.42709577456116676,
            -0.34742261469364166
        ],
        [
            -0.10726381838321686,
            -0.02732999064028263,
            0.594241838902235,
            0.5734759792685509,
            0.3808622509241104,
            -0.3254385758191347,
            1.149758686311543,
            0.2304696887731552,
            0.28491951897740364,
            -0.4136967174708843,
            -0.22105711698532104
        ],
        [
            -0.062150150537490845,
            0.0017549451440572739,
            0.6653623282909393,
            0.5861178450286388,
            0.4402032196521759,
            -0.30749745294451714,
            1.1077140467241406,
            0.33322950452566147,
            0.2887568329460919,
            -0.39131322503089905,
            -0.09511733055114746
        ],
        [
            -0.007983893156051636,
            0.03382211923599243,
            0.7297232113778591,
            0.5947182923555374,
            0.5013133138418198,
            -0.2925398387014866,
            1.068706426769495,
            0.4283963181078434,
            0.3123846221715212,
            -0.3615400120615959,
            0.027404770255088806
        ],
        [
            0.05529078096151352,
            0.06836476922035217,
            0.7856120336800814,
            0.5991885494440794,
            0.5632462501525879,
            -0.28078360110521317,
            1.0335413850843906,
            0.5134533726377413,
            0.35648489370942116,
            -0.326077900826931,
            0.143760547041893
        ],
        [
            0.1273922547698021,
            0.10474560037255287,
            0.8317127898335457,
            0.5996452458202839,
            0.6250741630792618,
            -0.2723228484392166,
            1.0029329154640436,
            0.5861751474440098,
            0.42109907418489456,
            -0.2866659574210644,
            0.2515414357185364
        ],
        [
            0.20769617427140474,
            0.14222010225057602,
            0.8671602355316281,
            0.5964110065251589,
            0.6859207898378372,
            -0.267123319208622,
            0.9774999134242535,
            0.6447051055729389,
            0.5056048035621643,
            -0.2450105119496584,
            0.34875713288784027
        ],
        [
            0.29524323996156454,
            0.17996416985988617,
            0.891571931540966,
            0.5900005027651787,
            0.7449915558099747,
            -0.2650286853313446,
            0.9577297437936068,
            0.6876207031309605,
            0.608714148402214,
            -0.20271832589060068,
            0.43390297144651413
        ],
        [
            0.38875367119908333,
            0.21710534021258354,
            0.9050611518323421,
            0.5811037234961987,
            0.8015784621238708,
            -0.26576700806617737,
            0.9439742565155029,
            0.7139889169484377,
            0.7284945547580719,
            -0.16124296328052878,
            0.5059949606657028
        ],
        [
            0.48666873946785927,
            0.2527560703456402,
            0.9082224778831005,
            0.570555541664362,
            0.8550874069333076,
            -0.2689615339040756,
            0.936448972672224,
            0.723394239321351,
            0.8624165505170822,
            -0.12183813005685806,
            0.5645817965269089
        ],
        [
            0.5871960259974003,
            0.2860484616830945,
            0.9021014422178268,
            0.5592975988984108,
            0.9050549045205116,
            -0.27415090799331665,
            0.9352240394800901,
            0.7159527214244008,
            1.007423460483551,
            -0.0855148071423173,
            0.6097391583025455
        ],
        [
            0.6883618622669019,
            0.3161678268807009,
            0.888140119612217,
            0.5483423806726933,
            0.9511536005884409,
            -0.28080789744853973,
            0.9402336850762367,
            0.6923039220273495,
            1.1600209921598434,
            -0.053022030740976334,
            0.642037876881659
        ],
        [
            0.788085512816906,
            0.3423843514174223,
            0.8681096434593201,
            0.5387293063104153,
            0.9931887969141826,
            -0.2883595824241638,
            0.9512915499508381,
            0.6535866223275661,
            1.3163844123482704,
            -0.02483278512954712,
            0.662491450086236
        ],
        [
            0.88425138220191,
            0.3640819452702999,
            0.8440215364098549,
            0.5314861610531807,
            1.0311010088771582,
            -0.2962111085653305,
            0.968102689832449,
            0.6013978309929371,
            1.4724777862429619,
            -0.0011442601680755615,
            0.6724782716482878
        ],
        [
            0.974782868870534,
            0.38078196346759796,
            0.8180378675460815,
            0.5275812763720751,
            1.0649611465632915,
            -0.30376628041267395,
            0.9902789779007435,
            0.5377305895090103,
            1.6241877675056458,
            0.018106920178979635,
            0.673674464225769
        ],
        [
            1.0577205419540405,
            0.3921623155474663,
            0.7923658341169357,
            0.5278726760298014,
            1.094965636730194,
            -0.31045404076576233,
            1.0173544399440289,
            0.4648989848792553,
            1.7674576416611671,
            0.033218879252672195,
            0.6679613254964352
        ],
        [
            1.1312994472682476,
            0.39806996285915375,
            0.7691517621278763,
            0.5330710262060165,
            1.1214072406291962,
            -0.31574809551239014,
            1.0488101784139872,
            0.38545262441039085,
            1.898424744606018,
            0.04469572752714157,
            0.6573156204540282
        ],
        [
            1.1940130721777678,
            0.3985268399119377,
            0.7503793388605118,
            0.5437161196023226,
            1.144652783870697,
            -0.3191867917776108,
            1.0840925723314285,
            0.3020832580514252,
            2.0135497339069843,
            0.05320179834961891,
            0.6437106183730066
        ],
        [
            1.2446736507117748,
            0.3937293328344822,
            0.7377777546644211,
            0.5601453250274062,
            1.1651348173618317,
            -0.32039326429367065,
            1.1226339507848024,
            0.21752868313342333,
            2.10973983630538,
            0.0595143623650074,
            0.629010021686554
        ],
        [
            1.282462663948536,
            0.3840408995747566,
            0.7327330596745014,
            0.5824707760475576,
            1.183327540755272,
            -0.31908341497182846,
            1.163870164193213,
            0.13447701185941696,
            2.1844570003449917,
            0.06447569653391838,
            0.614905945956707
        ],
        [
            1.306965697556734,
            0.3699782229959965,
            0.736223578453064,
            0.6105728130787611,
            1.1997159868478775,
            -0.3150806799530983,
            1.2072507226839662,
            0.055470868945121765,
            2.235807277262211,
            0.06893879175186157,
            0.602828785777092
        ],
        [
            1.31819087266922,
            0.3521919213235378,
            0.7487657815217972,
            0.6440925151109695,
            1.2147835493087769,
            -0.30832304060459137,
            1.2522501344792545,
            -0.017179694026708603,
            2.262606494128704,
            0.07371918112039566,
            0.5938700437545776
        ],
        [
            1.3165726885199547,
            0.33144213631749153,
            0.7703840434551239,
            0.6824502311646938,
            1.2289928644895554,
            -0.2988580511882901,
            1.2983797965571284,
            -0.08147430419921875,
            2.2644256688654423,
            0.0795498825609684,
            0.5887619480490685
        ],
        [
            1.30296116694808,
            0.30857058987021446,
            0.8006042763590813,
            0.724855087697506,
            1.242755964398384,
            -0.2868421711027622,
            1.345182079821825,
            -0.13578324019908905,
            2.2416088692843914,
            0.08703866228461266,
            0.5878581777215004
        ],
        [
            1.2785934917628765,
            0.2844696305692196,
            0.8384658470749855,
            0.7703286781907082,
            1.2564314752817154,
            -0.2725401222705841,
            1.392234206199646,
            -0.17889460176229477,
            2.1952606327831745,
            0.09663495793938637,
            0.59111687541008
        ],
        [
            1.2450486570596695,
            0.2600503880530596,
            0.8825564384460449,
            0.8177461549639702,
            1.270319625735283,
            -0.25630927830934525,
            1.4391441196203232,
            -0.21004384011030197,
            2.1272125840187073,
            0.1086072288453579,
            0.5981282517313957
        ],
        [
            1.2041881419718266,
            0.23621048405766487,
            0.9310651123523712,
            0.8658721297979355,
            1.2846310436725616,
            -0.23858781903982162,
            1.485543929040432,
            -0.2289266511797905,
            2.0399605333805084,
            0.1230333112180233,
            0.6081474348902702
        ],
        [
            1.158090703189373,
            0.2138029057532549,
            0.9818591624498367,
            0.9134052395820618,
            1.299496978521347,
            -0.2198733538389206,
            1.5310761108994484,
            -0.23569178581237793,
            1.9365802854299545,
            0.1397901028394699,
            0.6201405972242355
        ],
        [
            1.108976349234581,
            0.19360690377652645,
            1.0325709134340286,
            0.9590127542614937,
            1.3149704784154892,
            -0.20071373879909515,
            1.5753878057003021,
            -0.23091986775398254,
            1.8206233158707619,
            0.15856339409947395,
            0.6328482590615749
        ],
        [
            1.0591238886117935,
            0.17630332335829735,
            1.0806983262300491,
            1.0013840794563293,
            1.3310238271951675,
            -0.1816791445016861,
            1.6181145831942558,
            -0.2155817449092865,
            1.6959908157587051,
            0.17886769399046898,
            0.6448672562837601
        ],
        [
            1.0107776708900928,
            0.16245324909687042,
            1.1237083971500397,
            1.0392810478806496,
            1.347556322813034,
            -0.16334255039691925,
            1.6588790714740753,
            -0.19098209589719772,
            1.566802754998207,
            0.20007078349590302,
            0.6547445263713598
        ],
        [
            0.9660709369927645,
            0.15248256921768188,
            1.1591462641954422,
            1.0715796500444412,
            1.3644107729196548,
            -0.14626494795084,
            1.6972738355398178,
            -0.1586967632174492,
            1.4372579455375671,
            0.2214253544807434,
            0.6610535043291748
        ],
        [
            0.926944431848824,
            0.14667142555117607,
            1.184744343161583,
            1.0973103791475296,
            1.381383404135704,
            -0.1309705525636673,
            1.732858955860138,
            -0.1204923689365387,
            1.3114882856607437,
            0.24210958927869797,
            0.6624637693166733
        ],
        [
            0.895067888777703,
            0.14514996111392975,
            1.1985221803188324,
            1.115688905119896,
            1.3982369899749756,
            -0.11793138086795807,
            1.765158861875534,
            -0.07825019955635071,
            1.193416029214859,
            0.26127274706959724,
            0.6578160859644413
        ],
        [
            0.8717853150737938,
            0.14789928868412971,
            1.198868989944458,
            1.126146674156189,
            1.4147160053253174,
            -0.10755105316638947,
            1.793671578168869,
            -0.03388311713933945,
            1.0866240411996841,
            0.2780792945995927,
            0.6461948454380035
        ],
        [
            0.8580600384448189,
            0.1547586345113814,
            1.1846206039190292,
            1.1283422261476517,
            1.4305576607584953,
            -0.10014882683753967,
            1.8178635239601135,
            0.010745279490947723,
            0.9942339360713959,
            0.29175541177392006,
            0.6269745007157326
        ],
        [
            0.8544389638118446,
            0.16543714329600334,
            1.155112735927105,
            1.1221745908260345,
            1.44549972563982,
            -0.09595371037721634,
            1.8371838629245758,
            0.05390169844031334,
            0.9188029766082764,
            0.3016326054930687,
            0.5998622849583626
        ],
        [
            0.8610335327684879,
            0.1795300804078579,
            1.1102172881364822,
            1.1077852696180344,
            1.4593159556388855,
            -0.09509601444005966,
            1.851079374551773,
            0.09404407069087029,
            0.8622380197048187,
            0.30718784034252167,
            0.5649014562368393
        ],
        [
            0.877516470849514,
            0.19653890281915665,
            1.050353029742837,
            1.085550457239151,
            1.471797101199627,
            -0.09760504588484764,
            1.8590101301670074,
            0.12988333404064178,
            0.8257392346858978,
            0.30807390809059143,
            0.5224845930933952
        ],
        [
            0.9031368941068649,
            0.21589387953281403,
            0.9764722473919392,
            1.0560612678527832,
            1.482767641544342,
            -0.10340513661503792,
            1.8604764640331268,
            0.16042412724345922,
            0.8097645342350006,
            0.3041455000638962,
            0.4733254835009575
        ],
        [
            0.9367493763566017,
            0.236978217959404,
            0.8900284767150879,
            1.020100012421608,
            1.4921005009673536,
            -0.11232448934606509,
            1.8550360798835754,
            0.18499713204801083,
            0.8140200674533844,
            0.2954794615507126,
            0.4184260368347168
        ],
        [
            0.9768571704626083,
            0.25915269553661346,
            0.7929262071847916,
            0.9786133021116257,
            1.4997088238596916,
            -0.12409346736967564,
            1.842320740222931,
            0.20327101787552238,
            0.8374794125556946,
            0.28237926959991455,
            0.3590393289923668
        ],
        [
            1.0216749161481857,
            0.2817800045013428,
            0.6874473839998245,
            0.9326697960495949,
            1.5055448487401009,
            -0.13835756480693817,
            1.822074145078659,
            0.21525646792724729,
            0.8784277960658073,
            0.2653697729110718,
            0.2966022342443466
        ],
        [
            1.0691974014043808,
            0.30424764752388,
            0.5761615633964539,
            0.8834215700626373,
            1.5095938444137573,
            -0.15469485521316528,
            1.7941645979881287,
            0.22128474107012153,
            0.9345273599028587,
            0.2451857328414917,
            0.2326480969786644
        ],
        [
            1.1172747015953064,
            0.3259885832667351,
            0.461826428771019,
            0.8320642486214638,
            1.511867716908455,
            -0.1726243682205677,
            1.7586057931184769,
            0.2219782369211316,
            1.0029098764061928,
            0.2227480113506317,
            0.16873403638601303
        ],
        [
            1.1636937260627747,
            0.3464982658624649,
            0.3472825437784195,
            0.7797943623736501,
            1.5123958736658096,
            -0.19162053987383842,
            1.715580403804779,
            0.21820899564772844,
            1.0802788883447647,
            0.19913414120674133,
            0.10637423768639565
        ],
        [
            1.2062647342681885,
            0.3653486408293247,
            0.23534193634986877,
            0.7277690428309143,
            1.511214718222618,
            -0.21112854592502117,
            1.6654473096132278,
            0.21104502119123936,
            1.1630336791276932,
            0.17553800344467163,
            0.046958981081843376
        ],
        [
            1.242901235818863,
            0.38219812512397766,
            0.12867766618728638,
            0.6770627032965422,
            1.508365124464035,
            -0.23058312013745308,
            1.60874605178833,
            0.20169099606573582,
            1.2473973333835602,
            0.1532200276851654,
            -0.008318865206092596
        ],
        [
            1.2716998755931854,
            0.3967970907688141,
            0.029722072184085846,
            0.6286392938345671,
            1.503873661160469,
            -0.249422375112772,
            1.5461965426802635,
            0.19141755811870098,
            1.3295519948005676,
            0.13346511125564575,
            -0.05852247774600983
        ],
        [
            1.291006714105606,
            0.40898856590501964,
            -0.05942353396676481,
            0.5833241567015648,
            1.497730553150177,
            -0.2671046853065491,
            1.478689894080162,
            0.18150128796696663,
            1.4057739824056625,
            0.11752605438232422,
            -0.10300562530755997
        ],
        [
            1.299482598900795,
            0.4187064589932561,
            -0.1370684802532196,
            0.5417752861976624,
            1.4898887872695923,
            -0.28312020003795624,
            1.4072847161442041,
            0.17315591196529567,
            1.4725614190101624,
            0.1065744161605835,
            -0.14147663116455078
        ],
        [
            1.2961450070142746,
            0.42596822790801525,
            -0.20199188590049744,
            0.5044679902493954,
            1.480259969830513,
            -0.2970034256577492,
            1.333169337362051,
            0.16747133899480104,
            1.5267554819583893,
            0.10165166854858398,
            -0.17398013174533844
        ],
        [
            1.2804046869277954,
            0.4308658726513386,
            -0.2534896284341812,
            0.47169915586709976,
            1.4687106609344482,
            -0.30834293365478516,
            1.2576503902673721,
            0.16536064632236958,
            1.5656481385231018,
            0.1036224365234375,
            -0.20089512318372726
        ],
        [
            1.2520835250616074,
            0.4335538111627102,
            -0.29138822108507156,
            0.44358842074871063,
            1.4550492763519287,
            -0.3167906180024147,
            1.1821099892258644,
            0.1675138846039772,
            1.5870704054832458,
            0.11313864588737488,
            -0.22292893379926682
        ],
        [
            1.2114152386784554,
            0.43423474580049515,
            -0.31604284793138504,
            0.4200774356722832,
            1.4390291422605515,
            -0.3220718428492546,
            1.107975110411644,
            0.17436711490154266,
            1.5894658863544464,
            0.1306050717830658,
            -0.24107041209936142
        ],
        [
            1.159031918272376,
            0.43314512073993683,
            -0.32831354439258575,
            0.4009472280740738,
            1.4203695505857468,
            -0.3239830657839775,
            1.036676049232483,
            0.1860833689570427,
            1.5719355344772339,
            0.1561523973941803,
            -0.256543405354023
        ],
        [
            1.0959398550912738,
            0.43053922802209854,
            -0.32952307909727097,
            0.3858361169695854,
            1.3987521976232529,
            -0.32239505648612976,
            0.9696008861064911,
            0.20254390686750412,
            1.534262478351593,
            0.18963006138801575,
            -0.2707252874970436
        ],
        [
            1.0234732814133167,
            0.42667490243911743,
            -0.32138776779174805,
            0.37427643686532974,
            1.3738374635577202,
            -0.31725168973207474,
            0.9080507755279541,
            0.22335362806916237,
            1.4769128561019897,
            0.23060455918312073,
            -0.2850842699408531
        ],
        [
            0.9432434737682343,
            0.4218001216650009,
            -0.305943138897419,
            0.365725614130497,
            1.3452696613967419,
            -0.3085668310523033,
            0.8531985282897949,
            0.24786192178726196,
            1.4010118544101715,
            0.2783621549606323,
            -0.3011017516255379
        ],
        [
            0.8570790756493807,
            0.4161408245563507,
            -0.28545400500297546,
            0.35958564281463623,
            1.3127012308686972,
            -0.2964223064482212,
            0.8060589879751205,
            0.27519647777080536,
            1.308299720287323,
            0.33192548155784607,
            -0.3201916664838791
        ],
        [
            0.7669542923104018,
            0.40989183634519577,
            -0.2623083218932152,
            0.3552420139312744,
            1.275807437254116,
            -0.28096573427319527,
            0.7674608007073402,
            0.30430447682738304,
            1.201063796877861,
            0.3900842070579529,
            -0.3436099961400032
        ],
        [
            0.6749178934842348,
            0.4032095745205879,
            -0.23891552537679672,
            0.3520960360765457,
            1.2343135122209787,
            -0.2623993009328842,
            0.7379993945360184,
            0.3340023458003998,
            1.0820588171482086,
            0.45143017172813416,
            -0.37237901985645294
        ],
        [
            0.5830214209854603,
            0.3962082713842392,
            -0.21760598570108414,
            0.34958793222904205,
            1.18800637871027,
            -0.24096929747611284,
            0.7180275321006775,
            0.36303460597991943,
            0.9544054865837097,
            0.5144015550613403,
            -0.40725401788949966
        ],
        [
            0.4932432100176811,
            0.3889583572745323,
            -0.20052947849035263,
            0.3472219854593277,
            1.1367582082748413,
            -0.21695447526872158,
            0.7076486125588417,
            0.39013298228383064,
            0.821479320526123,
            0.5773294568061829,
            -0.4486437737941742
        ],
        [
            0.4074256867170334,
            0.38148846477270126,
            -0.189567469060421,
            0.3446005582809448,
            1.0805445313453674,
            -0.19066067785024643,
            0.7067101784050465,
            0.41407380532473326,
            0.6867993995547295,
            0.6384928822517395,
            -0.49660026654601097
        ],
        [
            0.3272177129983902,
            0.37378888577222824,
            -0.18625380843877792,
            0.3414332717657089,
            1.0194510519504547,
            -0.1624174788594246,
            0.7148032262921333,
            0.43373642303049564,
            0.5539063364267349,
            0.6961687505245209,
            -0.5507806316018105
        ],
        [
            0.2540217787027359,
            0.3658178225159645,
            -0.19171475619077682,
            0.33754290640354156,
            0.9536922052502632,
            -0.13256824016571045,
            0.7312735635787249,
            0.4481611615046859,
            0.4262455925345421,
            0.7486903667449951,
            -0.610461144708097
        ],
        [
            0.1889561265707016,
            0.3575093597173691,
            -0.20662406086921692,
            0.3328688144683838,
            0.8836172893643379,
            -0.1014595702290535,
            0.755259919911623,
            0.45659383852034807,
            0.30705713108181953,
            0.7944969981908798,
            -0.6745736934244633
        ],
        [
            0.13282793760299683,
            0.3487820401787758,
            -0.23117788136005402,
            0.32746201008558273,
            0.8097180873155594,
            -0.06943187117576599,
            0.7857144139707088,
            0.4585179602727294,
            0.1992672085762024,
            0.8321847319602966,
            -0.741728913038969
        ],
        [
            0.08611990511417389,
            0.33954864740371704,
            -0.2650956064462662,
            0.3214861899614334,
            0.732616737484932,
            -0.03681478649377823,
            0.8214350622147322,
            0.4536808133125305,
            0.10539975459687412,
            0.8605522662401199,
            -0.8102689795196056
        ],
        [
            0.04899042844772339,
            0.32972579821944237,
            -0.3076341152191162,
            0.31519177556037903,
            0.6530724838376045,
            -0.003924444317817688,
            0.8611171236261725,
            0.4421105682849884,
            0.02750146295875311,
            0.8786313384771347,
            -0.8783392794430256
        ],
        [
            0.02128645032644272,
            0.319242212921381,
            -0.35762403905391693,
            0.3089046776294708,
            0.571961734443903,
            0.028940483927726746,
            0.903388911858201,
            0.4241166301071644,
            -0.0329178161919117,
            0.8857192099094391,
            -0.9439688920974731
        ],
        [
            0.002567581832408905,
            0.30804675817489624,
            -0.41352038085460663,
            0.3029980808496475,
            0.49026165902614594,
            0.06150117516517639,
            0.9468621779233217,
            0.40027591958642006,
            -0.07492414861917496,
            0.881398469209671,
            -1.005153812468052
        ],
        [
            -0.007863864302635193,
            0.29611501283943653,
            -0.4734744131565094,
            0.29786187410354614,
            0.4090431295335293,
            0.09350401163101196,
            0.9901841580867767,
            0.371416000649333,
            -0.09818010032176971,
            0.8655439466238022,
            -1.0599617213010788
        ],
        [
            -0.010914161801338196,
            0.28345358185470104,
            -0.5354171246290207,
            0.2938874736428261,
            0.3294360637664795,
            0.12472108006477356,
            1.0320650078356266,
            0.3385793473571539,
            -0.1029408760368824,
            0.8383267670869827,
            -1.106602817773819
        ],
        [
            -0.007650211453437805,
            0.27010208350839093,
            -0.597140870988369,
            0.29144684225320816,
            0.2526018812786788,
            0.15494709461927414,
            1.0713392533361912,
            0.3029806762933731,
            -0.09003595262765884,
            0.8002052903175354,
            -1.1435013115406036
        ],
        [
            0.0007559806108474731,
            0.25613379292190075,
            -0.6563978418707848,
            0.2908499464392662,
            0.1797059637028724,
            0.1839967891573906,
            1.1069931089878082,
            0.26595398411154747,
            -0.06082933396100998,
            0.7519047856330872,
            -1.1693882271647453
        ],
        [
            0.013076923787593842,
            0.2416532039642334,
            -0.7109914347529411,
            0.29232441633939743,
            0.11189152486622334,
            0.2117077112197876,
            1.1381874307990074,
            0.2288958877325058,
            -0.017160728573799133,
            0.6943945288658142,
            -1.1833568662405014
        ],
        [
            0.028089433908462524,
            0.22679244354367256,
            -0.758865263313055,
            0.2960093021392822,
            0.05024733208119869,
            0.23794261366128922,
            1.1642920821905136,
            0.19321398064494133,
            0.038723111152648926,
            0.6288566589355469,
            -1.1849001222290099
        ],
        [
            0.044625744223594666,
            0.2117055356502533,
            -0.7981901057064533,
            0.301940243691206,
            -0.004224618896842003,
            0.2625807859003544,
            1.1848905831575394,
            0.16026480495929718,
            0.10425145924091339,
            0.5566491782665253,
            -1.1739450115710497
        ],
        [
            0.06161800026893616,
            0.19656110554933548,
            -0.8274344708770514,
            0.31003909930586815,
            -0.05064060166478157,
            0.28551741875708103,
            1.1997908055782318,
            0.13129884377121925,
            0.17662139981985092,
            0.47925734519958496,
            -1.1508451253175735
        ],
        [
            0.07813835144042969,
            0.18153423443436623,
            -0.8454174271319062,
            0.32011520117521286,
            -0.08824777789413929,
            0.3066628910601139,
            1.209022268652916,
            0.10741591081023216,
            0.25289682298898697,
            0.3982550799846649,
            -1.1163798868656158
        ],
        [
            0.09343583136796951,
            0.1667986437678337,
            -0.8513602185994387,
            0.3318624794483185,
            -0.11646432057023048,
            0.32593992119655013,
            1.212819293141365,
            0.0895172655582428,
            0.3301084637641907,
            0.315258264541626,
            -1.071704901754856
        ],
        [
            0.10695440322160721,
            0.15251712501049042,
            -0.8449097275733948,
            0.34488023817539215,
            -0.13488304242491722,
            0.3432842418551445,
            1.2115953415632248,
            0.07826622948050499,
            0.4053524136543274,
            0.2318764626979828,
            -1.0183268040418625
        ],
        [
            0.11834646016359329,
            0.1388348713517189,
            -0.8261455520987511,
            0.3586832210421562,
            -0.14329395443201065,
            0.3586446214467287,
            1.2059296816587448,
            0.07406887784600258,
            0.4758857861161232,
            0.14967432618141174,
            -0.9580280929803848
        ],
        [
            0.12747425585985184,
            0.12587150186300278,
            -0.7955696433782578,
            0.37272021919488907,
            -0.14168613217771053,
            0.3719780780375004,
            1.1965347081422806,
            0.07705963402986526,
            0.5392106100916862,
            0.0701296329498291,
            -0.8927884486038238
        ],
        [
            0.13440290838479996,
            0.11371570825576782,
            -0.7540817558765411,
            0.3864002861082554,
            -0.13025645818561316,
            0.3832460641860962,
            1.184209480881691,
            0.08710198476910591,
            0.5931548029184341,
            -0.005403846502304077,
            -0.8247046917676926
        ],
        [
            0.1393858641386032,
            0.10242196080071153,
            -0.7029375061392784,
            0.39912770688533783,
            -0.10940973274409771,
            0.39242107793688774,
            1.1698129773139954,
            0.10379137843847275,
            0.635933592915535,
            -0.07572388648986816,
            -0.7558951526880264
        ],
        [
            0.14283734560012817,
            0.09200799092650414,
            -0.6436897665262222,
            0.4103260561823845,
            -0.07973422855138779,
            0.39947962178848684,
            1.1542179733514786,
            0.1264757476747036,
            0.6662012785673141,
            -0.1398075819015503,
            -0.6884268522262573
        ],
        [
            0.14529886655509472,
            0.08245541527867317,
            -0.5781275108456612,
            0.41946011036634445,
            -0.04199937731027603,
            0.40440868493169546,
            1.1382689476013184,
            0.15428867936134338,
            0.6830846518278122,
            -0.196821928024292,
            -0.6242148876190186
        ],
        [
            0.14740241831168532,
            0.07371166720986366,
            -0.5081986412405968,
            0.42606833204627037,
            0.002858087420463562,
            0.40720644034445286,
            1.1227568350732327,
            0.1861872337758541,
            0.6861985474824905,
            -0.2461400032043457,
            -0.5649409890174866
        ],
        [
            0.14983518794178963,
            0.06569448485970497,
            -0.4359321966767311,
            0.4297875091433525,
            0.05375729501247406,
            0.40787989273667336,
            1.1083820757921785,
            0.22099405922926962,
            0.6756479889154434,
            -0.28734198212623596,
            -0.5119895339012146
        ],
        [
            0.15329868718981743,
            0.058297764509916306,
            -0.36335957795381546,
            0.4303745701909065,
            0.10951170325279236,
            0.40644049271941185,
            1.095729872584343,
            0.2574492618441582,
            0.6520129889249802,
            -0.3202149569988251,
            -0.4664028584957123
        ],
        [
            0.15846462547779083,
            0.05139896459877491,
            -0.2924368157982826,
            0.42772775143384933,
            0.16885165870189667,
            0.40290831588208675,
            1.0852438416332006,
            0.2942602951079607,
            0.616311326622963,
            -0.34474268555641174,
            -0.42884013056755066
        ],
        [
            0.16593879461288452,
            0.044867374119348824,
            -0.22497378662228584,
            0.4218897260725498,
            0.23045752197504044,
            0.3973215874284506,
            1.0772167835384607,
            0.33015337958931923,
            0.5699573680758476,
            -0.36109277606010437,
            -0.39957524836063385
        ],
        [
            0.17622603476047516,
            0.038573332130908966,
            -0.16257460415363312,
            0.41305769234895706,
            0.292987659573555,
            0.389725701068528,
            1.0717880930751562,
            0.36392635852098465,
            0.5146985128521919,
            -0.3695973753929138,
            -0.3784581869840622
        ],
        [
            0.18970328569412231,
            0.0323970727622509,
            -0.10658680461347103,
            0.40157371759414673,
            0.3551231622695923,
            0.38017618004232645,
            1.0689384434372187,
            0.394491583108902,
            0.4525454193353653,
            -0.3707283139228821,
            -0.3649701923131943
        ],
        [
            0.2065992970019579,
            0.026236986741423607,
            -0.05805949727073312,
            0.3879167437553406,
            0.41558705270290375,
            0.3687376230955124,
            1.0685003446415067,
            0.4209135174751282,
            0.3856962248682976,
            -0.3650771975517273,
            -0.3582630604505539
        ],
        [
            0.22698001749813557,
            0.020017594564706087,
            -0.01772044226527214,
            0.37268809229135513,
            0.4731805771589279,
            0.35548679158091545,
            1.070174004882574,
            0.44244592636823654,
            0.31645044311881065,
            -0.35332903265953064,
            -0.3571981340646744
        ],
        [
            0.25074130669236183,
            0.013695352710783482,
            0.01403430849313736,
            0.3565945327281952,
            0.5268215835094452,
            0.34050955437123775,
            1.073549672961235,
            0.4585494175553322,
            0.24712089821696281,
            -0.3362343907356262,
            -0.360423743724823
        ],
        [
            0.2776151222642511,
            0.007263431325554848,
            0.037135111168026924,
            0.3404201939702034,
            0.5755623281002045,
            0.3239050591364503,
            1.078136332333088,
            0.4689161442220211,
            0.1799547541886568,
            -0.3145827651023865,
            -0.36644385755062103
        ],
        [
            0.30717663979157805,
            0.0007534921169281006,
            0.0518167968839407,
            0.3249840810894966,
            0.6186124533414841,
            0.30578116816468537,
            1.0833824649453163,
            0.4734663967974484,
            0.11704852525144815,
            -0.289181113243103,
            -0.3736947625875473
        ],
        [
            0.3388596068834886,
            -0.005763522116467357,
            0.0585944838821888,
            0.31111951917409897,
            0.6553550511598587,
            0.28625245904549956,
            1.088702231645584,
            0.47234515845775604,
            0.060271771624684334,
            -0.2608296275138855,
            -0.38065388798713684
        ],
        [
            0.3719834196381271,
            -0.012180079706013203,
            0.05822216719388962,
            0.2996361553668976,
            0.6853622198104858,
            0.2654413729906082,
            1.0935186594724655,
            0.4659109525382519,
            0.011201057583093643,
            -0.23030030727386475,
            -0.38590557873249054
        ],
        [
            0.4057828616350889,
            -0.018356095999479294,
            0.05163972266018391,
            0.2912820242345333,
            0.7083999812602997,
            0.24347960948944092,
            1.0972827300429344,
            0.4547078013420105,
            -0.028935212641954422,
            -0.19832026958465576,
            -0.38821107149124146
        ],
        [
            0.43943654652684927,
            -0.02412557229399681,
            0.03991860989481211,
            0.28670901991426945,
            0.7244371175765991,
            0.22049850411713123,
            1.099505614489317,
            0.4394402280449867,
            -0.05929913371801376,
            -0.16555875539779663,
            -0.3865748941898346
        ],
        [
            0.47210189513862133,
            -0.029304765164852142,
            0.02420279011130333,
            0.28644713666290045,
            0.7336457818746567,
            0.1966314259916544,
            1.09978212043643,
            0.4209362044930458,
            -0.07947252690792084,
            -0.13261425495147705,
            -0.3803097754716873
        ],
        [
            0.5029529556632042,
            -0.03370153158903122,
            0.00565270334482193,
            0.2908747005276382,
            0.7363821715116501,
            0.17201810702681541,
            1.09781195782125,
            0.40010642260313034,
            -0.08946815505623817,
            -0.10001039505004883,
            -0.3690478354692459
        ],
        [
            0.5312105379998684,
            -0.03712569922208786,
            -0.014611728489398956,
            0.3001945447176695,
            0.73318050801754,
            0.14680587127804756,
            1.093408327549696,
            0.3779072090983391,
            -0.08973047137260437,
            -0.06819397211074829,
            -0.35276903212070465
        ],
        [
            0.5561712756752968,
            -0.039400115609169006,
            -0.03556418418884277,
            0.3144330829381943,
            0.7247338443994522,
            0.12114007957279682,
            1.0864956453442574,
            0.35529501363635063,
            -0.0811149813234806,
            -0.03752851486206055,
            -0.33182233572006226
        ],
        [
            0.5772379674017429,
            -0.040371015667915344,
            -0.05631282180547714,
            0.3334206435829401,
            0.7118799760937691,
            0.09516303986310959,
            1.077135056257248,
            0.3331880234181881,
            -0.06485427916049957,
            -0.008299648761749268,
            -0.30687379837036133
        ],
        [
            0.5939441323280334,
            -0.039917975664138794,
            -0.07613282650709152,
            0.3567918501794338,
            0.6955596879124641,
            0.06901787780225277,
            1.0654963627457619,
            0.31242786766961217,
            -0.04251421522349119,
            0.019280314445495605,
            -0.2788780927658081
        ],
        [
            0.6059673875570297,
            -0.03796207904815674,
            -0.09449125081300735,
            0.383995845913887,
            0.6768109425902367,
            0.042851030826568604,
            1.0518507957458496,
            0.29374802857637405,
            -0.015932907816022635,
            0.045065224170684814,
            -0.24903889000415802
        ],
        [
            0.6131379678845406,
            -0.034473270177841187,
            -0.11106011271476746,
            0.4143187627196312,
            0.6567295044660568,
            0.016803831793367863,
            1.0365629345178604,
            0.27774444222450256,
            0.012847550213336945,
            0.0689704418182373,
            -0.21874085068702698
        ],
        [
            0.6154432967305183,
            -0.029474645853042603,
            -0.1257164878770709,
            0.4469026420265436,
            0.6364254653453827,
            -0.00898355059325695,
            1.0200652331113815,
            0.2648598877713084,
            0.041659165173769,
            0.09096580743789673,
            -0.18945878744125366
        ],
        [
            0.6130215935409069,
            -0.023044675588607788,
            -0.1385327149182558,
            0.48077053390443325,
            0.6169976145029068,
            -0.034370992332696915,
            1.0028291046619415,
            0.2553724944591522,
            0.06829047203063965,
            0.11106687784194946,
            -0.1626933217048645
        ],
        [
            0.6061559617519379,
            -0.01531742513179779,
            -0.14975974895060062,
            0.5148606784641743,
            0.5995077565312386,
            -0.059222836047410965,
            0.9853449165821075,
            0.2493862509727478,
            0.09056848660111427,
            0.12931865453720093,
            -0.13987243175506592
        ],
        [
            0.5952545367181301,
            -0.006479039788246155,
            -0.1597958244383335,
            0.5480659231543541,
            0.584940105676651,
            -0.08340438827872276,
            0.968092292547226,
            0.24683701619505882,
            0.10644233226776123,
            0.1457919478416443,
            -0.12227460741996765
        ],
        [
            0.5808335393667221,
            0.0032379329204559326,
            -0.16915150731801987,
            0.579278290271759,
            0.5741686969995499,
            -0.10678362101316452,
            0.9515195749700069,
            0.2475014328956604,
            0.11406394839286804,
            0.16057980060577393,
            -0.11096923053264618
        ],
        [
            0.5634871795773506,
            0.013561591506004333,
            -0.17840690491721034,
            0.6074214726686478,
            0.5679410807788372,
            -0.12923065945506096,
            0.9360180720686913,
            0.25101204961538315,
            0.11186059564352036,
            0.17378884553909302,
            -0.10672502219676971
        ],
        [
            0.5438628420233727,
            0.02419121563434601,
            -0.18816980719566345,
            0.6314893886446953,
            0.5668455623090267,
            -0.15062023513019085,
            0.9218986157793552,
            0.25688014179468155,
            0.09859737753868103,
            0.18553119897842407,
            -0.10998409986495972
        ],
        [
            0.5226362738758326,
            0.03480824828147888,
            -0.1990317925810814,
            0.6505900099873543,
            0.5712894685566425,
            -0.17082745232619345,
            0.9093869458884001,
            0.2645268440246582,
            0.0734291821718216,
            0.19592028856277466,
            -0.12081816792488098
        ],
        [
            0.5004739961586893,
            0.04508882761001587,
            -0.21152766048908234,
            0.6639795154333115,
            0.5814902484416962,
            -0.18973802775144577,
            0.8985897935926914,
            0.2733052000403404,
            0.03593908250331879,
            0.20506685972213745,
            -0.13889265060424805
        ],
        [
            0.4780090730637312,
            0.0547168105840683,
            -0.2260942906141281,
            0.6710885912179947,
            0.5974592193961143,
            -0.20724384859204292,
            0.8895035088062286,
            0.28253381699323654,
            -0.013839174062013626,
            0.2130773663520813,
            -0.16350781917572021
        ],
        [
            0.45581595599651337,
            0.06339617073535919,
            -0.24303562939167023,
            0.6715423315763474,
            0.618995875120163,
            -0.22324060834944248,
            0.8820238951593637,
            0.2915312647819519,
            -0.07541374675929546,
            0.22005152702331543,
            -0.1935904622077942
        ],
        [
            0.4343881495296955,
            0.07086305320262909,
            -0.26250289380550385,
            0.6651730835437775,
            0.6456976681947708,
            -0.2376344669610262,
            0.8759369216859341,
            0.29964204877614975,
            -0.14784815884195268,
            0.22608286142349243,
            -0.22775667905807495
        ],
        [
            0.4141203425824642,
            0.07689604163169861,
            -0.28447794914245605,
            0.6520308330655098,
            0.6769568659365177,
            -0.2503424985334277,
            0.870933759957552,
            0.3062649220228195,
            -0.2297857254743576,
            0.2312530279159546,
            -0.2643517851829529
        ],
        [
            0.3952912166714668,
            0.08132503926753998,
            -0.30876217782497406,
            0.6323814615607262,
            0.7119779698550701,
            -0.26129287853837013,
            0.8666359633207321,
            0.3108776658773422,
            -0.3194897398352623,
            0.23563510179519653,
            -0.30154070258140564
        ],
        [
            0.3780601844191551,
            0.08403746038675308,
            -0.33497847616672516,
            0.6066928878426552,
            0.7497954964637756,
            -0.2704305020160973,
            0.8626102283596992,
            0.3130590170621872,
            -0.414904423058033,
            0.2392956018447876,
            -0.33738529682159424
        ],
        [
            0.3624618500471115,
            0.0849815383553505,
            -0.36258479207754135,
            0.5756221264600754,
            0.7893099188804626,
            -0.277716223616153,
            0.8583842292428017,
            0.31250110641121864,
            -0.5137207210063934,
            0.24228763580322266,
            -0.3699333667755127
        ],
        [
            0.34841275960206985,
            0.08416742086410522,
            -0.39089372754096985,
            0.5399940013885498,
            0.8293033353984356,
            -0.2831304529681802,
            0.8534878566861153,
            0.3090202808380127,
            -0.6134565994143486,
            0.2446553111076355,
            -0.39731863141059875
        ],
        [
            0.33571820706129074,
            0.08166472986340523,
            -0.41910064592957497,
            0.500767171382904,
            0.8684803806245327,
            -0.28667061030864716,
            0.8474727869033813,
            0.3025606609880924,
            -0.7115459591150284,
            0.24643534421920776,
            -0.4178414046764374
        ],
        [
            0.3240848705172539,
            0.07759793847799301,
            -0.44631728529930115,
            0.4589998610317707,
            0.9055019887164235,
            -0.2883547283709049,
            0.8399405777454376,
            0.29319377057254314,
            -0.8054270148277283,
            0.24765390157699585,
            -0.43006008863449097
        ],
        [
            0.3131360858678818,
            0.07213832810521126,
            -0.47161082178354263,
            0.41580796241760254,
            0.9390327520668507,
            -0.28822377882897854,
            0.8305612206459045,
            0.2811083812266588,
            -0.8926352113485336,
            0.24832504987716675,
            -0.4328727126121521
        ],
        [
            0.30243606865406036,
            0.06549421790987253,
            -0.49404532462358475,
            0.37233154103159904,
            0.9677812717854977,
            -0.2863446716219187,
            0.8190990015864372,
            0.2665991485118866,
            -0.9708942472934723,
            0.2484530210494995,
            -0.42556893825531006
        ],
        [
            0.2915111780166626,
            0.05789915844798088,
            -0.5127240214496851,
            0.32969414722174406,
            0.9905401654541492,
            -0.28280561976134777,
            0.8054264560341835,
            0.25005641719326377,
            -1.0381965190172195,
            0.24803054332733154,
            -0.4078831970691681
        ],
        [
            0.27986906468868256,
            0.0495992973446846,
            -0.5268279444426298,
            0.28895398299209774,
            1.0062238574028015,
            -0.2777175772935152,
            0.7895393371582031,
            0.23194354341831058,
            -1.092881366610527,
            0.24703866243362427,
            -0.3800145983695984
        ],
        [
            0.26702988147735596,
            0.04083992913365364,
            -0.5356556978076696,
            0.25106716295704246,
            1.0139106512069702,
            -0.2712136721238494,
            0.7715582549571991,
            0.21277446881867945,
            -1.1336979418992996,
            0.2454451322555542,
            -0.34262964129447937
        ],
        [
            0.25254325568675995,
            0.03185199946165085,
            -0.5386528670787811,
            0.2168603641912341,
            1.0128809064626694,
            -0.26344821974635124,
            0.7517259269952774,
            0.1930998358875513,
            -1.1598516702651978,
            0.24320513010025024,
            -0.2968660593032837
        ],
        [
            0.23601169884204865,
            0.022839747369289398,
            -0.5354371294379234,
            0.18700314965099096,
            1.0026394687592983,
            -0.2545951413922012,
            0.7304001376032829,
            0.17348196869716048,
            -1.171037271618843,
            0.2402626872062683,
            -0.24426695704460144
        ],
        [
            0.21710816025733948,
            0.013969704508781433,
            -0.525819331407547,
            0.1619851030409336,
            0.982944905757904,
            -0.24484087713062763,
            0.7080515250563622,
            0.15447268076241016,
            -1.1674557477235794,
            0.23654985427856445,
            -0.1867305040359497
        ],
        [
            0.19559246301651,
            0.005361787974834442,
            -0.5098122656345367,
            0.14210081286728382,
            0.9538207113801036,
            -0.23438683710992336,
            0.685240626335144,
            0.13659472670406103,
            -1.149808146059513,
            0.2319895625114441,
            -0.12645304203033447
        ],
        [
            0.17132169008255005,
            -0.002917300909757614,
            -0.4876295067369938,
            0.1274460218846798,
            0.9155682362616062,
            -0.22344298847019672,
            0.662584014236927,
            0.12032514379825443,
            -1.1192749738693237,
            0.22649705410003662,
            -0.06581199169158936
        ],
        [
            0.14425785839557648,
            -0.010857392102479935,
            -0.45967897772789,
            0.11790861375629902,
            0.8687706813216209,
            -0.2122245542705059,
            0.6407364532351494,
            0.10607958782929927,
            -1.0774748176336288,
            0.21998190879821777,
            -0.00728413462638855
        ],
        [
            0.11446921527385712,
            -0.018504828214645386,
            -0.42654552310705185,
            0.11318662762641907,
            0.814264602959156,
            -0.20094403997063637,
            0.6203656420111656,
            0.09420722862705588,
            -1.0264045298099518,
            0.21234971284866333,
            0.0466635525226593
        ],
        [
            0.08213524520397186,
            -0.025959858670830727,
            -0.38897213339805603,
            0.11280663125216961,
            0.7531416043639183,
            -0.18980661034584045,
            0.6021157279610634,
            0.08498081285506487,
            -0.9683691412210464,
            0.20350533723831177,
            0.09368136525154114
        ],
        [
            0.04753972589969635,
            -0.03337016701698303,
            -0.3478265553712845,
            0.11613648198544979,
            0.6867308840155602,
            -0.17900530248880386,
            0.5865758806467056,
            0.07858915999531746,
            -0.9058979004621506,
            0.1933581829071045,
            0.13163122534751892
        ],
        [
            0.011059924960136414,
            -0.040921495761722326,
            -0.30406707525253296,
            0.12241632957011461,
            0.6165391430258751,
            -0.1687203198671341,
            0.574259914457798,
            0.07513784989714622,
            -0.8416503667831421,
            0.18182975053787231,
            0.15867987275123596
        ],
        [
            -0.026842549443244934,
            -0.048826246522367,
            -0.2587062194943428,
            0.1307963253930211,
            0.5442247465252876,
            -0.1591096594929695,
            0.5655703991651535,
            0.07465316727757454,
            -0.7783167213201523,
            0.16885125637054443,
            0.17339009046554565
        ],
        [
            -0.06563544273376465,
            -0.05730891285929829,
            -0.2127709910273552,
            0.140373038710095,
            0.4715493284165859,
            -0.1503061056137085,
            0.56078240275383,
            0.0770815834403038,
            -0.7185147106647491,
            0.15437453985214233,
            0.17478778958320618
        ],
        [
            -0.10473024845123291,
            -0.06659127958118916,
            -0.16726791113615036,
            0.15021420270204544,
            0.40032232739031315,
            -0.142416350543499,
            0.5600271224975586,
            0.08230463787913322,
            -0.6646926403045654,
            0.1383739709854126,
            0.16240337491035461
        ],
        [
            -0.14349795877933502,
            -0.07687651365995407,
            -0.12314475327730179,
            0.15940983407199383,
            0.3323517572134733,
            -0.13551463186740875,
            0.5632817894220352,
            0.09014379233121872,
            -0.6190323531627655,
            0.12084990739822388,
            0.13630464673042297
        ],
        [
            -0.18128815293312073,
            -0.08833283558487892,
            -0.08125876635313034,
            0.1671060174703598,
            0.26938899978995323,
            -0.12964583933353424,
            0.5703656226396561,
            0.10036693513393402,
            -0.5833684056997299,
            0.10183179378509521,
            0.09708970785140991
        ],
        [
            -0.21744616329669952,
            -0.10107889026403427,
            -0.04234934598207474,
            0.17253532074391842,
            0.21306415647268295,
            -0.12481740117073059,
            0.5809399336576462,
            0.11270355433225632,
            -0.5591131001710892,
            0.0813787579536438,
            0.04585230350494385
        ],
        [
            -0.2513265609741211,
            -0.11517030000686646,
            -0.0070157237350940704,
            0.17504704371094704,
            0.16483840346336365,
            -0.12100856006145477,
            0.5945226699113846,
            0.12685319036245346,
            -0.5472023785114288,
            0.05958610773086548,
            -0.01584002375602722
        ],
        [
            -0.28230829536914825,
            -0.13058875501155853,
            0.024296097457408905,
            0.17412838712334633,
            0.12595072388648987,
            -0.11816573143005371,
            0.6104994118213654,
            0.14249000325798988,
            -0.5480570122599602,
            0.03658175468444824,
            -0.08601026237010956
        ],
        [
            -0.3098098337650299,
            -0.14723441004753113,
            0.05130286514759064,
            0.1694248840212822,
            0.09738413989543915,
            -0.11620907485485077,
            0.6281515657901764,
            0.1592782363295555,
            -0.5615611560642719,
            0.012531459331512451,
            -0.16237036883831024
        ],
        [
            -0.3332997262477875,
            -0.1649213433265686,
            0.07387813180685043,
            0.16075689904391766,
            0.07982635498046875,
            -0.1150306910276413,
            0.6466773450374603,
            0.17687847092747688,
            -0.5870693400502205,
            -0.01236569881439209,
            -0.24239332973957062
        ],
        [
            -0.35230380296707153,
            -0.18337751179933548,
            0.09204988926649094,
            0.1481212992221117,
            0.07363995909690857,
            -0.11449748277664185,
            0.6652309596538544,
            0.19495175406336784,
            -0.6234240517951548,
            -0.03788191080093384,
            -0.323422372341156
        ],
        [
            -0.3664163053035736,
            -0.20224805921316147,
            0.10598582774400711,
            0.13168858364224434,
            0.0788523256778717,
            -0.11446313560009003,
            0.6829499900341034,
            0.2131689190864563,
            -0.6690008342266083,
            -0.06375813484191895,
            -0.4027865380048752
        ],
        [
            -0.375306636095047,
            -0.22110384702682495,
            0.11597598344087601,
            0.11178753338754177,
            0.09514862298965454,
            -0.11477163434028625,
            0.6989938318729401,
            0.23121649771928787,
            -0.721768818795681,
            -0.08971387147903442,
            -0.4779043346643448
        ],
        [
            -0.37872008979320526,
            -0.2394525110721588,
            0.1224050372838974,
            0.0889026653021574,
            0.12187372893095016,
            -0.11526092886924744,
            0.7125751972198486,
            0.24879571050405502,
            -0.7793671190738678,
            -0.11544942855834961,
            -0.5463947281241417
        ],
        [
            -0.37648071348667145,
            -0.2567542567849159,
            0.12573088705539703,
            0.06365205417387187,
            0.15805435925722122,
            -0.11576893925666809,
            0.7229916751384735,
            0.2656303904950619,
            -0.8391978815197945,
            -0.14065223932266235,
            -0.6061642915010452
        ],
        [
            -0.3684957027435303,
            -0.27244017645716667,
            0.12645357102155685,
            0.036752217914909124,
            0.20242898911237717,
            -0.1161419153213501,
            0.7296577841043472,
            0.281464658677578,
            -0.8985233763232827,
            -0.16500115394592285,
            -0.65549186617136
        ],
        [
            -0.3547527492046356,
            -0.2859328109771013,
            0.1250900998711586,
            0.008990525268018246,
            0.2534832239616662,
            -0.11624318361282349,
            0.7321322709321976,
            0.2960681729018688,
            -0.9545753933489323,
            -0.18817251920700073,
            -0.6930912174284458
        ],
        [
            -0.3353153020143509,
            -0.29666821099817753,
            0.12214262783527374,
            -0.018800893798470497,
            0.3094995245337486,
            -0.1159556657075882,
            0.7301306277513504,
            0.30924050882458687,
            -1.004664123058319,
            -0.2098471224308014,
            -0.7181610111147165
        ],
        [
            -0.31032685935497284,
            -0.3041188716888428,
            0.11807705461978912,
            -0.04577626660466194,
            0.3686085492372513,
            -0.1151832640171051,
            0.7235402911901474,
            0.3208097480237484,
            -1.0462846457958221,
            -0.22971609234809875,
            -0.73041582852602
        ],
        [
            -0.28000806272029877,
            -0.3078163033351302,
            0.1133044958114624,
            -0.07111047208309174,
            0.4288541227579117,
            -0.11385652422904968,
            0.712428018450737,
            0.33063357695937157,
            -1.0772180408239365,
            -0.24748659133911133,
            -0.7300622947514057
        ],
        [
            -0.24465695023536682,
            -0.30737166153267026,
            0.10816280543804169,
            -0.09403332322835922,
            0.4882540851831436,
            -0.11194032430648804,
            0.6970398277044296,
            0.33860519155859947,
            -1.095620483160019,
            -0.2628856897354126,
            -0.7178111523389816
        ],
        [
            -0.2046424150466919,
            -0.3024953752756119,
            0.10290716588497162,
            -0.11385573074221611,
            0.5448594987392426,
            -0.1094304770231247,
            0.6777912601828575,
            0.3446539267897606,
            -1.1000973582267761,
            -0.27566349506378174,
            -0.6948084682226181
        ],
        [
            -0.16040094196796417,
            -0.29301232256693766,
            0.09770505130290985,
            -0.1299949549138546,
            0.5968311578035355,
            -0.10635413229465485,
            0.6552464514970779,
            0.34874600172042847,
            -1.089763566851616,
            -0.28560057282447815,
            -0.6625941768288612
        ],
        [
            -0.11243420839309692,
            -0.27887437609024346,
            0.09263266623020172,
            -0.1419956460595131,
            0.6424846649169922,
            -0.10276862978935242,
            0.6301025152206421,
            0.350890077650547,
            -1.0642830431461334,
            -0.29250606894493103,
            -0.6230250746011734
        ],
        [
            -0.06130574643611908,
            -0.2601680397056043,
            0.08768285810947418,
            -0.1495376117527485,
            0.6803528666496277,
            -0.09875884652137756,
            0.603157177567482,
            0.35114241391420364,
            -1.0238846689462662,
            -0.29622405767440796,
            -0.5781663432717323
        ],
        [
            -0.007636427879333496,
            -0.2371171759441495,
            0.08277416229248047,
            -0.1524445191025734,
            0.7092387974262238,
            -0.09443110227584839,
            0.5752793103456497,
            0.3496018052101135,
            -0.9693605899810791,
            -0.29663217067718506,
            -0.5302239581942558
        ],
        [
            0.047896385192871094,
            -0.2100811516866088,
            0.07776948809623718,
            -0.15070101618766785,
            0.7282388806343079,
            -0.0899132490158081,
            0.5473785996437073,
            0.3464131709188223,
            -0.9020379036664963,
            -0.2936440706253052,
            -0.48143789172172546
        ],
        [
            0.10457076132297516,
            -0.17954763118177652,
            0.07248541712760925,
            -0.1444319449365139,
            0.7367748916149139,
            -0.08534638583660126,
            0.5203622803092003,
            0.3417677953839302,
            -0.8237319588661194,
            -0.28720739483833313,
            -0.4339638873934746
        ],
        [
            0.16162653267383575,
            -0.14612055383622646,
            0.06671711802482605,
            -0.13390664756298065,
            0.7346173822879791,
            -0.08087590336799622,
            0.49509864300489426,
            0.3359042005613446,
            -0.7366821486502886,
            -0.277301624417305,
            -0.3898000568151474
        ],
        [
            0.21827423572540283,
            -0.11050410568714142,
            0.060256391763687134,
            -0.11951453611254692,
            0.7218795120716095,
            -0.07664670050144196,
            0.47238799184560776,
            0.32909985026344657,
            -0.6434679701924324,
            -0.26393915712833405,
            -0.35071705281734467
        ],
        [
            0.27370959520339966,
            -0.07348244823515415,
            0.05290873348712921,
            -0.10175232216715813,
            0.6990181803703308,
            -0.07279503345489502,
            0.4529236629605293,
            0.3216702966601588,
            -0.5469124466180801,
            -0.24716206640005112,
            -0.31817126274108887
        ],
        [
            0.32712703943252563,
            -0.03589661419391632,
            0.04451414942741394,
            -0.08120487257838249,
            0.666796088218689,
            -0.06944277882575989,
            0.4372715801000595,
            0.313958247192204,
            -0.4499775879085064,
            -0.22704189270734787,
            -0.2932378798723221
        ],
        [
            0.3777318447828293,
            0.0013811103999614716,
            0.034960463643074036,
            -0.05851154401898384,
            0.6262489557266235,
            -0.06669086217880249,
            0.42584508657455444,
            0.3063250621780753,
            -0.3556528873741627,
            -0.20367757976055145,
            -0.27659866213798523
        ],
        [
            0.4247571527957916,
            0.0374741293489933,
            0.024196133017539978,
            -0.034348830580711365,
            0.578662246465683,
            -0.06460835039615631,
            0.41889359056949615,
            0.29913797229528427,
            -0.2668426465243101,
            -0.17719384282827377,
            -0.26852842420339584
        ],
        [
            0.46748266369104385,
            0.0715278722345829,
            0.012235879898071289,
            -0.009403686970472336,
            0.5255079865455627,
            -0.06323857605457306,
            0.4164804518222809,
            0.2927595302462578,
            -0.18625748064368963,
            -0.14773721992969513,
            -0.26889973133802414
        ],
        [
            0.5052499696612358,
            0.10273652151226997,
            -0.0008326321840286255,
            0.01565617322921753,
            0.46838487684726715,
            -0.06259399652481079,
            0.4184887707233429,
            0.28753477055579424,
            -0.11631180252879858,
            -0.11547620221972466,
            -0.27720770239830017
        ],
        [
            0.5374872647225857,
            0.13036731258034706,
            -0.014850318431854248,
            0.04020200273953378,
            0.408961683511734,
            -0.06265021860599518,
            0.42463092505931854,
            0.28377500362694263,
            -0.05903464378206991,
            -0.08059958927333355,
            -0.29260411858558655
        ],
        [
            0.5637254435569048,
            0.15378191322088242,
            -0.029593706130981445,
            0.06366864033043385,
            0.3489128649234772,
            -0.06334681808948517,
            0.43445654958486557,
            0.28174494206905365,
            -0.015995362540706992,
            -0.043313877657055855,
            -0.3139762580394745
        ],
        [
            0.5836175303556956,
            0.1724548526108265,
            -0.044782549142837524,
            0.08557221293449402,
            0.28985610604286194,
            -0.06459270417690277,
            0.4473668411374092,
            0.2816448248922825,
            0.011750885285437107,
            -0.0038423575460910797,
            -0.3400232419371605
        ],
        [
            0.5969517882913351,
            0.1859876811504364,
            -0.06009286642074585,
            0.10552190989255905,
            0.23329801857471466,
            -0.06626877188682556,
            0.4626441150903702,
            0.28360241279006004,
            0.023702377453446388,
            0.037578629329800606,
            -0.36931366473436356
        ],
        [
            0.6036668736487627,
            0.1941184289753437,
            -0.07517169415950775,
            0.12322710081934929,
            0.18057886511087418,
            -0.06823106110095978,
            0.479483999311924,
            0.28765588626265526,
            0.01992341037839651,
            0.0806991271674633,
            -0.40038248896598816
        ],
        [
            0.6038615331053734,
            0.19672567583620548,
            -0.08965319395065308,
            0.13849695771932602,
            0.1328285001218319,
            -0.07032197713851929,
            0.49702057242393494,
            0.2937511447817087,
            0.0010375278070569038,
            0.12525532767176628,
            -0.4318225234746933
        ],
        [
            0.597796119749546,
            0.19382884353399277,
            -0.1031823456287384,
            0.1512522902339697,
            0.09092956781387329,
            -0.07237756252288818,
            0.5143684148788452,
            0.3017362207174301,
            -0.031800240103621036,
            0.17097600549459457,
            -0.4623412415385246
        ],
        [
            0.5859010629355907,
            0.18558227503672242,
            -0.11542758345603943,
            0.16152305528521538,
            0.05549105256795883,
            -0.07423555850982666,
            0.5306542366743088,
            0.3113562138751149,
            -0.0769547939999029,
            0.21758093684911728,
            -0.4908549636602402
        ],
        [
            0.5687722489237785,
            0.17226561671122909,
            -0.12609674036502838,
            0.1694214758463204,
            0.02682994306087494,
            -0.07574153691530228,
            0.5450454205274582,
            0.3222639914602041,
            -0.13237709272652864,
            0.2647849842905998,
            -0.516555592417717
        ],
        [
            0.5471598878502846,
            0.15427018888294697,
            -0.13495244085788727,
            0.1751471096649766,
            0.004973419010639191,
            -0.07676099985837936,
            0.5567917823791504,
            0.33402044512331486,
            -0.19568857038393617,
            0.3123044967651367,
            -0.538916289806366
        ],
        [
            0.5219531990587711,
            0.1320812664926052,
            -0.14182427525520325,
            0.17895859479904175,
            -0.010328423231840134,
            -0.07719211280345917,
            0.5652508437633514,
            0.3461060877889395,
            -0.2642747890204191,
            0.3598574995994568,
            -0.5577446818351746
        ],
        [
            0.4941636957228184,
            0.10625873878598213,
            -0.14661408960819244,
            0.1811604592949152,
            -0.01956692896783352,
            -0.07696530967950821,
            0.5699097067117691,
            0.35794697888195515,
            -0.3353865398094058,
            0.4071667343378067,
            -0.5732056498527527
        ],
        [
            0.4649017006158829,
            0.07741538435220718,
            -0.1492990255355835,
            0.18209072947502136,
            -0.0234661950962618,
            -0.07605919614434242,
            0.5704070627689362,
            0.3689243495464325,
            -0.40624820068478584,
            0.4539634436368942,
            -0.5857868194580078
        ],
        [
            0.4353431388735771,
            0.04619438946247101,
            -0.14993366599082947,
            0.18209169805049896,
            -0.022933082655072212,
            -0.07450171560049057,
            0.5665358603000641,
            0.3783969171345234,
            -0.4741646833717823,
            0.4999964237213135,
            -0.5962611585855484
        ],
        [
            0.40669844672083855,
            0.013247393071651459,
            -0.14864125847816467,
            0.18150552362203598,
            -0.0190028827637434,
            -0.07237416412681341,
            0.5582618564367294,
            0.38573338836431503,
            -0.5366218769922853,
            0.54503034055233,
            -0.6056528687477112
        ],
        [
            0.3801780790090561,
            -0.020786486566066742,
            -0.14560633897781372,
            0.18064776062965393,
            -0.012791713699698448,
            -0.06981170549988747,
            0.5457154959440231,
            0.39033710211515427,
            -0.5913734608329833,
            0.5888554453849792,
            -0.6151819229125977
        ],
        [
            0.3569533359259367,
            -0.05530030280351639,
            -0.1410617232322693,
            0.17978177219629288,
            -0.005444534122943878,
            -0.06699628755450249,
            0.5291921198368073,
            0.3916640877723694,
            -0.6365275054704398,
            0.6312932968139648,
            -0.6261740922927856
        ],
        [
            0.3381213527172804,
            -0.08973543345928192,
            -0.13527682423591614,
            0.17912794649600983,
            0.0019244179129600525,
            -0.06416020356118679,
            0.5091290548443794,
            0.38926108554005623,
            -0.6706088534556329,
            0.6721977740526199,
            -0.6399758160114288
        ],
        [
            0.32466544955968857,
            -0.12359531223773956,
            -0.1285369098186493,
            0.17884532362222672,
            0.008284196257591248,
            -0.061575309839099646,
            0.4860835075378418,
            0.38278297893702984,
            -0.6926047168672085,
            0.7114593535661697,
            -0.6578862965106964
        ],
        [
            0.31742130499333143,
            -0.15645518898963928,
            -0.12112697958946228,
            0.17903432995080948,
            0.012738469988107681,
            -0.059545062482357025,
            0.46072206646203995,
            0.3720161262899637,
            -0.7019901862367988,
            0.7490048110485077,
            -0.6810661554336548
        ],
        [
            0.3170481091365218,
            -0.18796852231025696,
            -0.11331415176391602,
            0.1797201856970787,
            0.014562085270881653,
            -0.058394480496644974,
            0.4337841495871544,
            0.3568971154745668,
            -0.6987354550510645,
            0.7848053574562073,
            -0.7104340493679047
        ],
        [
            0.32400073297321796,
            -0.21786843240261078,
            -0.10533210635185242,
            0.18086231499910355,
            0.013230845332145691,
            -0.0584607794880867,
            0.4060538522899151,
            0.33751871436834335,
            -0.6832908168435097,
            0.8188748508691788,
            -0.7466080188751221
        ],
        [
            0.33850657334551215,
            -0.245966836810112,
            -0.09736883640289307,
            0.18236835300922394,
            0.008448027074337006,
            -0.060074206441640854,
            0.37833811342716217,
            0.3141382150352001,
            -0.656557772308588,
            0.8512663841247559,
            -0.7898532599210739
        ],
        [
            0.3605500473640859,
            -0.2721489295363426,
            -0.0895550549030304,
            0.1840963140130043,
            0.00016030669212341309,
            -0.06354977935552597,
            0.3514207750558853,
            0.2871779501438141,
            -0.6198359318077564,
            0.8820711299777031,
            -0.8400437384843826
        ],
        [
            0.38987427460961044,
            -0.29636504501104355,
            -0.08195418119430542,
            0.18586447089910507,
            -0.01145266741514206,
            -0.06916152685880661,
            0.32604403188452125,
            0.2572166509926319,
            -0.5747558921575546,
            0.9114127047359943,
            -0.8966246247291565
        ],
        [
            0.42597305541858077,
            -0.31862030923366547,
            -0.07456472516059875,
            0.18746650964021683,
            -0.02598673105239868,
            -0.0771341323852539,
            0.30287707038223743,
            0.2249753251671791,
            -0.5232043117284775,
            0.9394456688314676,
            -0.9585938602685928
        ],
        [
            0.46810267586261034,
            -0.3389623910188675,
            -0.06731826066970825,
            0.1886897161602974,
            -0.042833976447582245,
            -0.08763258904218674,
            0.2824941985309124,
            0.19130176305770874,
            -0.46723998337984085,
            0.9663472436368465,
            -1.0245400480926037
        ],
        [
            0.5153018748387694,
            -0.35746779292821884,
            -0.06008383631706238,
            0.1893322393298149,
            -0.0612124465405941,
            -0.10075203329324722,
            0.26535237208008766,
            0.1571398675441742,
            -0.40900227427482605,
            0.9923050962388515,
            -1.0926803350448608
        ],
        [
            0.5664159264415503,
            -0.37422846257686615,
            -0.052679240703582764,
            0.18921205401420593,
            -0.08021160587668419,
            -0.11650421470403671,
            0.25177784264087677,
            0.12349460273981094,
            -0.3506177291274071,
            1.0175119638442993,
            -1.1609404105693102
        ],
        [
            0.6201275577768683,
            -0.3893386460840702,
            -0.04488736391067505,
            0.1881823018193245,
            -0.09884238243103027,
            -0.13481081277132034,
            0.24196351319551468,
            0.091403067111969,
            -0.2941184230148792,
            1.042155884206295,
            -1.226992480456829
        ],
        [
            0.6749968361109495,
            -0.40288282558321953,
            -0.036468327045440674,
            0.18614719063043594,
            -0.116083063185215,
            -0.15550453588366508,
            0.23596040159463882,
            0.06189476698637009,
            -0.2413582094013691,
            1.066408820450306,
            -1.2883550375699997
        ],
        [
            0.7295007891952991,
            -0.414925467222929,
            -0.0271761417388916,
            0.18307416141033173,
            -0.13093243725597858,
            -0.17833219096064568,
            0.2336848322302103,
            0.03595520555973053,
            -0.19394201785326004,
            1.0904148742556572,
            -1.3425024896860123
        ],
        [
            0.7820788491517305,
            -0.4255032781511545,
            -0.016780823469161987,
            0.17898833751678467,
            -0.14245924353599548,
            -0.2029520682990551,
            0.23492339137010276,
            0.014490075409412384,
            -0.15317323431372643,
            1.1142791584134102,
            -1.3869521170854568
        ],
        [
            0.8311851471662521,
            -0.4346195785328746,
            -0.005085170269012451,
            0.17398014664649963,
            -0.14985862746834755,
            -0.22894201427698135,
            0.23934705182909966,
            -0.0017190203070640564,
            -0.12000787071883678,
            1.1380625888705254,
            -1.4193949848413467
        ],
        [
            0.8753348123282194,
            -0.4422425500815734,
            0.008055716753005981,
            0.16821104660630226,
            -0.15249314159154892,
            -0.25581386033445597,
            0.24652695655822754,
            -0.012042906135320663,
            -0.0950318705290556,
            1.1617719009518623,
            -1.4378057271242142
        ],
        [
            0.913147110491991,
            -0.4483049566624686,
            0.022722333669662476,
            0.16190264374017715,
            -0.14992177113890648,
            -0.2830259525217116,
            0.25595659017562866,
            -0.01603013649582863,
            -0.07845217362046242,
            1.1853491589426994,
            -1.440528005361557
        ],
        [
            0.9433949068188667,
            -0.4527080082334578,
            0.03891491889953613,
            0.15533222444355488,
            -0.1419372260570526,
            -0.310000377940014,
            0.26706935465335846,
            -0.013429097831249237,
            -0.07010959088802338,
            1.2086722552776337,
            -1.4263373762369156
        ],
        [
            0.9650381673127413,
            -0.4553269827738404,
            0.05655097961425781,
            0.14882254879921675,
            -0.1285752383992076,
            -0.33614449854940176,
            0.27927155792713165,
            -0.004198569804430008,
            -0.06950128823518753,
            1.2315517887473106,
            -1.3945284634828568
        ],
        [
            0.9772587548941374,
            -0.4560191831551492,
            0.07545825839042664,
            0.14272960532980505,
            -0.11012687685433775,
            -0.3608681820333004,
            0.2919604629278183,
            0.011479020118713379,
            -0.07582514733076096,
            1.2537251710891724,
            -1.3449627459049225
        ],
        [
            0.9794847629964352,
            -0.454633647224,
            0.09538416564464569,
            0.13742052018642426,
            -0.08712274767458439,
            -0.3836084841750562,
            0.30455806851387024,
            0.03320273756980896,
            -0.08803325891494751,
            1.2748630419373512,
            -1.2781179212033749
        ],
        [
            0.9714042041450739,
            -0.4510217560455203,
            0.11599491536617279,
            0.13325518928468227,
            -0.06030545383691788,
            -0.4038468897342682,
            0.3165180906653404,
            0.060365598648786545,
            -0.10489095002412796,
            1.2945788279175758,
            -1.195063542574644
        ],
        [
            0.9529775306582451,
            -0.4450483424589038,
            0.1368926763534546,
            0.1305735558271408,
            -0.030623845756053925,
            -0.4211272392421961,
            0.32735754549503326,
            0.0921700019389391,
            -0.125049889087677,
            1.312427967786789,
            -1.09739894233644
        ],
        [
            0.9244376141577959,
            -0.43660255894064903,
            0.15763598680496216,
            0.12968500703573227,
            0.0008309036493301392,
            -0.4350754600018263,
            0.3366635739803314,
            0.12765513118938543,
            -0.14711934328079224,
            1.3279252499341965,
            -0.9872566685080528
        ],
        [
            0.8862754565197974,
            -0.42560758255422115,
            0.17775438725948334,
            0.1308424398303032,
            0.03286351263523102,
            -0.4454145450145006,
            0.3441102206707001,
            0.16573290806263685,
            -0.1697395294904709,
            1.3405546844005585,
            -0.8672408387064934
        ],
        [
            0.8392227124422789,
            -0.4120293911546469,
            0.19677425920963287,
            0.1342259868979454,
            0.06422518193721771,
            -0.45197705551981926,
            0.349471315741539,
            0.20522433798760176,
            -0.1916486769914627,
            1.3497864454984665,
            -0.7403236031532288
        ],
        [
            0.7842267770320177,
            -0.39588253665715456,
            0.21424420177936554,
            0.13993190228939056,
            0.09366580843925476,
            -0.4547074884176254,
            0.35262106359004974,
            0.24490530230104923,
            -0.21174320951104164,
            1.355088733136654,
            -0.6097317785024643
        ],
        [
            0.7224186770617962,
            -0.3772348235361278,
            0.22975626587867737,
            0.14796561375260353,
            0.11999765038490295,
            -0.45367376133799553,
            0.35353051871061325,
            0.2835454232990742,
            -0.22913187033555005,
            1.3559492453932762,
            -0.4788479879498482
        ],
        [
            0.6550742238759995,
            -0.35620807111263275,
            0.24297603964805603,
            0.1582365781068802,
            0.14216217398643494,
            -0.44906365498900414,
            0.3522643446922302,
            0.31995417550206184,
            -0.24317298084497452,
            1.3518903851509094,
            -0.3510826341807842
        ],
        [
            0.5835699737071991,
            -0.33297716453671455,
            0.25366221368312836,
            0.1705574430525303,
            0.15926605463027954,
            -0.4411770422011614,
            0.34897610545158386,
            0.3530249744653702,
            -0.25349943339824677,
            1.342487059533596,
            -0.2297626519575715
        ],
        [
            0.5093362480401993,
            -0.3077656403183937,
            0.26168134808540344,
            0.18464860320091248,
            0.1706278771162033,
            -0.4304113844409585,
            0.3438884913921356,
            0.38177450746297836,
            -0.2600300759077072,
            1.32738696038723,
            -0.11799877882003784
        ],
        [
            0.43381398543715477,
            -0.2808390222489834,
            0.2670232057571411,
            0.20014473795890808,
            0.17582404613494873,
            -0.4172548018395901,
            0.3372820094227791,
            0.40537427365779877,
            -0.26296578347682953,
            1.3063230030238628,
            -0.018573664128780365
        ],
        [
            0.35840871557593346,
            -0.25249597802758217,
            0.26981019973754883,
            0.2166007235646248,
            0.17469656467437744,
            -0.4022608771920204,
            0.3294870238751173,
            0.4231882467865944,
            -0.26276808977127075,
            1.2791254306212068,
            0.06615082919597626
        ],
        [
            0.284448966383934,
            -0.2230578139424324,
            0.2702930122613907,
            0.23350714892148972,
            0.16737958788871765,
            -0.3860274851322174,
            0.320849247276783,
            0.434786394238472,
            -0.2601282149553299,
            1.2457363603170961,
            0.13429923355579376
        ],
        [
            0.21314365416765213,
            -0.19285624101758003,
            0.2688484787940979,
            0.25031130760908127,
            0.1542883813381195,
            -0.3691737726330757,
            0.31172145111486316,
            0.4399588033556938,
            -0.25592293590307236,
            1.2062128987163305,
            0.18456260859966278
        ],
        [
            0.14555100351572037,
            -0.16222157701849937,
            0.2659676522016525,
            0.2664412595331669,
            0.13610845804214478,
            -0.3523220270872116,
            0.30244867503643036,
            0.4387255758047104,
            -0.2511599361896515,
            1.16073527187109,
            0.2162403166294098
        ],
        [
            0.08255445212125778,
            -0.13147015869617462,
            0.26223017275333405,
            0.281318049877882,
            0.11377944052219391,
            -0.3360643535852432,
            0.293342512100935,
            0.43133212625980377,
            -0.24691953510046005,
            1.1096095032989979,
            0.22926747798919678
        ],
        [
            0.024844512343406677,
            -0.10089309141039848,
            0.2582878917455673,
            0.29438479989767075,
            0.08844280242919922,
            -0.32093967497348785,
            0.28466520458459854,
            0.4182332903146744,
            -0.24428904615342617,
            1.0532619208097458,
            0.22417005896568298
        ],
        [
            -0.027097776532173157,
            -0.07074614986777306,
            0.25483258068561554,
            0.3051280304789543,
            0.06139218062162399,
            -0.3074060529470444,
            0.27662863582372665,
            0.40006832405924797,
            -0.2442994862794876,
            0.992237038910389,
            0.20203790068626404
        ],
        [
            -0.07300134003162384,
            -0.041242245584726334,
            0.2525571882724762,
            0.3131037801504135,
            0.034028615802526474,
            -0.2958283871412277,
            0.26938265562057495,
            0.37763671949505806,
            -0.2478644996881485,
            0.9271815791726112,
            0.16448867321014404
        ],
        [
            -0.11279727518558502,
            -0.012545483186841011,
            0.25212569534778595,
            0.3179491404443979,
            0.007794458419084549,
            -0.28645627200603485,
            0.2630016952753067,
            0.35186125338077545,
            -0.25572387874126434,
            0.8588355556130409,
            0.11358772218227386
        ],
        [
            -0.14660772681236267,
            0.01523097138851881,
            0.254137247800827,
            0.31939598731696606,
            -0.015909644775092602,
            -0.2794215530157089,
            0.2574962377548218,
            0.32375333458185196,
            -0.2684015482664108,
            0.7880160212516785,
            0.0517503023147583
        ],
        [
            -0.17472949624061584,
            0.042024736758321524,
            0.25909294188022614,
            0.317296352237463,
            -0.035774646792560816,
            -0.2747237980365753,
            0.2527987752109766,
            0.29437318071722984,
            -0.28616514801979065,
            0.7156018018722534,
            -0.018343880772590637
        ],
        [
            -0.1976042166352272,
            0.06782029668102041,
            0.2673621028661728,
            0.311620369553566,
            -0.05064147710800171,
            -0.2722286358475685,
            0.2487701239879243,
            0.26478347834199667,
            -0.30900678038597107,
            0.6425092965364456,
            -0.09388484060764313
        ],
        [
            -0.21578828990459442,
            0.09264317899942398,
            0.27915382385253906,
            0.30246201530098915,
            -0.05956573225557804,
            -0.27167921513319016,
            0.24521225783973932,
            0.23600610182620585,
            -0.3366327993571758,
            0.5696703046560287,
            -0.17203933745622635
        ],
        [
            -0.22991938889026642,
            0.11654982343316078,
            0.2944970354437828,
            0.2900419346988201,
            -0.06186904199421406,
            -0.27270082384347916,
            0.2418812606483698,
            0.20898547302931547,
            -0.36846892163157463,
            0.4980136901140213,
            -0.2500510811805725
        ],
        [
            -0.24068604409694672,
            0.13961714133620262,
            0.31323329359292984,
            0.27470434829592705,
            -0.05717258155345917,
            -0.27481935173273087,
            0.23850249499082565,
            0.18455516267567873,
            -0.4036792740225792,
            0.42843782529234886,
            -0.3253609165549278
        ],
        [
            -0.2487894743680954,
            0.16192928981035948,
            0.33500444889068604,
            0.2568977102637291,
            -0.0454225093126297,
            -0.27747979015111923,
            0.23477554693818092,
            0.16341033391654491,
            -0.4411994740366936,
            0.3617936335504055,
            -0.3956931671127677
        ],
        [
            -0.25490519404411316,
            0.18356355372816324,
            0.3592594861984253,
            0.23715795576572418,
            -0.02690650336444378,
            -0.28007636964321136,
            0.23038168996572495,
            0.14607466105371714,
            -0.47978124022483826,
            0.29886537231504917,
            -0.45912886038422585
        ],
        [
            -0.25965550541877747,
            0.2045763850910589,
            0.3852689005434513,
            0.2160995788872242,
            -0.0022452622652053833,
            -0.28198037669062614,
            0.22501028701663017,
            0.13290296588093042,
            -0.5180452167987823,
            0.24035009741783142,
            -0.5141869932413101
        ],
        [
            -0.2635815590620041,
            0.22499023610726,
            0.41214563697576523,
            0.19439321011304855,
            0.027624216862022877,
            -0.28256748244166374,
            0.218380868434906,
            0.12406363431364298,
            -0.5545422285795212,
            0.1868414655327797,
            -0.5598673075437546
        ],
        [
            -0.26711753010749817,
            0.24478132650256157,
            0.4388735108077526,
            0.1727370135486126,
            0.06148679740726948,
            -0.28124726191163063,
            0.21024828776717186,
            0.11954123061150312,
            -0.5878177434206009,
            0.13881829380989075,
            -0.5956420004367828
        ],
        [
            -0.27057846635580063,
            0.2638701722025871,
            0.4643432181328535,
            0.15183046460151672,
            0.0978865809738636,
            -0.2774920165538788,
            0.20040905848145485,
            0.11915065627545118,
            -0.6164760589599609,
            0.09663775563240051,
            -0.6214801371097565
        ],
        [
            -0.2741520330309868,
            0.28211432322859764,
            0.48739974200725555,
            0.13235511630773544,
            0.13517872989177704,
            -0.27087045833468437,
            0.18872143141925335,
            0.12255374807864428,
            -0.6392455846071243,
            0.0605292022228241,
            -0.6378229819238186
        ],
        [
            -0.277891144156456,
            0.299304723739624,
            0.5068874398712069,
            0.1149396444670856,
            0.17160870507359505,
            -0.26107101514935493,
            0.17510795057751238,
            0.12927954830229282,
            -0.6550369635224342,
            0.030592486262321472,
            -0.645539678633213
        ],
        [
            -0.2817227952182293,
            0.3151662163436413,
            0.5216994192451239,
            0.10014159558340907,
            0.20538656041026115,
            -0.2479164805263281,
            0.159559590741992,
            0.13875554548576474,
            -0.6629924140870571,
            0.00680069625377655,
            -0.645862222649157
        ],
        [
            -0.285452987998724,
            0.3293615132570267,
            0.5308237355202436,
            0.08842072729021311,
            0.23475585412234068,
            -0.23138279793784022,
            0.14214740879833698,
            0.15034106897655874,
            -0.6625292226672173,
            -0.010993227362632751,
            -0.6403165766969323
        ],
        [
            -0.28878679871559143,
            0.3414995037019253,
            0.5333916991949081,
            0.08013506606221199,
            0.2580733271315694,
            -0.21161735866917297,
            0.12300758063793182,
            0.16335909557528794,
            -0.6533665196038783,
            -0.023051336407661438,
            -0.6306466879323125
        ],
        [
            -0.291350357234478,
            0.35114727169275284,
            0.5287201832979918,
            0.07551197335124016,
            0.27388109266757965,
            -0.18893512873910367,
            0.10234835371375084,
            0.17712941765785217,
            -0.6355398781597614,
            -0.029731497168540955,
            -0.6187282768078148
        ],
        [
            -0.29271017014980316,
            0.3578452803194523,
            0.5163473039865494,
            0.07464364729821682,
            0.2809760123491287,
            -0.1638099541887641,
            0.08044202625751495,
            0.19100320059806108,
            -0.6094023734331131,
            -0.031469911336898804,
            -0.6064593205228448
        ],
        [
            -0.2924094221089035,
            0.3611261062324047,
            0.4960583373904228,
            0.0774938128888607,
            0.2784709602710791,
            -0.1368705788627267,
            0.057614803314208984,
            0.20439586183056235,
            -0.5756121352314949,
            -0.028774484992027283,
            -0.5956662653479725
        ],
        [
            -0.28999542724341154,
            0.36053458601236343,
            0.46790826320648193,
            0.0838917214423418,
            0.2658295212313533,
            -0.1088797184638679,
            0.034228306263685226,
            0.2168133743107319,
            -0.5351046584546566,
            -0.022199004888534546,
            -0.5880403716146247
        ],
        [
            -0.28504578955471516,
            0.3556498512625694,
            0.43222737312316895,
            0.09353376366198063,
            0.24290888011455536,
            -0.08070776518434286,
            0.010678406804800034,
            0.22787136770784855,
            -0.48905574530363083,
            -0.01232786476612091,
            -0.585059916600585
        ],
        [
            -0.27719943784177303,
            0.34610719233751297,
            0.3896173909306526,
            0.106002451851964,
            0.20997116900980473,
            -0.053307566326111555,
            -0.012616989202797413,
            0.23730482533574104,
            -0.43883041664958,
            0.0002491176128387451,
            -0.5879050102084875
        ],
        [
            -0.26618025451898575,
            0.3316195532679558,
            0.34093719720840454,
            0.12078278698027134,
            0.16768499463796616,
            -0.027677234262228012,
            -0.035241784527897835,
            0.24497362598776817,
            -0.385926716029644,
            0.014951363205909729,
            -0.5974193084985018
        ],
        [
            -0.2518191244453192,
            0.31199710443615913,
            0.28728047013282776,
            0.1372731737792492,
            0.11710149049758911,
            -0.0048264063079841435,
            -0.05678979121148586,
            0.25086580589413643,
            -0.3319132328033447,
            0.031226009130477905,
            -0.614081148058176
        ],
        [
            -0.23407225590199232,
            0.2871643081307411,
            0.22993995994329453,
            0.1548128118738532,
            0.05962400138378143,
            0.014269015635363758,
            -0.07687364891171455,
            0.2550875395536423,
            -0.2783637158572674,
            0.048564791679382324,
            -0.6380029022693634
        ],
        [
            -0.21303275972604752,
            0.257172878831625,
            0.17036163806915283,
            0.1727081872522831,
            -0.003039248287677765,
            0.028704102151095867,
            -0.09514392167329788,
            0.2578478716313839,
            -0.22679424658417702,
            0.06651810556650162,
            -0.6689248085021973
        ],
        [
            -0.1889350712299347,
            0.2222110889852047,
            0.11009157449007034,
            0.19026229443988996,
            -0.06894674897193909,
            0.037678029388189316,
            -0.11130873765796423,
            0.2594396024942398,
            -0.17859952803701162,
            0.08470503240823746,
            -0.7062187567353249
        ],
        [
            -0.16215289942920208,
            0.1826075166463852,
            0.050724178552627563,
            0.20680430065840483,
            -0.1359996795654297,
            0.04053035471588373,
            -0.1251229050103575,
            0.2602079566568136,
            -0.13500189315527678,
            0.10282475501298904,
            -0.7489355131983757
        ],
        [
            -0.13319234480150044,
            0.13882985152304173,
            -0.006155025213956833,
            0.221699396148324,
            -0.20201276987791061,
            0.036773975007236004,
            -0.13641646690666676,
            0.260527890175581,
            -0.09700322523713112,
            0.12066133320331573,
            -0.7958628088235855
        ],
        [
            -0.10267919860780239,
            0.09147760143969208,
            -0.05902983620762825,
            0.23438091203570366,
            -0.2648043632507324,
            0.026121236383914948,
            -0.14508849941194057,
            0.26077168714255095,
            -0.06534980330616236,
            0.13808781653642654,
            -0.8455898612737656
        ],
        [
            -0.0713425911962986,
            0.041269876062870026,
            -0.10651609394699335,
            0.24437202513217926,
            -0.3222813382744789,
            0.008495954796671867,
            -0.1511030588299036,
            0.26127593812998384,
            -0.040512215346097946,
            0.1550598107278347,
            -0.8965551257133484
        ],
        [
            -0.039983298629522324,
            -0.010972609743475914,
            -0.14740937878377736,
            0.25130369886755943,
            -0.37252748012542725,
            -0.01595594547688961,
            -0.15450118109583855,
            0.26231543719768524,
            -0.02267371490597725,
            0.17161399126052856,
            -0.9471203237771988
        ],
        [
            -0.009452879428863525,
            -0.06434968020766973,
            -0.18072957172989845,
            0.2549222595989704,
            -0.413885697722435,
            -0.0468631386756897,
            -0.15539729595184326,
            0.2640737459878437,
            -0.011735782027244568,
            0.1878662146627903,
            -0.9956761375069618
        ],
        [
            0.019378669559955597,
            -0.11790754878893495,
            -0.20575836580246687,
            0.2550935298204422,
            -0.4450223594903946,
            -0.08362998813390732,
            -0.15397439152002335,
            0.2666258062236011,
            -0.007332131266593933,
            0.20399712433572859,
            -1.0406768918037415
        ],
        [
            0.0456569641828537,
            -0.17066805437207222,
            -0.22206782922148705,
            0.25180967152118683,
            -0.46497882902622223,
            -0.12546037510037422,
            -0.15047141537070274,
            0.2699208576232195,
            -0.008862428367137909,
            0.22024449054151773,
            -1.0807182863354683
        ],
        [
            0.06857014447450638,
            -0.2216590940952301,
            -0.22953568585217,
            0.24519310519099236,
            -0.47322097420692444,
            -0.1713782697916031,
            -0.14517901092767715,
            0.2737739887088537,
            -0.01552526280283928,
            0.23688995465636253,
            -1.1145984679460526
        ],
        [
            0.08738158643245697,
            -0.2699464298784733,
            -0.22834915854036808,
            0.2354813888669014,
            -0.4696649760007858,
            -0.22025298699736595,
            -0.13842737674713135,
            0.27786787040531635,
            -0.026369910687208176,
            0.25424264557659626,
            -1.141356721520424
        ],
        [
            0.1014583557844162,
            -0.31466408306732774,
            -0.21899006888270378,
            0.22301333025097847,
            -0.4546743929386139,
            -0.2708371952176094,
            -0.13057848811149597,
            0.2817575098015368,
            -0.04034971632063389,
            0.27262458950281143,
            -1.1603095196187496
        ],
        [
            0.11029371619224548,
            -0.35504328133538365,
            -0.2022219318896532,
            0.2082170732319355,
            -0.4290619194507599,
            -0.32181260734796524,
            -0.12201444059610367,
            0.2848859530640766,
            -0.05637852568179369,
            0.29235895350575447,
            -1.1710657812654972
        ],
        [
            0.11352826654911041,
            -0.3904376123100519,
            -0.17905484326183796,
            0.1915867067873478,
            -0.3940471410751343,
            -0.37182723730802536,
            -0.11312359943985939,
            0.2866065837442875,
            -0.07338638557121158,
            0.31375363375991583,
            -1.1735352613031864
        ],
        [
            0.11096198856830597,
            -0.4203445427119732,
            -0.15070262947119772,
            0.17366133257746696,
            -0.35121071338653564,
            -0.41954389214515686,
            -0.10428312607109547,
            0.2862096484750509,
            -0.09037560144497547,
            0.3370879013091326,
            -1.1679214537143707
        ],
        [
            0.10256530344486237,
            -0.4444217309355736,
            -0.11853398010134697,
            0.15500328317284584,
            -0.30244022607803345,
            -0.4636847600340843,
            -0.0958538269624114,
            0.28295744583010674,
            -0.10646785935387015,
            0.3626011488959193,
            -1.1546923071146011
        ]
    ],
    "ERP_ill": [
        [
            -0.1608390063047409,
            -0.00816027820110321,
            -0.14783218491720618,
            0.21180590242147446,
            -0.20488690538331866,
            -0.010820938274264336,
            -0.3557753935456276,
            -0.06944434903562069,
            -0.3085268088616431,
            0.04357560724020004,
            0.22628114745020866
        ],
        [
            -0.16296913847327232,
            0.001977697014808655,
            -0.13806540239602327,
            0.21313270181417465,
            -0.19473184272646904,
            -0.025053465738892555,
            -0.3629589080810547,
            -0.05795377120375633,
            -0.32267643231898546,
            0.020147114992141724,
            0.24689074605703354
        ],
        [
            -0.16207695752382278,
            0.011376753449440002,
            -0.1243835911154747,
            0.2141716368496418,
            -0.18009578809142113,
            -0.039209650829434395,
            -0.3660110533237457,
            -0.048028248362243176,
            -0.32777139730751514,
            -0.004877939820289612,
            0.2689525857567787
        ],
        [
            -0.15821339562535286,
            0.020031392574310303,
            -0.10720469430088997,
            0.2146503794938326,
            -0.16112934425473213,
            -0.05356656573712826,
            -0.3644426465034485,
            -0.039864410646259785,
            -0.32383785769343376,
            -0.030274905264377594,
            0.29168371856212616
        ],
        [
            -0.15144429728388786,
            0.02799968421459198,
            -0.08706005476415157,
            0.21428549848496914,
            -0.1381680672056973,
            -0.06833474151790142,
            -0.35792146623134613,
            -0.03358825575560331,
            -0.3112621270120144,
            -0.05476727336645126,
            0.31424496695399284
        ],
        [
            -0.14183145947754383,
            0.035391226410865784,
            -0.0645744800567627,
            0.21279067313298583,
            -0.11169992387294769,
            -0.08364531584084034,
            -0.3462885171175003,
            -0.02925314148887992,
            -0.29077836126089096,
            -0.07708694040775299,
            0.3357716463506222
        ],
        [
            -0.12942812964320183,
            0.04235319793224335,
            -0.040441934019327164,
            0.20988697558641434,
            -0.08234992250800133,
            -0.09954158589243889,
            -0.3295656740665436,
            -0.02685015043243766,
            -0.2634427659213543,
            -0.09603056311607361,
            0.35541944950819016
        ],
        [
            -0.1142698876792565,
            0.04905401170253754,
            -0.015394486486911774,
            0.2053179768845439,
            -0.0508498614653945,
            -0.11597263254225254,
            -0.3079488277435303,
            -0.026309335604310036,
            -0.23059574328362942,
            -0.11051777750253677,
            0.37238891422748566
        ],
        [
            -0.09637200692668557,
            0.055667489767074585,
            0.009828507900238037,
            0.19886072853114456,
            -0.01801436167443171,
            -0.13279154151678085,
            -0.28181086480617523,
            -0.02750973403453827,
            -0.19380634650588036,
            -0.11964442953467369,
            0.38593364134430885
        ],
        [
            -0.07572656311094761,
            0.06235654652118683,
            0.034509893506765366,
            0.19033322390168905,
            0.015306244604289532,
            -0.14975825883448124,
            -0.2516847401857376,
            -0.03028728300705552,
            -0.15480982512235641,
            -0.12272533401846886,
            0.3954234169796109
        ],
        [
            -0.05230593169108033,
            0.06925903260707855,
            0.0579831525683403,
            0.17960133776068687,
            0.048274124041199684,
            -0.16654641181230545,
            -0.21823955327272415,
            -0.03444738360121846,
            -0.11543632298707962,
            -0.11933067068457603,
            0.4003640813753009
        ],
        [
            -0.026067174971103668,
            0.07647503912448883,
            0.07965948060154915,
            0.16659249737858772,
            0.08011088892817497,
            -0.18276280164718628,
            -0.18225698173046112,
            -0.039772656513378024,
            -0.07753532379865646,
            -0.1093084067106247,
            0.40041002817451954
        ],
        [
            0.00304205808788538,
            0.08405700325965881,
            0.09904719516634941,
            0.1512894071638584,
            0.1101129800081253,
            -0.19796051271259785,
            -0.14461075514554977,
            -0.04603322932962328,
            -0.04290080815553665,
            -0.09280012547969818,
            0.39536726102232933
        ],
        [
            0.03507401794195175,
            0.09200349450111389,
            0.11577886156737804,
            0.1337374486029148,
            0.13770896010100842,
            -0.21165680699050426,
            -0.10621598362922668,
            -0.052995394449681044,
            -0.013194188475608826,
            -0.07024636678397655,
            0.38522518426179886
        ],
        [
            0.07006721012294292,
            0.10025611519813538,
            0.12961999140679836,
            0.11403921619057655,
            0.1624952827114612,
            -0.22335498314350843,
            -0.06800071150064468,
            -0.060430399607867,
            0.010127358138561249,
            -0.04236891120672226,
            0.3701474070549011
        ],
        [
            0.10803479631431401,
            0.10869953781366348,
            0.14047848246991634,
            0.09235992282629013,
            0.18424141965806484,
            -0.23256755154579878,
            -0.030873380601406097,
            -0.06812288798391819,
            0.025875791907310486,
            -0.010148067027330399,
            0.3504634350538254
        ],
        [
            0.14894881984218955,
            0.11716607958078384,
            0.14840013906359673,
            0.06891956040635705,
            0.2029143087565899,
            -0.23883714526891708,
            0.004314083606004715,
            -0.07587303737273032,
            0.033183008432388306,
            0.025210682302713394,
            0.32665445655584335
        ],
        [
            0.19271913217380643,
            0.12544283270835876,
            0.1535648349672556,
            0.04398860037326813,
            0.21867441199719906,
            -0.24176619574427605,
            0.03680165112018585,
            -0.08349911612458527,
            0.03154107928276062,
            0.062321409583091736,
            0.29932790249586105
        ],
        [
            0.23918709345161915,
            0.13328160345554352,
            0.15627998299896717,
            0.017889223992824554,
            0.23187319934368134,
            -0.2410277253948152,
            0.06594761833548546,
            -0.09084073267877102,
            0.020825713872909546,
            0.09967150166630745,
            0.26919571310281754
        ],
        [
            0.28810991905629635,
            0.14041144400835037,
            0.15695820190012455,
            -0.009017154574394226,
            0.24303603544831276,
            -0.23638513800688088,
            0.09125582501292229,
            -0.0977609921246767,
            0.0013069957494735718,
            0.1356758326292038,
            0.2370605394244194
        ],
        [
            0.3391555994749069,
            0.1465516984462738,
            0.1560974046587944,
            -0.03634335845708847,
            0.2528449008241296,
            -0.22770378971472383,
            0.11239306628704071,
            -0.10414120368659496,
            -0.026359960436820984,
            0.16874292492866516,
            0.20377685129642487
        ],
        [
            0.39189496636390686,
            0.1514269970357418,
            0.15425504371523857,
            -0.0636795125901699,
            0.2621006132103503,
            -0.21496872534044087,
            0.12919941544532776,
            -0.10987706668674946,
            -0.06115369498729706,
            0.19733810424804688,
            0.17019885778427124
        ],
        [
            0.44579535629600286,
            0.1547810211777687,
            0.1520216390490532,
            -0.09059551358222961,
            0.2716734828427434,
            -0.19828339740342926,
            0.14168928563594818,
            -0.11487990524619818,
            -0.10173094272613525,
            0.2200441211462021,
            0.13717203587293625
        ],
        [
            0.5002265218645334,
            0.1563900001347065,
            0.1499856449663639,
            -0.11664696736261249,
            0.28247116785496473,
            -0.17786858358886093,
            0.1500457227230072,
            -0.11907402239739895,
            -0.1464809775352478,
            0.2356189489364624,
            0.10548494011163712
        ],
        [
            0.5544658834114671,
            0.15607412159442902,
            0.14870641380548477,
            -0.14138862863183022,
            0.29538467712700367,
            -0.1540600755251944,
            0.15461868792772293,
            -0.12238956242799759,
            -0.19358962774276733,
            0.24304534494876862,
            0.07583849132061005
        ],
        [
            0.6077095032669604,
            0.15370722487568855,
            0.14868564158678055,
            -0.16438397020101547,
            0.3112271763384342,
            -0.12729964824393392,
            0.15590152703225613,
            -0.12475712783634663,
            -0.241114541888237,
            0.24157243967056274,
            0.04883320617955178
        ],
        [
            0.6590839327545837,
            0.14922327920794487,
            0.15033892542123795,
            -0.18521185964345932,
            0.33070302195847034,
            -0.09811905631795526,
            0.15450440160930157,
            -0.12610838189721107,
            -0.28706395626068115,
            0.23075051978230476,
            0.024935733526945114
        ],
        [
            0.7076637074351311,
            0.1426197625696659,
            0.15397550910711288,
            -0.20347615331411362,
            0.35435109585523605,
            -0.06712694792076945,
            0.1511285756714642,
            -0.12637532129883766,
            -0.3294869512319565,
            0.210447758436203,
            0.004466436803340912
        ],
        [
            0.752501742914319,
            0.13395776972174644,
            0.1597796306014061,
            -0.2188103562220931,
            0.382510831579566,
            -0.03499154676683247,
            0.14653633715352044,
            -0.12549198046326637,
            -0.36655086278915405,
            0.18086141347885132,
            -0.012407295405864716
        ],
        [
            0.792650680989027,
            0.12335902266204357,
            0.16780220344662666,
            -0.23088528355583549,
            0.4152877703309059,
            -0.0024131019599735737,
            0.1415056148543954,
            -0.12339049577713013,
            -0.39662333205342293,
            0.1425113594159484,
            -0.025684937834739685
        ],
        [
            0.8271909914910793,
            0.11099910829216242,
            0.17795341089367867,
            -0.23942666500806808,
            0.45252818055450916,
            0.02989405207335949,
            0.13680197205394506,
            -0.12000465020537376,
            -0.41834318271139637,
            0.09622325748205185,
            -0.035523246973752975
        ],
        [
            0.8552524708211422,
            0.09709836810361594,
            0.19000228494405746,
            -0.24421025440096855,
            0.4938121968880296,
            0.0612256545573473,
            0.13314530067145824,
            -0.11527582257986069,
            -0.4306782204657793,
            0.043102674186229706,
            -0.04220100853126496
        ],
        [
            0.8760491833090782,
            0.08191072568297386,
            0.2035859301686287,
            -0.24507028423249722,
            0.5384632907807827,
            0.09091224707663059,
            0.13117073755711317,
            -0.1091525498777628,
            -0.4329773560166359,
            -0.015507996082305908,
            -0.046145372092723846
        ],
        [
            0.8889101967215538,
            0.06571019269540557,
            0.21822290867567062,
            -0.24191788397729397,
            0.5855586398392916,
            0.11833809013478458,
            0.13139644358307123,
            -0.10160171519964933,
            -0.42499931901693344,
            -0.07807324826717377,
            -0.04789294674992561
        ],
        [
            0.8932990431785583,
            0.04877646442037076,
            0.2333329115062952,
            -0.2347310483455658,
            0.633936989121139,
            0.1429576938971877,
            0.13420268893241882,
            -0.0926165352575481,
            -0.4069274961948395,
            -0.14291957765817642,
            -0.04806347191333771
        ],
        [
            0.8888406530022621,
            0.031380548141896725,
            0.2482634261250496,
            -0.22356262058019638,
            0.6822487516328692,
            0.16430993750691414,
            0.139811129309237,
            -0.08221626747399569,
            -0.3793669790029526,
            -0.20829546451568604,
            -0.047332338988780975
        ],
        [
            0.8753348588943481,
            0.013770640827715397,
            0.2623140439391136,
            -0.20855527371168137,
            0.7290085528220516,
            0.18202873319387436,
            0.14828026201575994,
            -0.0704540517181158,
            -0.34332385659217834,
            -0.2724323868751526,
            -0.04638488218188286
        ],
        [
            0.8527718484401703,
            -0.003840610384941101,
            0.27477096184156835,
            -0.1899349596351385,
            0.7726463982835412,
            0.195854801684618,
            0.15950442291796207,
            -0.057430583983659744,
            -0.30016790330410004,
            -0.33360519260168076,
            -0.045918058604002
        ],
        [
            0.8213382288813591,
            -0.02128688618540764,
            0.2849396341480315,
            -0.16800338309258223,
            0.8115641139447689,
            0.20563894882798195,
            0.1732072066515684,
            -0.043287165462970734,
            -0.2515769675374031,
            -0.3901889082044363,
            -0.04660465754568577
        ],
        [
            0.7814217507839203,
            -0.038456860929727554,
            0.2921719625592232,
            -0.14315094240009785,
            0.844199787825346,
            0.21134209260344505,
            0.18895823881030083,
            -0.02821386605501175,
            -0.19947370141744614,
            -0.4407134116627276,
            -0.04904660489410162
        ],
        [
            0.7336094304919243,
            -0.05529904365539551,
            0.2959013571962714,
            -0.11584320617839694,
            0.8690903633832932,
            0.21302732452750206,
            0.20618697442114353,
            -0.012449368834495544,
            -0.14594504237174988,
            -0.48390930239111185,
            -0.053759025409817696
        ],
        [
            0.6786758825182915,
            -0.07182423770427704,
            0.29567011864855886,
            -0.08661159221082926,
            0.8849323391914368,
            0.21085221227258444,
            0.22421064414083958,
            0.0037139728665351868,
            -0.09315915405750275,
            -0.5187491308897734,
            -0.0611569806933403
        ],
        [
            0.6175645515322685,
            -0.08810408413410187,
            0.2911480873590335,
            -0.05605340376496315,
            0.8906422108411789,
            0.20505824126303196,
            0.24227256141602993,
            0.0199388787150383,
            -0.04327869229018688,
            -0.5444701127707958,
            -0.07153184339404106
        ],
        [
            0.5513646975159645,
            -0.104266457259655,
            0.28215397940948606,
            -0.02481497870758176,
            0.8854197859764099,
            0.19595802295953035,
            0.25956876762211323,
            0.03584984689950943,
            0.0016294866800308228,
            -0.5605957172811031,
            -0.08504431135952473
        ],
        [
            0.4812870994210243,
            -0.12048736959695816,
            0.26866264548152685,
            0.006422355072572827,
            0.8687733858823776,
            0.1839217273518443,
            0.2752846051007509,
            0.051042646169662476,
            0.039679475128650665,
            -0.566939901560545,
            -0.10171382687985897
        ],
        [
            0.4086346924304962,
            -0.13698066771030426,
            0.2508145645260811,
            0.03695552237331867,
            0.8405523747205734,
            0.16935382969677448,
            0.2886387947946787,
            0.06509514153003693,
            0.06924188323318958,
            -0.5635997354984283,
            -0.1214142581447959
        ],
        [
            0.3347639124840498,
            -0.15398457646369934,
            0.2289082081988454,
            0.06608547549694777,
            0.8009772204095498,
            0.15268480288796127,
            0.29891710728406906,
            0.07757341116666794,
            0.08901329370564781,
            -0.5509445443749428,
            -0.14387905597686768
        ],
        [
            0.2610520711168647,
            -0.17174752056598663,
            0.20339666958898306,
            0.09313185513019562,
            0.7506421990692616,
            0.13434739597141743,
            0.3055140972137451,
            0.08804634213447571,
            0.09806932415813208,
            -0.5295879319310188,
            -0.16872771829366684
        ],
        [
            0.18885927874362096,
            -0.1905123069882393,
            0.17486868798732758,
            0.11745611764490604,
            0.6904930137097836,
            0.11475836858153343,
            0.3079482689499855,
            0.0961054265499115,
            0.09590115025639534,
            -0.5003550536930561,
            -0.19547327049076557
        ],
        [
            0.11948883067816496,
            -0.21050062030553818,
            0.14402572717517614,
            0.13848082348704338,
            0.621804378926754,
            0.09430905431509018,
            0.3058938607573509,
            0.10137918964028358,
            0.08243690617382526,
            -0.4642473543062806,
            -0.22353365342132747
        ],
        [
            0.0541569460183382,
            -0.23189768940210342,
            0.11165429186075926,
            0.15570670180022717,
            0.5461410284042358,
            0.07336029410362244,
            0.29920942708849907,
            0.1035504974424839,
            0.05804424174129963,
            -0.4223927613347769,
            -0.2522593578323722
        ],
        [
            -0.0060407863929867744,
            -0.25483905524015427,
            0.07860203646123409,
            0.16874022595584393,
            0.46530845761299133,
            0.05223432928323746,
            0.287937892600894,
            0.10236828401684761,
            0.02351369895040989,
            -0.37599876895546913,
            -0.28095771186053753
        ],
        [
            -0.06016012653708458,
            -0.27939820289611816,
            0.04573977692052722,
            0.17730832286179066,
            0.3813106641173363,
            0.031202957034111023,
            0.27230892330408096,
            0.09765913337469101,
            -0.019973106682300568,
            -0.3263064455240965,
            -0.3089062087237835
        ],
        [
            -0.10742919333279133,
            -0.30557820945978165,
            0.013928979227785021,
            0.1812709979712963,
            0.2962672710418701,
            0.010483741760253906,
            0.2527424767613411,
            0.08934128860710189,
            -0.0708944690413773,
            -0.2745451657101512,
            -0.33538987673819065
        ],
        [
            -0.14726750552654266,
            -0.33330538123846054,
            -0.01601154066156596,
            0.1806340366601944,
            0.2123362198472023,
            -0.00975567102432251,
            0.22982493042945862,
            0.07743051461875439,
            -0.12745067104697227,
            -0.22188628651201725,
            -0.3597214645706117
        ],
        [
            -0.17929821461439133,
            -0.36242711916565895,
            -0.04333419492468238,
            0.17555326130241156,
            0.13164199888706207,
            -0.029393702745437622,
            0.2042952086776495,
            0.06205016188323498,
            -0.18763999827206135,
            -0.1694038650020957,
            -0.38127997145056725
        ],
        [
            -0.2033490501344204,
            -0.3927130624651909,
            -0.06739522004500031,
            0.16634022071957588,
            0.056209683418273926,
            -0.048351019620895386,
            0.1770101108122617,
            0.04342587850987911,
            -0.24934345856308937,
            -0.11804686859250069,
            -0.3995244987308979
        ],
        [
            -0.21945639327168465,
            -0.42385958041995764,
            -0.08767673710826784,
            0.15345383156090975,
            -0.012113690376281738,
            -0.06658048927783966,
            0.14891717955470085,
            0.02189180627465248,
            -0.3104105181992054,
            -0.0686110071837902,
            -0.41399447491858155
        ],
        [
            -0.22785459086298943,
            -0.4554981095716357,
            -0.10380401788279414,
            0.1375011233612895,
            -0.07171490788459778,
            -0.08406062424182892,
            0.12101203761994839,
            -0.002118730917572975,
            -0.368745781481266,
            -0.021722912788391113,
            -0.4243360608816147
        ],
        [
            -0.22896555438637733,
            -0.48720619082450867,
            -0.11555843707174063,
            0.11921073030680418,
            -0.12126690149307251,
            -0.10078416764736176,
            0.09429608006030321,
            -0.028083413424610626,
            -0.42239890806376934,
            0.02216900885105133,
            -0.43033933639526367
        ],
        [
            -0.22337264195084572,
            -0.518521424382925,
            -0.1228824231075123,
            0.0994258914142847,
            -0.1597956344485283,
            -0.11674371361732483,
            0.06973635265603662,
            -0.05540691874921322,
            -0.469642658601515,
            0.0627901703119278,
            -0.4319101944565773
        ],
        [
            -0.21180228143930435,
            -0.54895696695894,
            -0.1258769587147981,
            0.07907128520309925,
            -0.186684288084507,
            -0.13192927837371826,
            0.048224955797195435,
            -0.0834316834807396,
            -0.5090369004756212,
            0.10003456473350525,
            -0.4290643632411957
        ],
        [
            -0.19509335979819298,
            -0.5780185949988663,
            -0.12479224428534508,
            0.059125132858753204,
            -0.20170624554157257,
            -0.14631864428520203,
            0.030540041625499725,
            -0.11146071925759315,
            -0.5394875332713127,
            0.13395074009895325,
            -0.4219505712389946
        ],
        [
            -0.1741625014692545,
            -0.6052220538258553,
            -0.12001207284629345,
            0.040592219680547714,
            -0.2050243839621544,
            -0.15986251831054688,
            0.0173056498169899,
            -0.1387792658060789,
            -0.5602893233299255,
            0.16471897065639496,
            -0.410834688693285
        ],
        [
            -0.1499761980958283,
            -0.6301101371645927,
            -0.11203987523913383,
            0.024463705718517303,
            -0.19716382212936878,
            -0.17248712480068207,
            0.008972730487585068,
            -0.16467672400176525,
            -0.5711477696895599,
            0.19262592494487762,
            -0.3960995450615883
        ],
        [
            -0.12351711839437485,
            -0.6522688642144203,
            -0.10146527737379074,
            0.011682741343975067,
            -0.17900698073208332,
            -0.18408994376659393,
            0.005794655531644821,
            -0.18847077153623104,
            -0.5721842050552368,
            0.21803295612335205,
            -0.37821662425994873
        ],
        [
            -0.09574847109615803,
            -0.6713417619466782,
            -0.08893931098282337,
            0.003115159459412098,
            -0.1517408424988389,
            -0.19453372061252594,
            0.007819843478500843,
            -0.20953427907079458,
            -0.5639233142137527,
            0.24135172367095947,
            -0.357734446413815
        ],
        [
            -0.06758109107613564,
            -0.6870418265461922,
            -0.07514255866408348,
            -0.0004860111221205443,
            -0.11681078700348735,
            -0.20365582406520844,
            0.014881524723023176,
            -0.22731500305235386,
            -0.5472636595368385,
            0.2630060389637947,
            -0.33525220704905223
        ],
        [
            -0.03985351324081421,
            -0.6991605758666992,
            -0.060752807185053825,
            0.0014826934784650803,
            -0.07584892259910703,
            -0.21127046644687653,
            0.026592733338475227,
            -0.24136022059246898,
            -0.5234311781823635,
            0.28340108692646027,
            -0.31141088530421257
        ],
        [
            -0.013303302228450775,
            -0.7075740024447441,
            -0.04641568195074797,
            0.009452815633267164,
            -0.03060999047011137,
            -0.21717631071805954,
            0.042378442361950874,
            -0.2513360339216888,
            -0.4939211867749691,
            0.30290452390909195,
            -0.2868875106796622
        ],
        [
            0.011454790830612183,
            -0.7122447490692139,
            -0.03271528845652938,
            0.023667342960834503,
            0.017085748724639416,
            -0.22116684913635254,
            0.06149624194949865,
            -0.2570394513895735,
            -0.4604255259037018,
            0.32181890308856964,
            -0.26234458200633526
        ],
        [
            0.03393898159265518,
            -0.7132215425372124,
            -0.020148348063230515,
            0.04416009038686752,
            0.06543217226862907,
            -0.22303937375545502,
            0.08305834978818893,
            -0.25840626982972026,
            -0.4247558694332838,
            0.340364474337548,
            -0.23842053674161434
        ],
        [
            0.05381181836128235,
            -0.7106343284249306,
            -0.009104490280151367,
            0.07074733823537827,
            0.11271046102046967,
            -0.22260697185993195,
            0.10607903078198433,
            -0.2555215200409293,
            -0.3887561932206154,
            0.35866990871727467,
            -0.21571067720651627
        ],
        [
            0.07087986171245575,
            -0.7046866565942764,
            0.000150192528963089,
            0.10302725341171026,
            0.1573479175567627,
            -0.21970875561237335,
            0.12950746715068817,
            -0.24862397368997335,
            -0.3542223796248436,
            0.376766050234437,
            -0.19474260695278645
        ],
        [
            0.08509756624698639,
            -0.6956458762288094,
            0.0074820928275585175,
            0.1403953367844224,
            0.19798152893781662,
            -0.2142225243151188,
            0.1522773802280426,
            -0.2380973258987069,
            -0.3228215277194977,
            0.3945854641497135,
            -0.17595635913312435
        ],
        [
            0.09655543137341738,
            -0.6838304847478867,
            0.012889133766293526,
            0.1820499941240996,
            0.2335087638348341,
            -0.20608217362314463,
            0.17335616052150726,
            -0.2244572757044807,
            -0.29601315408945084,
            0.4119703732430935,
            -0.15972724556922913
        ],
        [
            0.10546755231916904,
            -0.6695961991790682,
            0.016503215534612536,
            0.22701995726674795,
            0.26311750523746014,
            -0.1952851377427578,
            0.19178343564271927,
            -0.20834215451031923,
            -0.2749865800142288,
            0.4286834094673395,
            -0.1463218480348587
        ],
        [
            0.11215700954198837,
            -0.653321523219347,
            0.018572857603430748,
            0.27419672813266516,
            0.2863144385628402,
            -0.18189485534094274,
            0.20671847462654114,
            -0.19049510546028614,
            -0.2606091797351837,
            0.44442410208284855,
            -0.13590280897915363
        ],
        [
            0.11703342571854591,
            -0.6353927291929722,
            0.01945340633392334,
            0.32236924581229687,
            0.3029364738613367,
            -0.16604877926874906,
            0.21747872233390808,
            -0.1717376559972763,
            -0.25338901206851006,
            0.45884894020855427,
            -0.12852265499532223
        ],
        [
            0.12057165801525116,
            -0.6161891147494316,
            0.019584480673074722,
            0.37026308849453926,
            0.31314198300242424,
            -0.14796000882051885,
            0.2235712707042694,
            -0.15294590592384338,
            -0.2534535191953182,
            0.4715940735768527,
            -0.12411688640713692
        ],
        [
            0.12328591197729111,
            -0.5960707515478134,
            0.01946241781115532,
            0.4165896140038967,
            0.31739651411771774,
            -0.12791828624904156,
            0.22472234070301056,
            -0.13501930981874466,
            -0.26054953411221504,
            0.48229701817035675,
            -0.12252859026193619
        ],
        [
            0.1257094219326973,
            -0.5753664523363113,
            0.019613347947597504,
            0.46008624508976936,
            0.31643885374069214,
            -0.10628730524331331,
            0.22089195996522903,
            -0.11885332316160202,
            -0.2740589175373316,
            0.4906194433569908,
            -0.12349508004263043
        ],
        [
            0.12836690992116928,
            -0.5543650984764099,
            0.020564448088407516,
            0.4995617941021919,
            0.3112478703260422,
            -0.08349958620965481,
            0.2122710719704628,
            -0.10530804842710495,
            -0.2930256240069866,
            0.4962669387459755,
            -0.12665333412587643
        ],
        [
            0.13175103813409805,
            -0.5333090573549271,
            0.022817615419626236,
            0.5339455008506775,
            0.30298490822315216,
            -0.060042787343263626,
            0.1992889568209648,
            -0.09517686069011688,
            -0.31620411947369576,
            0.49900955706834793,
            -0.13155697844922543
        ],
        [
            0.13630281388759613,
            -0.5123908966779709,
            0.026821456849575043,
            0.5623268261551857,
            0.29294539988040924,
            -0.03644775226712227,
            0.18260538578033447,
            -0.08915487676858902,
            -0.34212235920131207,
            0.49869227409362793,
            -0.13768382649868727
        ],
        [
            0.1423933058977127,
            -0.4917519837617874,
            0.03294273652136326,
            0.5839816704392433,
            0.2824890911579132,
            -0.01327633298933506,
            0.16306955367326736,
            -0.08781645074486732,
            -0.369153895881027,
            0.4952484145760536,
            -0.1444668471813202
        ],
        [
            0.15031319484114647,
            -0.4714856296777725,
            0.04144918546080589,
            0.5984074138104916,
            0.2729814052581787,
            0.008893517777323723,
            0.1416972205042839,
            -0.09159588813781738,
            -0.3955939980223775,
            0.48870308697223663,
            -0.15130003169178963
        ],
        [
            0.1602617776952684,
            -0.45164088904857635,
            0.05249473452568054,
            0.6053530052304268,
            0.2657337188720703,
            0.02948224637657404,
            0.11963120475411415,
            -0.1007651574909687,
            -0.4197399076074362,
            0.4791748970746994,
            -0.1575584001839161
        ],
        [
            0.1723375990986824,
            -0.43222978711128235,
            0.06611039862036705,
            0.6048125885426998,
            0.26194092631340027,
            0.047930511995218694,
            0.09810348600149155,
            -0.11542246676981449,
            -0.43997538834810257,
            0.4668702781200409,
            -0.16262301802635193
        ],
        [
            0.18653881922364235,
            -0.41323602944612503,
            0.0822027251124382,
            0.5970365442335606,
            0.26262298226356506,
            0.06371860299259424,
            0.07837481424212456,
            -0.1354916002601385,
            -0.45484739914536476,
            0.45206983387470245,
            -0.1658819317817688
        ],
        [
            0.20276851207017899,
            -0.3946250453591347,
            0.10055489093065262,
            0.5825211200863123,
            0.2685985565185547,
            0.07637635804712772,
            0.06168671976774931,
            -0.160712122451514,
            -0.4631366766989231,
            0.435116246342659,
            -0.1667579635977745
        ],
        [
            0.220839224755764,
            -0.3763541355729103,
            0.12083298014476895,
            0.5619890503585339,
            0.28043822944164276,
            0.08549851551651955,
            0.04921598918735981,
            -0.19065055809915066,
            -0.46391812339425087,
            0.416398286819458,
            -0.16474134474992752
        ],
        [
            0.2404867261648178,
            -0.35838345624506474,
            0.14260561391711235,
            0.536365807056427,
            0.29843802750110626,
            0.09075437858700752,
            0.04201967269182205,
            -0.22471043840050697,
            -0.4566080830991268,
            0.39633189141750336,
            -0.15938765928149223
        ],
        [
            0.26138538122177124,
            -0.34068560041487217,
            0.1653650519438088,
            0.5067406063899398,
            0.3226180970668793,
            0.09190565347671509,
            0.04099204018712044,
            -0.26214947551488876,
            -0.4409942515194416,
            0.3753327429294586,
            -0.15034226141870022
        ],
        [
            0.2831569239497185,
            -0.32325441017746925,
            0.18855055910535157,
            0.47433133609592915,
            0.35272325575351715,
            0.08880934119224548,
            0.04682440310716629,
            -0.302104152739048,
            -0.4172520600259304,
            0.35380350798368454,
            -0.13733379822224379
        ],
        [
            0.3053882494568825,
            -0.30611220747232437,
            0.21157503966242075,
            0.4404304940253496,
            0.3882286846637726,
            0.0814131498336792,
            0.059974588453769684,
            -0.3436175361275673,
            -0.38593861274421215,
            0.33210864663124084,
            -0.1202284162864089
        ],
        [
            0.3276548907160759,
            -0.2893143817782402,
            0.23385689593851566,
            0.4063562788069248,
            0.4283679574728012,
            0.06976428627967834,
            0.08064079284667969,
            -0.3856644257903099,
            -0.3479719338938594,
            0.3105552736669779,
            -0.09900481440126896
        ],
        [
            0.3495361916720867,
            -0.2729529142379761,
            0.25484476797282696,
            0.3734033852815628,
            0.4721775949001312,
            0.054009340703487396,
            0.108758844435215,
            -0.4271895959973335,
            -0.3045931039378047,
            0.28938644751906395,
            -0.07374810666078702
        ],
        [
            0.370634812861681,
            -0.2571556121110916,
            0.2740481812506914,
            0.3427991718053818,
            0.5185254383832216,
            0.034378983080387115,
            0.14399270713329315,
            -0.4671400096267462,
            -0.2573113851249218,
            0.2687631696462631,
            -0.04468185734003782
        ],
        [
            0.3905912861227989,
            -0.24208414554595947,
            0.29106382839381695,
            0.3156403638422489,
            0.5661648623645306,
            0.011187776923179626,
            0.18573857471346855,
            -0.504499388858676,
            -0.20783929713070393,
            0.2487664297223091,
            -0.012155881151556969
        ],
        [
            0.4090961590409279,
            -0.22792962193489075,
            0.30559442983940244,
            0.2928558364510536,
            0.6137947402894497,
            -0.01518336683511734,
            0.2331489473581314,
            -0.5383258853107691,
            -0.15801536152139306,
            0.22939563542604446,
            0.023342285305261612
        ],
        [
            0.42589766532182693,
            -0.21490484476089478,
            0.31746665854007006,
            0.2751721180975437,
            0.6601187400519848,
            -0.0442977249622345,
            0.28516922891139984,
            -0.5677795000374317,
            -0.10972018167376518,
            0.21057114005088806,
            0.06123394891619682
        ],
        [
            0.44080964755266905,
            -0.20323660969734192,
            0.3266378100961447,
            0.26307496055960655,
            0.7038863524794579,
            -0.07567457109689713,
            0.3405574942007661,
            -0.5921506471931934,
            -0.06479276716709137,
            0.19214442372322083,
            0.10084819048643112
        ],
        [
            0.45371908982633613,
            -0.1931549310684204,
            0.3332015424966812,
            0.2567948307842016,
            0.7439513988792896,
            -0.10880907624959946,
            0.39794483222067356,
            -0.6108841709792614,
            -0.024941571056842804,
            0.17391736805438995,
            0.14140718430280685
        ],
        [
            0.46458683628588915,
            -0.18488264083862305,
            0.3373842239379883,
            0.25629789009690285,
            0.7793216109275818,
            -0.1431792713701725,
            0.45587796717882156,
            -0.6235996522009373,
            0.008333727717399597,
            0.15566043555736542,
            0.18207760155200958
        ],
        [
            0.47344011906534433,
            -0.17862418293952942,
            0.33953551948070526,
            0.2612934587523341,
            0.8091860041022301,
            -0.1782647967338562,
            0.5128666311502457,
            -0.6301038563251495,
            0.033813782036304474,
            0.1371317058801651,
            0.22200826555490494
        ],
        [
            0.4803679995238781,
            -0.1745549440383911,
            0.34010813385248184,
            0.2712373638059944,
            0.83296824619174,
            -0.2135606617666781,
            0.5674483999609947,
            -0.6303939074277878,
            0.05062223970890045,
            0.11810114979743958,
            0.2603116035461426
        ],
        [
            0.48550630267709494,
            -0.1728113889694214,
            0.3396386653184891,
            0.2853544298559427,
            0.8503316007554531,
            -0.24859194830060005,
            0.6182426884770393,
            -0.6246596612036228,
            0.05826945602893829,
            0.09837579727172852,
            0.29611803591251373
        ],
        [
            0.4890322256833315,
            -0.17348307371139526,
            0.3387162219733,
            0.3026701398193836,
            0.8611969873309135,
            -0.2829173728823662,
            0.6639944314956665,
            -0.6132786888629198,
            0.056683436036109924,
            0.07782287895679474,
            0.3285980112850666
        ],
        [
            0.49115061201155186,
            -0.17660586535930634,
            0.3379579074680805,
            0.3220522701740265,
            0.8657337948679924,
            -0.31613729894161224,
            0.7036177478730679,
            -0.5967992376536131,
            0.046221598982810974,
            0.05638796091079712,
            0.3569754920899868
        ],
        [
            0.49207366816699505,
            -0.18215785920619965,
            0.3379768030717969,
            0.34226149693131447,
            0.8643595054745674,
            -0.34790510684251785,
            0.7362494952976704,
            -0.5759205352514982,
            0.027660124003887177,
            0.03411443531513214,
            0.38056701980531216
        ],
        [
            0.49200751911848783,
            -0.1900574117898941,
            0.33934373687952757,
            0.36199661530554295,
            0.8577094078063965,
            -0.3779272809624672,
            0.7612686865031719,
            -0.5514710582792759,
            0.0021683387458324432,
            0.01115386188030243,
            0.3987785093486309
        ],
        [
            0.49113810807466507,
            -0.20016469061374664,
            0.3425564211793244,
            0.37994962744414806,
            0.8466069549322128,
            -0.4059646651148796,
            0.7783188968896866,
            -0.5243766158819199,
            -0.028732914477586746,
            -0.012224197387695312,
            0.41116216592490673
        ],
        [
            0.48961783945560455,
            -0.21228395402431488,
            0.34801188576966524,
            0.39486501552164555,
            0.8320325836539268,
            -0.4318278431892395,
            0.7873158641159534,
            -0.4956284128129482,
            -0.06323607638478279,
            -0.035632774233818054,
            0.4174239709973335
        ],
        [
            0.487551037222147,
            -0.22617033123970032,
            0.3559804609976709,
            0.40558996819891036,
            0.8150781467556953,
            -0.45537491142749786,
            0.7884609308093786,
            -0.4662451418116689,
            -0.09931608662009239,
            -0.05857224762439728,
            0.4174281731247902
        ],
        [
            0.4849852081388235,
            -0.2415371686220169,
            0.366586746647954,
            0.4111298835487105,
            0.7968975305557251,
            -0.4765078201889992,
            0.7822232078760862,
            -0.4372425121255219,
            -0.13481713458895683,
            -0.08044581115245819,
            0.41121906880289316
        ],
        [
            0.4819010514765978,
            -0.2580658346414566,
            0.37979554757475853,
            0.41068809072021395,
            0.7786586657166481,
            -0.4951710030436516,
            0.7693204004317522,
            -0.4095955187949585,
            -0.16754388809204102,
            -0.10057457536458969,
            0.3990013470465783
        ],
        [
            0.4782055877149105,
            -0.27541668713092804,
            0.3954061735421419,
            0.4036931770388037,
            0.7614971920847893,
            -0.5113396197557449,
            0.7506906278431416,
            -0.3842034366680309,
            -0.19535689614713192,
            -0.11822067946195602,
            0.3811688497662544
        ],
        [
            0.4737345646135509,
            -0.2932404577732086,
            0.4130574092268944,
            0.3898318065330386,
            0.746466763317585,
            -0.5250146836042404,
            0.727451778948307,
            -0.36185830109752715,
            -0.2162648686207831,
            -0.1326189935207367,
            0.3582864562049508
        ],
        [
            0.46825562696903944,
            -0.31119051575660706,
            0.43222951889038086,
            0.36906800977885723,
            0.7344993054866791,
            -0.5362138524651527,
            0.7008629702031612,
            -0.3432209964375943,
            -0.22851477563381195,
            -0.14301278442144394,
            0.33105948008596897
        ],
        [
            0.4614745369181037,
            -0.3289339393377304,
            0.4522668570280075,
            0.3416411215439439,
            0.7263742461800575,
            -0.5449696853756905,
            0.6722748316824436,
            -0.32879796624183655,
            -0.2306701559573412,
            -0.14868857711553574,
            0.30034108087420464
        ],
        [
            0.4530460952082649,
            -0.3461623936891556,
            0.47240041196346283,
            0.30806488264352083,
            0.7226752266287804,
            -0.5513247549533844,
            0.64308051019907,
            -0.3189242477528751,
            -0.22168239019811153,
            -0.14900536090135574,
            0.26709705777466297
        ],
        [
            0.44258316117338836,
            -0.3626010864973068,
            0.4917757362127304,
            0.2691084856633097,
            0.7237834334373474,
            -0.5553297996520996,
            0.6146572530269623,
            -0.3137551078107208,
            -0.20094234496355057,
            -0.1434338390827179,
            0.23237714543938637
        ],
        [
            0.4296767975902185,
            -0.3780159130692482,
            0.5094926804304123,
            0.22576258890330791,
            0.7298607155680656,
            -0.5570332631468773,
            0.5883212052285671,
            -0.3132621144759469,
            -0.16831426206044853,
            -0.13159235566854477,
            0.19729263707995415
        ],
        [
            0.4139077386353165,
            -0.3922191932797432,
            0.5246414169669151,
            0.17920685186982155,
            0.7408516258001328,
            -0.5564884804189205,
            0.5652796253561974,
            -0.3172397306188941,
            -0.12415212020277977,
            -0.11327382177114487,
            0.16298234462738037
        ],
        [
            0.39486981893423945,
            -0.40507155656814575,
            0.5363417342305183,
            0.1307636722922325,
            0.7565013244748116,
            -0.5537541769444942,
            0.5465832911431789,
            -0.3253113676328212,
            -0.0692974105477333,
            -0.08847001940011978,
            0.1305626891553402
        ],
        [
            0.37218441057484597,
            -0.41648317128419876,
            0.543783500790596,
            0.0818551555275917,
            0.7763557583093643,
            -0.5488975495100021,
            0.5331002287566662,
            -0.33694683015346527,
            -0.005054301582276821,
            -0.05738760530948639,
            0.10110685229301453
        ],
        [
            0.3455249203252606,
            -0.42641157284379005,
            0.5462628453969955,
            0.03393734246492386,
            0.7997980894288048,
            -0.5419951528310776,
            0.5254774019122124,
            -0.35148669173941016,
            0.06685372022911906,
            -0.020454682409763336,
            0.07560393586754799
        ],
        [
            0.31463126209564507,
            -0.4348573237657547,
            0.543220765888691,
            -0.011560045182704926,
            0.8260728660970926,
            -0.5331400074064732,
            0.5241311229765415,
            -0.36816977011039853,
            0.14434696012176573,
            0.021674081683158875,
            0.05491347797214985
        ],
        [
            0.2793282396160066,
            -0.4418582208454609,
            0.534271664917469,
            -0.053284987807273865,
            0.8543187007308006,
            -0.5224427692592144,
            0.5292325839400291,
            -0.38616891065612435,
            0.22506411280483007,
            0.06812937185168266,
            0.03975090570747852
        ],
        [
            0.23954145517200232,
            -0.44748181849718094,
            0.5192265659570694,
            -0.09000983089208603,
            0.8836180120706558,
            -0.5100431144237518,
            0.5407082997262478,
            -0.4046220309101045,
            0.3064510077238083,
            0.11784260906279087,
            0.030661631375551224
        ],
        [
            0.19531280919909477,
            -0.45181657932698727,
            0.4981074407696724,
            -0.12068485468626022,
            0.9130343794822693,
            -0.496107280254364,
            0.5582511350512505,
            -0.42266428796574473,
            0.38586135767400265,
            0.1695738099515438,
            0.027993356809020042
        ],
        [
            0.1468005459755659,
            -0.4549633339047432,
            0.47115224599838257,
            -0.14448721706867218,
            0.9416452944278717,
            -0.48083389550447464,
            0.5813362151384354,
            -0.43946546118240803,
            0.46065504103899,
            0.22194503247737885,
            0.03187179192900658
        ],
        [
            0.0942858699709177,
            -0.45702544040977955,
            0.4388186037540436,
            -0.16084160283207893,
            0.9685913398861885,
            -0.4644536003470421,
            0.6092448923736811,
            -0.4542641572188586,
            0.5283026397228241,
            0.27347809821367264,
            0.042204088531434536
        ],
        [
            0.03817913681268692,
            -0.4581007920205593,
            0.40177058428525925,
            -0.16943619772791862,
            0.9931055754423141,
            -0.44723547995090485,
            0.6411090344190598,
            -0.466397158219479,
            0.5864844471216202,
            0.3226414695382118,
            0.058671144768595695
        ],
        [
            -0.020985666662454605,
            -0.4582743067294359,
            0.36085836216807365,
            -0.17024756222963333,
            1.014537788927555,
            -0.42948418110609055,
            0.6759333405643702,
            -0.4753275166731328,
            0.6331865787506104,
            0.367895245552063,
            0.08074656710959971
        ],
        [
            -0.08256393671035767,
            -0.45761171728372574,
            0.3170924987643957,
            -0.1635357029736042,
            1.0323848873376846,
            -0.4115373119711876,
            0.7126518480945379,
            -0.4806669548852369,
            0.6667777448892593,
            0.40774834156036377,
            0.10769424494355917
        ],
        [
            -0.1458074450492859,
            -0.45615505054593086,
            0.2716095093637705,
            -0.1498216576874256,
            1.0463128313422203,
            -0.3937530741095543,
            0.7501704832538962,
            -0.4821920725662494,
            0.6860763691365719,
            0.44080352783203125,
            0.13858264684677124
        ],
        [
            -0.20987612754106522,
            -0.4539211355149746,
            0.22563344612717628,
            -0.1298719011247158,
            1.0561589673161507,
            -0.3765074610710144,
            0.7874038275331259,
            -0.47985082189552486,
            0.6904034987092018,
            0.46580949425697327,
            0.17232269421219826
        ],
        [
            -0.2738589271903038,
            -0.45090076327323914,
            0.1804322451353073,
            -0.1046697273850441,
            1.0619345232844353,
            -0.3601895794272423,
            0.8233140930533409,
            -0.47376170149073005,
            0.6796085610985756,
            0.4817032963037491,
            0.20770163089036942
        ],
        [
            -0.3367967754602432,
            -0.4470615088939667,
            0.13727208971977234,
            -0.0753655806183815,
            1.063818022608757,
            -0.34518222510814667,
            0.8569692000746727,
            -0.46421504113823175,
            0.6540805324912071,
            0.4876524657011032,
            0.2434297278523445
        ],
        [
            -0.3977021127939224,
            -0.4423515684902668,
            0.09737160801887512,
            -0.043236035853624344,
            1.0621388405561447,
            -0.33185015618801117,
            0.8875645771622658,
            -0.451658396050334,
            0.6147361099720001,
            0.4830852150917053,
            0.27816179394721985
        ],
        [
            -0.4555836170911789,
            -0.43670544773340225,
            0.06185748428106308,
            -0.009618470445275307,
            1.0573619529604912,
            -0.32052965462207794,
            0.9144446291029453,
            -0.43667345494031906,
            0.56299102678895,
            0.46771158277988434,
            0.3105388805270195
        ],
        [
            -0.5094742402434349,
            -0.4300515651702881,
            0.03172532096505165,
            0.02413895260542631,
            1.050071470439434,
            -0.31150996685028076,
            0.9371293298900127,
            -0.4199517723172903,
            0.5007044933736324,
            0.44153736531734467,
            0.3392522484064102
        ],
        [
            -0.5584523603320122,
            -0.42232050746679306,
            0.007803771644830704,
            0.056729571922915056,
            1.0409321784973145,
            -0.3050262928009033,
            0.9553304277360439,
            -0.40226786211133003,
            0.4301135540008545,
            0.404873039573431,
            0.36306726932525635
        ],
        [
            -0.6016635149717331,
            -0.41345325857400894,
            -0.009273812174797058,
            0.08694178983569145,
            1.030641458928585,
            -0.30123986303806305,
            0.9689550548791885,
            -0.38444846495985985,
            0.35375138092786074,
            0.3583260178565979,
            0.3808727115392685
        ],
        [
            -0.6383434534072876,
            -0.40341048687696457,
            -0.01908780075609684,
            0.11371795181185007,
            1.0199123993515968,
            -0.3002287372946739,
            0.9781002253293991,
            -0.36732813343405724,
            0.27435100823640823,
            0.3027816489338875,
            0.3917309045791626
        ],
        [
            -0.6678377017378807,
            -0.39217962324619293,
            -0.02144606225192547,
            0.13619097508490086,
            1.0094608813524246,
            -0.3019826263189316,
            0.9830470159649849,
            -0.3517121598124504,
            0.1947448030114174,
            0.23938103765249252,
            0.3948960602283478
        ],
        [
            -0.6896177586168051,
            -0.3797821179032326,
            -0.016389138996601105,
            0.15372267737984657,
            0.999954491853714,
            -0.30639509856700897,
            0.9842371270060539,
            -0.3383399620652199,
            0.11775821447372437,
            0.16948151588439941,
            0.38983118534088135
        ],
        [
            -0.703297195956111,
            -0.36627817153930664,
            -0.004180945456027985,
            0.16592098027467728,
            0.9919801652431488,
            -0.3132585734128952,
            0.9822499230504036,
            -0.3278554379940033,
            0.0461079478263855,
            0.0946199893951416,
            0.3762608766555786
        ],
        [
            -0.7086374079808593,
            -0.35176949203014374,
            0.014704221743158996,
            0.17266232520341873,
            0.986029714345932,
            -0.3222616985440254,
            0.9777820929884911,
            -0.32077034562826157,
            -0.017699912190437317,
            0.016466796398162842,
            0.3541688919067383
        ],
        [
            -0.705556595697999,
            -0.33640021085739136,
            0.03960792161524296,
            0.17409341409802437,
            0.9824618473649025,
            -0.33299949392676353,
            0.9716069772839546,
            -0.31743741035461426,
            -0.0714598223567009,
            -0.06322845816612244,
            0.3237924575805664
        ],
        [
            -0.6941251289099455,
            -0.32035452872514725,
            0.06971658021211624,
            0.17062456533312798,
            0.9815112054347992,
            -0.3449813388288021,
            0.9645376354455948,
            -0.31803082674741745,
            -0.11334741860628128,
            -0.14269042015075684,
            0.285644568502903
        ],
        [
            -0.6745617715641856,
            -0.30385251343250275,
            0.10409994795918465,
            0.1629118248820305,
            0.9832741525024176,
            -0.3576407842338085,
            0.9574002474546432,
            -0.3225303739309311,
            -0.14198221266269684,
            -0.2201673686504364,
            0.24048690497875214
        ],
        [
            -0.6472318454179913,
            -0.2871430814266205,
            0.14175071939826012,
            0.15182353742420673,
            0.9877060055732727,
            -0.3703537620604038,
            0.9510020613670349,
            -0.33071461226791143,
            -0.15647605061531067,
            -0.29398611187934875,
            0.18929190188646317
        ],
        [
            -0.6126347947865725,
            -0.270494656637311,
            0.18162985146045685,
            0.1384051814675331,
            0.9946259409189224,
            -0.38245245814323425,
            0.9460899271070957,
            -0.34216504637151957,
            -0.15645897015929222,
            -0.36259743571281433,
            0.13324173539876938
        ],
        [
            -0.5713887475430965,
            -0.2541850602719933,
            0.22270385921001434,
            0.12383829057216644,
            1.0037318395916373,
            -0.393251184374094,
            0.9433173798024654,
            -0.35628126934170723,
            -0.14208785444498062,
            -0.4246208667755127,
            0.0737077072262764
        ],
        [
            -0.5242141932249069,
            -0.23848865553736687,
            0.26398932933807373,
            0.10938896611332893,
            1.0146098220720887,
            -0.4020633455365896,
            0.9432291574776173,
            -0.372288066893816,
            -0.11403168924152851,
            -0.4788777828216553,
            0.012175120413303375
        ],
        [
            -0.4719179645180702,
            -0.22366414219141006,
            0.30459417775273323,
            0.09634996950626373,
            1.0267617581412196,
            -0.4082289785146713,
            0.9462459795176983,
            -0.3892664946615696,
            -0.07344215363264084,
            -0.5244202613830566,
            -0.049779340624809265
        ],
        [
            -0.4153675548732281,
            -0.20994192361831665,
            0.3437495194375515,
            0.08598977327346802,
            1.0396144781261683,
            -0.41113766469061375,
            0.9526448622345924,
            -0.40618804283440113,
            -0.021902021020650864,
            -0.560553252696991,
            -0.11053343862295151
        ],
        [
            -0.3554742932319641,
            -0.19751206040382385,
            0.38083552196621895,
            0.07950033992528915,
            1.052555002272129,
            -0.4102516956627369,
            0.9625515937805176,
            -0.4219518983736634,
            0.03864073008298874,
            -0.5868431925773621,
            -0.16847315430641174
        ],
        [
            -0.29316957853734493,
            -0.18651343882083893,
            0.4154048450291157,
            0.0779503881931305,
            1.0649629533290863,
            -0.40512839425355196,
            0.9759496077895164,
            -0.4354252947960049,
            0.1059526652097702,
            -0.6031206250190735,
            -0.2220219224691391
        ],
        [
            -0.22938327491283417,
            -0.17702558636665344,
            0.44719127262942493,
            0.08223561942577362,
            1.0762286856770515,
            -0.39543428272008896,
            0.9926766157150269,
            -0.44549032440409064,
            0.1776054948568344,
            -0.6094688773155212,
            -0.2697039842605591
        ],
        [
            -0.16502540558576584,
            -0.1690622717142105,
            0.4761122618947411,
            0.09304483234882355,
            1.0857730954885483,
            -0.380967506673187,
            1.0124389678239822,
            -0.4510898273438215,
            0.2510693296790123,
            -0.6062127351760864,
            -0.3101770654320717
        ],
        [
            -0.10096706449985504,
            -0.16256947815418243,
            0.5022611673921347,
            0.11083419620990753,
            1.0930906385183334,
            -0.36166657065041363,
            1.0348301976919174,
            -0.45126826874911785,
            0.3238120786845684,
            -0.593897670507431,
            -0.3422633074223995
        ],
        [
            -0.03802098333835602,
            -0.15742454677820206,
            0.5258915647864342,
            0.1358034610748291,
            1.097749024629593,
            -0.33761846739798784,
            1.0593480169773102,
            -0.4452185742557049,
            0.3933968301862478,
            -0.5732562839984894,
            -0.3650037955958396
        ],
        [
            0.023069970309734344,
            -0.15344013646245003,
            0.5474026650190353,
            0.1678840070962906,
            1.0994162857532501,
            -0.30906264251098037,
            1.0854197666049004,
            -0.43231869861483574,
            0.45757340639829636,
            -0.545175701379776,
            -0.37766870483756065
        ],
        [
            0.08163885027170181,
            -0.15037245210260153,
            0.5673016756772995,
            0.20675689540803432,
            1.0978740900754929,
            -0.2763790963217616,
            1.1124263107776642,
            -0.41216013580560684,
            0.5143611580133438,
            -0.5106624513864517,
            -0.3797817751765251
        ],
        [
            0.1371104121208191,
            -0.1479310616850853,
            0.5861746668815613,
            0.25185080664232373,
            1.0930191576480865,
            -0.2400878518819809,
            1.1397351399064064,
            -0.38457656651735306,
            0.5621221885085106,
            -0.4708021283149719,
            -0.37112921476364136
        ],
        [
            0.18900363147258759,
            -0.14579173550009727,
            0.6046450138092041,
            0.3023642059415579,
            1.0848750099539757,
            -0.20083730667829514,
            1.1667178347706795,
            -0.3496576175093651,
            0.5996162667870522,
            -0.4267238676548004,
            -0.3517594337463379
        ],
        [
            0.23693376779556274,
            -0.143613088876009,
            0.6233361661434174,
            0.35730412881821394,
            1.0735773872584105,
            -0.15938463807106018,
            1.192773163318634,
            -0.3077581077814102,
            0.6260436326265335,
            -0.37956127151846886,
            -0.32198140025138855
        ],
        [
            0.2806122675538063,
            -0.14105313271284103,
            0.6428320705890656,
            0.4155157469213009,
            1.0593764260411263,
            -0.11657355725765228,
            1.217352841515094,
            -0.2594953030347824,
            0.6410677544772625,
            -0.33041858300566673,
            -0.2823546528816223
        ],
        [
            0.3198390156030655,
            -0.1377875655889511,
            0.6636382937431335,
            0.47573335096240044,
            1.042621947824955,
            -0.07330438494682312,
            1.2399712763726711,
            -0.20573640614748,
            0.6448176205158234,
            -0.2803425192832947,
            -0.23368358612060547
        ],
        [
            0.35450081527233124,
            -0.13352882117033005,
            0.686152495443821,
            0.5366265848278999,
            1.0237491428852081,
            -0.030509889125823975,
            1.260234571993351,
            -0.14757770858705044,
            0.6378741413354874,
            -0.2302943766117096,
            -0.17696663737297058
        ],
        [
            0.3845595568418503,
            -0.1280415579676628,
            0.7106325067579746,
            0.5968457385897636,
            1.0032626688480377,
            0.010871104896068573,
            1.277838572859764,
            -0.08631221577525139,
            0.6212388053536415,
            -0.18113034963607788,
            -0.1133674681186676
        ],
        [
            0.4100428931415081,
            -0.12116029858589172,
            0.7371741160750389,
            0.6550717204809189,
            0.9817241430282593,
            0.04992314428091049,
            1.2925751358270645,
            -0.023394152522087097,
            0.5962867140769958,
            -0.13359180092811584,
            -0.044208377599716187
        ],
        [
            0.4310401938855648,
            -0.11280053853988647,
            0.765702098608017,
            0.7100676670670509,
            0.9597240686416626,
            0.08578889071941376,
            1.3043323159217834,
            0.039608992636203766,
            0.5647031366825104,
            -0.08829545974731445,
            0.029097557067871094
        ],
        [
            0.447685269638896,
            -0.10296965390443802,
            0.795961856842041,
            0.7607161998748779,
            0.9378699064254761,
            0.11769980192184448,
            1.3130927234888077,
            0.10106787085533142,
            0.5284074991941452,
            -0.045732349157333374,
            0.10505983233451843
        ],
        [
            0.46014370024204254,
            -0.09177222847938538,
            0.8275209665298462,
            0.8060535192489624,
            0.9167626202106476,
            0.14499955996870995,
            1.318919062614441,
            0.15934482961893082,
            0.48947061598300934,
            -0.006273701786994934,
            0.1821625679731369
        ],
        [
            0.4686079081147909,
            -0.07941047102212906,
            0.8597861230373383,
            0.845306470990181,
            0.8969695419073105,
            0.16716181114315987,
            1.3219522796571255,
            0.21284625679254532,
            0.4500305950641632,
            0.029823899269104004,
            0.2589331939816475
        ],
        [
            0.47328265756368637,
            -0.06618194282054901,
            0.8920193314552307,
            0.8779080137610435,
            0.8790161162614822,
            0.18380554765462875,
            1.322383364662528,
            0.2600781084038317,
            0.4121987223625183,
            0.06239946186542511,
            0.33393870294094086
        ],
        [
            0.4743775352835655,
            -0.052470482885837555,
            0.923367440700531,
            0.903510645031929,
            0.8633632212877274,
            0.19471370615065098,
            1.3204485401511192,
            0.2997070997953415,
            0.37797529995441437,
            0.09137268364429474,
            0.4058186002075672
        ],
        [
            0.47210101783275604,
            -0.038734275847673416,
            0.9528955817222595,
            0.9219925701618195,
            0.850393995642662,
            0.19984020537231117,
            1.3164016753435135,
            0.3305959776043892,
            0.3491629809141159,
            0.11673130095005035,
            0.4733574725687504
        ],
        [
            0.46665267646312714,
            -0.025488599203526974,
            0.9796245098114014,
            0.9334483742713928,
            0.8404220342636108,
            0.19930655416101217,
            1.310506746172905,
            0.35184983909130096,
            0.3272933065891266,
            0.13850800693035126,
            0.5354837756603956
        ],
        [
            0.45822208374738693,
            -0.013286197558045387,
            1.0025721788406372,
            0.9381777793169022,
            0.833671435713768,
            0.19340325146913528,
            1.3030134290456772,
            0.36284975707530975,
            0.3135640621185303,
            0.15676306188106537,
            0.5912845730781555
        ],
        [
            0.44699129462242126,
            -0.0026932358741760254,
            1.0207959413528442,
            0.9366656392812729,
            0.8302678614854813,
            0.18257795087993145,
            1.2941420376300812,
            0.3632808178663254,
            0.3087877929210663,
            0.17156952619552612,
            0.6400410234928131
        ],
        [
            0.4331315755844116,
            0.0057342275977134705,
            1.0334318280220032,
            0.9295554906129837,
            0.8302477896213531,
            0.1674177385866642,
            1.2840803265571594,
            0.35314518213272095,
            0.3133572041988373,
            0.18299514055252075,
            0.6812180131673813
        ],
        [
            0.41680824384093285,
            0.011477097868919373,
            1.0397334098815918,
            0.9176135957241058,
            0.8335504829883575,
            0.1486299466341734,
            1.2729626148939133,
            0.3327626436948776,
            0.3272268921136856,
            0.19109421968460083,
            0.714465320110321
        ],
        [
            0.3981801578775048,
            0.01407727599143982,
            1.0391073822975159,
            0.9016865789890289,
            0.8400211185216904,
            0.1270194984972477,
            1.2608684599399567,
            0.3027683198451996,
            0.34991201758384705,
            0.1958981491625309,
            0.7396269738674164
        ],
        [
            0.37740338407456875,
            0.013161540031433105,
            1.031140685081482,
            0.8826704770326614,
            0.8494233042001724,
            0.10345981479622424,
            1.2478206306695938,
            0.2640901505947113,
            0.3805050849914551,
            0.19741464520120644,
            0.7567252814769745
        ],
        [
            0.35464394465088844,
            0.00846332311630249,
            1.0156193971633911,
            0.8614696189761162,
            0.8614459484815598,
            0.07886491995304823,
            1.2337832748889923,
            0.21792370080947876,
            0.4177044481039047,
            0.19562992826104164,
            0.7659536302089691
        ],
        [
            0.33007971942424774,
            -0.00016096234321594238,
            0.9925416111946106,
            0.8389620259404182,
            0.8757023811340332,
            0.0541582927107811,
            1.2186622023582458,
            0.16569411754608154,
            0.45986466109752655,
            0.1905104946345091,
            0.7676618993282318
        ],
        [
            0.3039078786969185,
            -0.012718528509140015,
            0.9621217846870422,
            0.8159693852066994,
            0.8917546272277832,
            0.03024141490459442,
            1.2023192271590233,
            0.10900869965553284,
            0.5050531476736069,
            0.1820119023323059,
            0.7623155117034912
        ],
        [
            0.27635107934474945,
            -0.029072970151901245,
            0.9247834086418152,
            0.7932223454117775,
            0.9091153889894485,
            0.007965758442878723,
            1.1845842972397804,
            0.049605488777160645,
            0.5511254370212555,
            0.1700895130634308,
            0.750481367111206
        ],
        [
            0.24766099452972412,
            -0.04894267022609711,
            0.8811453282833099,
            0.7713290676474571,
            0.9272662550210953,
            -0.011895686388015747,
            1.165261846035719,
            -0.01070314645767212,
            0.5958020687103271,
            0.15471545234322548,
            0.7327980101108551
        ],
        [
            0.21812093257904053,
            -0.0719045102596283,
            0.8320014178752899,
            0.7507661543786526,
            0.9456580132246017,
            -0.02867405116558075,
            1.1441504480317235,
            -0.07008598744869232,
            0.6367519795894623,
            0.13589133135974407,
            0.7099696695804596
        ],
        [
            0.18804778903722763,
            -0.09740503132343292,
            0.7782855331897736,
            0.7318616169504821,
            0.9637310653924942,
            -0.041824012994766235,
            1.1210528016090393,
            -0.1267576962709427,
            0.6716787815093994,
            0.11366048082709312,
            0.6827001869678497
        ],
        [
            0.15779704600572586,
            -0.12477576918900013,
            0.7210383117198944,
            0.7147958595305681,
            0.980927586555481,
            -0.05093907564878464,
            1.0957833230495453,
            -0.17903050035238266,
            0.6984065771102905,
            0.08812580071389675,
            0.6516872644424438
        ],
        [
            0.12775442004203796,
            -0.15325501933693886,
            0.661368191242218,
            0.699615404009819,
            0.9967081099748611,
            -0.05576753616333008,
            1.0681940838694572,
            -0.22537008672952652,
            0.7149639427661896,
            0.059462931007146835,
            0.6176100373268127
        ],
        [
            0.09833376109600067,
            -0.1820136308670044,
            0.6004026830196381,
            0.6862270254641771,
            1.0105526745319366,
            -0.056213535368442535,
            1.0381888821721077,
            -0.26444554701447487,
            0.7196542620658875,
            0.02793113887310028,
            0.5810973048210144
        ],
        [
            0.06997224688529968,
            -0.21018420159816742,
            0.5392497181892395,
            0.6744197532534599,
            1.0219764411449432,
            -0.05233904719352722,
            1.0057218447327614,
            -0.2951713353395462,
            0.7111210376024246,
            -0.006125345826148987,
            0.5427001714706421
        ],
        [
            0.04312013182789087,
            -0.23689305037260056,
            0.4789518415927887,
            0.663879606872797,
            1.0305376797914505,
            -0.04435666650533676,
            0.9708139300346375,
            -0.3167392238974571,
            0.6883996874094009,
            -0.042270228266716,
            0.5028784871101379
        ],
        [
            0.01822900027036667,
            -0.26129274256527424,
            0.4204491078853607,
            0.6542137954384089,
            1.0358509719371796,
            -0.03262104094028473,
            0.9335598647594452,
            -0.3286420404911041,
            0.6509567648172379,
            -0.0799761638045311,
            0.46201229095458984
        ],
        [
            -0.004258453845977783,
            -0.28259497694671154,
            0.36454328894615173,
            0.6449823714792728,
            1.0375992357730865,
            -0.017615389078855515,
            0.8941210508346558,
            -0.3306809663772583,
            0.5987120568752289,
            -0.11862856149673462,
            0.42040348052978516
        ],
        [
            -0.023917127400636673,
            -0.3001012075692415,
            0.31186774373054504,
            0.6357315517961979,
            1.035538136959076,
            6.855279207229614e-05,
            0.8527289777994156,
            -0.3229675441980362,
            0.5320486128330231,
            -0.15753977000713348,
            0.3782413601875305
        ],
        [
            -0.04036002652719617,
            -0.3132307045161724,
            0.2628704905509949,
            0.6260178424417973,
            1.0295020043849945,
            0.019751574844121933,
            0.8096848726272583,
            -0.30591388046741486,
            0.45179957896471024,
            -0.19596198201179504,
            0.33562296628952026
        ],
        [
            -0.05324694886803627,
            -0.32154443860054016,
            0.21779382228851318,
            0.6154248472303152,
            1.0194142758846283,
            0.04069115221500397,
            0.7653465270996094,
            -0.28021423518657684,
            0.35923195630311966,
            -0.23311004042625427,
            0.2925676107406616
        ],
        [
            -0.06230165809392929,
            -0.32476378232240677,
            0.17667877674102783,
            0.6035914085805416,
            1.0052981674671173,
            0.0621047168970108,
            0.7201154977083206,
            -0.2468133568763733,
            0.25600315630435944,
            -0.26817548274993896,
            0.24902993440628052
        ],
        [
            -0.06732352077960968,
            -0.3227829411625862,
            0.13937240839004517,
            0.5902328304946423,
            0.9872786998748779,
            0.08320271223783493,
            0.6744299829006195,
            -0.20687313377857208,
            0.14411028393078595,
            -0.3003542721271515,
            0.20491880178451538
        ],
        [
            -0.06819915771484375,
            -0.315674789249897,
            0.10553830862045288,
            0.5751619320362806,
            0.9655850529670715,
            0.10320890694856644,
            0.6287501305341721,
            -0.16172541305422783,
            0.025826606899499893,
            -0.32887518405914307,
            0.1600995659828186
        ],
        [
            -0.06490719318389893,
            -0.3036898449063301,
            0.07467854022979736,
            0.558282651938498,
            0.9405479729175568,
            0.12138043344020844,
            0.583541139960289,
            -0.11282451078295708,
            -0.09636782854795456,
            -0.3530219793319702,
            0.114437997341156
        ],
        [
            -0.05752968788146973,
            -0.2872482240200043,
            0.04616689682006836,
            0.5396041972562671,
            0.9126027226448059,
            0.13703426718711853,
            0.5392637997865677,
            -0.06169600784778595,
            -0.21986456215381622,
            -0.3721580505371094,
            0.067807137966156
        ],
        [
            -0.04625338315963745,
            -0.26692432910203934,
            0.019282937049865723,
            0.5192415053024888,
            0.8822872936725616,
            0.14956800639629364,
            0.4963550567626953,
            -0.009878154844045639,
            -0.34201015532016754,
            -0.38575196266174316,
            0.02012115716934204
        ],
        [
            -0.031369537115097046,
            -0.24342601001262665,
            -0.006745815277099609,
            0.49740578420460224,
            0.850223034620285,
            0.1584741771221161,
            0.45521678030490875,
            0.04112663120031357,
            -0.46018698811531067,
            -0.39339709281921387,
            -0.028662443161010742
        ],
        [
            -0.013274013996124268,
            -0.21756812185049057,
            -0.03270149230957031,
            0.4743883581832051,
            0.8171215653419495,
            0.16334956884384155,
            0.4162071645259857,
            0.08990329317748547,
            -0.5718955993652344,
            -0.3948252201080322,
            -0.0785219669342041
        ],
        [
            0.007541954517364502,
            -0.19024142622947693,
            -0.05933213233947754,
            0.45055532711558044,
            0.7837658226490021,
            0.16390356421470642,
            0.37961794435977936,
            0.13516790792346,
            -0.6748293936252594,
            -0.38992226123809814,
            -0.12933111190795898
        ],
        [
            0.030498027801513672,
            -0.16237890347838402,
            -0.0873115062713623,
            0.4263177734683268,
            0.750990480184555,
            0.15996110439300537,
            0.3456902429461479,
            0.17580381408333778,
            -0.7669447362422943,
            -0.37873685359954834,
            -0.18086832761764526
        ],
        [
            0.054941028356552124,
            -0.1349196620285511,
            -0.1171984076499939,
            0.40211664699018,
            0.7196701616048813,
            0.15145860612392426,
            0.3145945221185684,
            0.21089576557278633,
            -0.8465214967727661,
            -0.36147886514663696,
            -0.23281127214431763
        ],
        [
            0.08015689253807068,
            -0.10877359099686146,
            -0.14940357208251953,
            0.3783942605368793,
            0.6907069385051727,
            0.13844171166419983,
            0.2864283360540867,
            0.23975273966789246,
            -0.9122089743614197,
            -0.33851689100265503,
            -0.28471776843070984
        ],
        [
            0.10538995265960693,
            -0.084786307066679,
            -0.1841617226600647,
            0.35558303631842136,
            0.6649864986538887,
            0.12105947732925415,
            0.26122207287698984,
            0.2619218975305557,
            -0.9630627632141113,
            -0.3103700280189514,
            -0.33602070808410645
        ],
        [
            0.12986236810684204,
            -0.06370752304792404,
            -0.2215157151222229,
            0.3340874230489135,
            0.643374907784164,
            0.09954948723316193,
            0.23894450813531876,
            0.27718880772590637,
            -0.9985688328742981,
            -0.27769505977630615,
            -0.38605570793151855
        ],
        [
            0.15279510617256165,
            -0.046162981539964676,
            -0.26130688190460205,
            0.3142566070891917,
            0.6266956105828285,
            0.07421992719173431,
            0.2195078581571579,
            0.285577192902565,
            -1.0186461508274078,
            -0.2412654161453247,
            -0.43407344818115234
        ],
        [
            0.17342975735664368,
            -0.032631948590278625,
            -0.30316847562789917,
            0.29637053702026606,
            0.6156895160675049,
            0.045440271496772766,
            0.202775239944458,
            0.28733932971954346,
            -1.0236408114433289,
            -0.2019491195678711,
            -0.4792282283306122
        ],
        [
            0.19104890525341034,
            -0.023430176079273224,
            -0.34653884172439575,
            0.2806241763755679,
            0.6109901517629623,
            0.01362524926662445,
            0.18857118487358093,
            0.28292734920978546,
            -1.014304280281067,
            -0.16068673133850098,
            -0.520604819059372
        ],
        [
            0.20499421656131744,
            -0.018700815737247467,
            -0.390678346157074,
            0.26712299953214824,
            0.6131121218204498,
            -0.02078348398208618,
            0.17668843269348145,
            0.2729704678058624,
            -0.9917615652084351,
            -0.11846065521240234,
            -0.557269798591733
        ],
        [
            0.2146887630224228,
            -0.018411409109830856,
            -0.43469327688217163,
            0.25588470028014854,
            0.6224294304847717,
            -0.05733466148376465,
            0.16689929366111755,
            0.258238285779953,
            -0.957462728023529,
            -0.07626378536224365,
            -0.5882826186716557
        ],
        [
            0.2196548879146576,
            -0.022358614951372147,
            -0.47757387161254883,
            0.24684477085247636,
            0.6391498744487762,
            -0.09558334946632385,
            0.15897363424301147,
            0.23960551619529724,
            -0.9131292998790741,
            -0.0350763201713562,
            -0.6127222627401352
        ],
        [
            0.21952535212039948,
            -0.030180346220731735,
            -0.5182269811630249,
            0.2398566910997033,
            0.6633056700229645,
            -0.1351022571325302,
            0.1526825875043869,
            0.21801301836967468,
            -0.8606882393360138,
            0.004165470600128174,
            -0.6297122240066528
        ],
        [
            0.21405459940433502,
            -0.04137355275452137,
            -0.5555270314216614,
            0.23470106068998575,
            0.6947428584098816,
            -0.1754888817667961,
            0.14780652523040771,
            0.19442802667617798,
            -0.8021990954875946,
            0.0405917763710022,
            -0.6384834721684456
        ],
        [
            0.20312578976154327,
            -0.05531860375776887,
            -0.588360607624054,
            0.2310981061309576,
            0.7331222295761108,
            -0.21637390553951263,
            0.14414547011256218,
            0.1698068082332611,
            -0.7397864162921906,
            0.07342547178268433,
            -0.6383906546980143
        ],
        [
            0.18675421923398972,
            -0.07130768895149231,
            -0.6156712770462036,
            0.22872591577470303,
            0.7779078483581543,
            -0.2574313080403954,
            0.14152377750724554,
            0.1450555920600891,
            -0.6755621135234833,
            0.10200047492980957,
            -0.6289150044322014
        ],
        [
            0.1650838479399681,
            -0.08857716992497444,
            -0.6365091800689697,
            0.2272341251373291,
            0.8283710479736328,
            -0.29837576299905777,
            0.13978713750839233,
            0.12099716067314148,
            -0.6115519404411316,
            0.12577158212661743,
            -0.6097265928983688
        ],
        [
            0.13838355988264084,
            -0.10634082183241844,
            -0.6500702202320099,
            0.22627701237797737,
            0.883624255657196,
            -0.3389642536640167,
            0.1388077512383461,
            0.09834885597229004,
            -0.5496301054954529,
            0.14433208107948303,
            -0.5807065963745117
        ],
        [
            0.10703760385513306,
            -0.1238250881433487,
            -0.6557352840900421,
            0.2255263701081276,
            0.9426285326480865,
            -0.37899716943502426,
            0.13848309218883514,
            0.07770106196403503,
            -0.49145814776420593,
            0.15741801261901855,
            -0.5419519543647766
        ],
        [
            0.07153326272964478,
            -0.1403018832206726,
            -0.6530994176864624,
            0.22468282282352448,
            1.0042093098163605,
            -0.4183034300804138,
            0.13872890174388885,
            0.05949936807155609,
            -0.43842989206314087,
            0.16490545868873596,
            -0.49377548694610596
        ],
        [
            0.032441139221191406,
            -0.1551199033856392,
            -0.6419956386089325,
            0.2234880067408085,
            1.067093312740326,
            -0.4567379504442215,
            0.13947273790836334,
            0.044041708111763,
            -0.39163222908973694,
            0.16681444644927979,
            -0.43672582507133484
        ],
        [
            -0.009600594639778137,
            -0.1677314043045044,
            -0.6225103139877319,
            0.2217465676367283,
            1.1299417912960052,
            -0.4941738694906235,
            0.1406531184911728,
            0.031478315591812134,
            -0.351810485124588,
            0.16330042481422424,
            -0.3715728521347046
        ],
        [
            -0.05390726029872894,
            -0.177714504301548,
            -0.5949852168560028,
            0.21933320350944996,
            1.191381722688675,
            -0.5304950773715973,
            0.14220485091209412,
            0.021819040179252625,
            -0.3193517327308655,
            0.15463951230049133,
            -0.2993070185184479
        ],
        [
            -0.09976968169212341,
            -0.1847892329096794,
            -0.5600115358829498,
            0.21619380451738834,
            1.250055268406868,
            -0.5655845552682877,
            0.14405930042266846,
            0.014944076538085938,
            -0.2942812293767929,
            0.1412222981452942,
            -0.22112375497817993
        ],
        [
            -0.1464782916009426,
            -0.18882719427347183,
            -0.5184147655963898,
            0.21235033497214317,
            1.3046554177999496,
            -0.5993137657642365,
            0.14613115787506104,
            0.010624885559082031,
            -0.27627022564411163,
            0.12353342771530151,
            -0.1383921504020691
        ],
        [
            -0.19334595277905464,
            -0.18985383212566376,
            -0.47123125195503235,
            0.20790194533765316,
            1.3539592772722244,
            -0.6315361261367798,
            0.1483142375946045,
            0.008545629680156708,
            -0.26465722918510437,
            0.10213516652584076,
            -0.05261683464050293
        ],
        [
            -0.23972643492743373,
            -0.18804404139518738,
            -0.4196757376194,
            0.20301474296138622,
            1.3968672901391983,
            -0.6620869934558868,
            0.1504681408405304,
            0.008330762386322021,
            -0.25847722589969635,
            0.07765373587608337,
            0.03459921479225159
        ],
        [
            -0.2850377783179283,
            -0.18371104449033737,
            -0.3651021420955658,
            0.1979012545198202,
            1.4324415177106857,
            -0.6907766759395599,
            0.15243077278137207,
            0.009571477770805359,
            -0.2565092295408249,
            0.050761058926582336,
            0.12161602079868317
        ],
        [
            -0.32877829298377037,
            -0.1772879958152771,
            -0.3089585304260254,
            0.1928216852247715,
            1.4599360302090645,
            -0.7173853069543839,
            0.15400761365890503,
            0.011854000389575958,
            -0.2573290467262268,
            0.02215658128261566,
            0.20677196979522705
        ],
        [
            -0.37053899466991425,
            -0.1693054735660553,
            -0.2527414560317993,
            0.18806816264986992,
            1.4788230694830418,
            -0.7416636198759079,
            0.15496766567230225,
            0.014782160520553589,
            -0.25936877727508545,
            -0.007442660629749298,
            0.2884441018104553
        ],
        [
            -0.4100149869918823,
            -0.16036329045891762,
            -0.19794142246246338,
            0.18393851071596146,
            1.4888059590011835,
            -0.763340637087822,
            0.15505707263946533,
            0.018006794154644012,
            -0.26097993552684784,
            -0.037316665053367615,
            0.36511634290218353
        ],
        [
            -0.4470125362277031,
            -0.1511001717299223,
            -0.1459944248199463,
            0.1807301789522171,
            1.4898408260196447,
            -0.7821288555860519,
            0.15399736166000366,
            0.021244153380393982,
            -0.26050257682800293,
            -0.06675788387656212,
            0.4354023337364197
        ],
        [
            -0.4814496971666813,
            -0.14216105826199055,
            -0.09823894500732422,
            0.178707517683506,
            1.4821397475898266,
            -0.7977284491062164,
            0.15150123834609985,
            0.02429020404815674,
            -0.256332203745842,
            -0.09507609903812408,
            0.4981187656521797
        ],
        [
            -0.5133558269590139,
            -0.13416422856971622,
            -0.05586940050125122,
            0.1780957579612732,
            1.4661627933382988,
            -0.8098387569189072,
            0.14728087186813354,
            0.02703477442264557,
            -0.2469821572303772,
            -0.12159869261085987,
            0.5523260906338692
        ],
        [
            -0.5428689601831138,
            -0.12766984943300486,
            -0.01989436149597168,
            0.17906656861305237,
            1.4426160603761673,
            -0.8181735724210739,
            0.14105921983718872,
            0.029470577836036682,
            -0.23114830255508423,
            -0.14568390417844057,
            0.5973591767251492
        ],
        [
            -0.5702242739498615,
            -0.12315083481371403,
            0.008886933326721191,
            0.18173441290855408,
            1.4124245271086693,
            -0.8224684540182352,
            0.13258463144302368,
            0.03168439865112305,
            -0.20775985717773438,
            -0.16672221198678017,
            0.6328518912196159
        ],
        [
            -0.5957388114184141,
            -0.120968297123909,
            0.029912054538726807,
            0.18614396452903748,
            1.3767082244157791,
            -0.822499199770391,
            0.12163996696472168,
            0.03385162353515625,
            -0.17602401971817017,
            -0.1841333620250225,
            0.6587446704506874
        ],
        [
            -0.6197955086827278,
            -0.12135107815265656,
            0.04286849498748779,
            0.19226112961769104,
            1.3367484658956528,
            -0.8180925101041794,
            0.10806787014007568,
            0.036234527826309204,
            -0.13545721769332886,
            -0.1973668895661831,
            0.6753175407648087
        ],
        [
            -0.6428267359733582,
            -0.1243821494281292,
            0.04770219326019287,
            0.19997966289520264,
            1.2939523309469223,
            -0.809132531285286,
            0.09178072214126587,
            0.03916078805923462,
            -0.08591020107269287,
            -0.2059072181582451,
            0.6831944435834885
        ],
        [
            -0.6652948558330536,
            -0.12999078258872032,
            0.04461270570755005,
            0.20912623405456543,
            1.2498107850551605,
            -0.7955741435289383,
            0.07276558876037598,
            0.04300430417060852,
            -0.027574628591537476,
            -0.20926935598254204,
            0.6833082288503647
        ],
        [
            -0.6876689158380032,
            -0.13795316964387894,
            0.03403717279434204,
            0.21946561336517334,
            1.2058493494987488,
            -0.7774550467729568,
            0.05110526084899902,
            0.04816213250160217,
            0.039018213748931885,
            -0.20700088515877724,
            0.6769002377986908
        ],
        [
            -0.710401576012373,
            -0.14789816131815314,
            0.0166284441947937,
            0.23071178793907166,
            1.163592904806137,
            -0.7548968493938446,
            0.02698373794555664,
            0.05503535270690918,
            0.11301615834236145,
            -0.19868452847003937,
            0.6654731333255768
        ],
        [
            -0.733912505209446,
            -0.15932141849771142,
            -0.006771266460418701,
            0.24254655838012695,
            1.1245085000991821,
            -0.7281040549278259,
            0.0006822347640991211,
            0.06400629878044128,
            0.19327569007873535,
            -0.1839403472840786,
            0.6507604271173477
        ],
        [
            -0.7585689127445221,
            -0.17160475626587868,
            -0.03516298532485962,
            0.2546306550502777,
            1.0899646878242493,
            -0.6973708271980286,
            -0.027408838272094727,
            0.07541206479072571,
            0.27840104699134827,
            -0.16242671385407448,
            0.6346599385142326
        ],
        [
            -0.7846655249595642,
            -0.18404068797826767,
            -0.06743282079696655,
            0.26661747694015503,
            1.061191439628601,
            -0.6630673110485077,
            -0.056801557540893555,
            0.0895257294178009,
            0.3667967617511749,
            -0.1338514843955636,
            0.6192014832049608
        ],
        [
            -0.8124147653579712,
            -0.19586250558495522,
            -0.10239183902740479,
            0.27818581461906433,
            1.0392462611198425,
            -0.6256456673145294,
            -0.08691847324371338,
            0.10654017329216003,
            0.4567236006259918,
            -0.0979798873886466,
            0.6064552366733551
        ],
        [
            -0.8419302999973297,
            -0.206275574862957,
            -0.13882392644882202,
            0.2890464961528778,
            1.024973750114441,
            -0.5856234431266785,
            -0.11709260940551758,
            0.12655434012413025,
            0.5463617742061615,
            -0.05464204400777817,
            0.5984833538532257
        ],
        [
            -0.8732187449932098,
            -0.2144916132092476,
            -0.17552560567855835,
            0.29895123839378357,
            1.018988311290741,
            -0.5435696244239807,
            -0.14658880233764648,
            0.14956027269363403,
            0.6338833272457123,
            -0.0037429779767990112,
            0.5972568988800049
        ],
        [
            -0.9061731696128845,
            -0.2197619527578354,
            -0.21134698390960693,
            0.30771520733833313,
            1.0216585993766785,
            -0.50008624792099,
            -0.17461836338043213,
            0.1754450798034668,
            0.7175152599811554,
            0.05472841486334801,
            0.6045918166637421
        ],
        [
            -0.9405817091464996,
            -0.22141052782535553,
            -0.24523353576660156,
            0.3152290880680084,
            1.0330827236175537,
            -0.4557929039001465,
            -0.20037710666656494,
            0.203993022441864,
            0.7956123650074005,
            0.12068630009889603,
            0.6220786869525909
        ],
        [
            -0.976122260093689,
            -0.2188633382320404,
            -0.27625614404678345,
            0.32145893573760986,
            1.0530962944030762,
            -0.41131335496902466,
            -0.22305619716644287,
            0.2348850965499878,
            0.866712898015976,
            0.1939365342259407,
            0.6510409787297249
        ],
        [
            -1.0123760104179382,
            -0.21167445182800293,
            -0.30364149808883667,
            0.3264496326446533,
            1.0812904834747314,
            -0.3672550320625305,
            -0.24186217784881592,
            0.26771509647369385,
            0.9296011626720428,
            0.2741728834807873,
            0.6924734500935301
        ],
        [
            -1.0488350987434387,
            -0.19954565167427063,
            -0.3267953395843506,
            0.3303207755088806,
            1.1170109510421753,
            -0.32419002056121826,
            -0.2560540437698364,
            0.3020038604736328,
            0.9833510518074036,
            0.36096542328596115,
            0.7469922974705696
        ],
        [
            -1.084912896156311,
            -0.18234172463417053,
            -0.34531503915786743,
            0.3332666754722595,
            1.159381091594696,
            -0.28263944387435913,
            -0.2649575471878052,
            0.33721986413002014,
            1.027362436056137,
            0.45375512540340424,
            0.8148109167814255
        ],
        [
            -1.119960367679596,
            -0.16009745001792908,
            -0.3589929938316345,
            0.3355434536933899,
            1.2073293328285217,
            -0.24305719137191772,
            -0.2679966688156128,
            0.37279394268989563,
            1.0613861978054047,
            0.5518604665994644,
            0.8957226574420929
        ],
        [
            -1.153286099433899,
            -0.13301846385002136,
            -0.3678223490715027,
            0.3374488353729248,
            1.2596253752708435,
            -0.205821692943573,
            -0.26472175121307373,
            0.4081546664237976,
            1.0855363011360168,
            0.6544737070798874,
            0.9891027212142944
        ],
        [
            -1.184172809123993,
            -0.10147550702095032,
            -0.3719884753227234,
            0.3393101096153259,
            1.3149141073226929,
            -0.17122000455856323,
            -0.25482165813446045,
            0.44274765253067017,
            1.1002855896949768,
            0.7606695592403412,
            1.0939119756221771
        ],
        [
            -1.211898386478424,
            -0.06599065661430359,
            -0.3718506693840027,
            0.3414633870124817,
            1.3717633485794067,
            -0.13944712281227112,
            -0.23814356327056885,
            0.47605177760124207,
            1.1064473092556,
            0.8694151341915131,
            1.2086892575025558
        ],
        [
            -1.2357525825500488,
            -0.02721792459487915,
            -0.36792486906051636,
            0.34423601627349854,
            1.4287001490592957,
            -0.11060518026351929,
            -0.21470141410827637,
            0.5076039731502533,
            1.1051486730575562,
            0.979582667350769,
            1.3316254615783691
        ],
        [
            -1.2550600171089172,
            0.01408037543296814,
            -0.3608643412590027,
            0.347927451133728,
            1.4842464923858643,
            -0.08469992876052856,
            -0.18468308448791504,
            0.5370171666145325,
            1.097786158323288,
            1.0899747610092163,
            1.460622537881136
        ],
        [
            -1.269197165966034,
            0.05706387758255005,
            -0.35142529010772705,
            0.3527876138687134,
            1.5369678735733032,
            -0.06165274977684021,
            -0.14846014976501465,
            0.563993439078331,
            1.0859702825546265,
            1.1993431746959686,
            1.593326449394226
        ],
        [
            -1.2776067852973938,
            0.1008443832397461,
            -0.34044450521469116,
            0.358995258808136,
            1.5855183005332947,
            -0.04131263494491577,
            -0.10657656192779541,
            0.5883314162492752,
            1.0714693665504456,
            1.306415855884552,
            1.7271764427423477
        ],
        [
            -1.279811680316925,
            0.14452064037322998,
            -0.32880228757858276,
            0.3666519820690155,
            1.6286612749099731,
            -0.023463666439056396,
            -0.05973470211029053,
            0.6099335700273514,
            1.0561351478099823,
            1.4099226295948029,
            1.8595127910375595
        ],
        [
            -1.2754289507865906,
            0.18721207976341248,
            -0.31739336252212524,
            0.3757588863372803,
            1.6653051376342773,
            -0.007838010787963867,
            -0.008791804313659668,
            0.6287994533777237,
            1.0418329238891602,
            1.5086236000061035,
            1.9876689314842224
        ],
        [
            -1.2641776204109192,
            0.22809085249900818,
            -0.30709511041641235,
            0.386209636926651,
            1.694538652896881,
            0.0058570802211761475,
            0.04526674747467041,
            0.6450235918164253,
            1.0303658246994019,
            1.6013397872447968,
            2.10900292545557
        ],
        [
            -1.245886504650116,
            0.26641184091567993,
            -0.2987426519393921,
            0.3978031277656555,
            1.7156428098678589,
            0.017923802137374878,
            0.10135018825531006,
            0.6587848737835884,
            1.0234056413173676,
            1.6869842410087585,
            2.2210127636790276
        ],
        [
            -1.2204923033714294,
            0.3015400469303131,
            -0.29310232400894165,
            0.41023674607276917,
            1.7281033396720886,
            0.02865585684776306,
            0.1582869291305542,
            0.6703267991542816,
            1.0224213302135468,
            1.7645866870880127,
            2.3214146718382835
        ],
        [
            -1.1880456805229187,
            0.33296987414360046,
            -0.290851354598999,
            0.4231089651584625,
            1.7316141724586487,
            0.03831827640533447,
            0.21485555171966553,
            0.6799424141645432,
            1.0286239087581635,
            1.8333196938037872,
            2.408192828297615
        ],
        [
            -1.1487106680870056,
            0.3603425920009613,
            -0.29255902767181396,
            0.43594294786453247,
            1.7260808944702148,
            0.04712766408920288,
            0.26981687545776367,
            0.6879479605704546,
            1.0429092943668365,
            1.892514169216156,
            2.479672711342573
        ],
        [
            -1.1027548909187317,
            0.38345468044281006,
            -0.29867565631866455,
            0.4481877088546753,
            1.711618959903717,
            0.0552387535572052,
            0.32195329666137695,
            0.6946602306852583,
            1.065819889307022,
            1.9416793286800385,
            2.534575503319502
        ],
        [
            -1.0505455136299133,
            0.4022600054740906,
            -0.3095214366912842,
            0.4592408239841461,
            1.6885421872138977,
            0.06272366642951965,
            0.3700970411300659,
            0.7003755485638976,
            1.097520649433136,
            1.9805109798908234,
            2.5720482296310365
        ],
        [
            -0.9925429821014404,
            0.4168669879436493,
            -0.32528382539749146,
            0.46848008036613464,
            1.657338559627533,
            0.06956574320793152,
            0.41315531730651855,
            0.7053471952676773,
            1.13778617978096,
            2.0088996589183807,
            2.5916783306747675
        ],
        [
            -0.9292890429496765,
            0.4275267422199249,
            -0.34602290391921997,
            0.475288063287735,
            1.6186599731445312,
            0.07565769553184509,
            0.45014727115631104,
            0.709764152765274,
            1.1860047280788422,
            2.0269249379634857,
            2.593515768647194
        ],
        [
            -0.8613970279693604,
            0.434617280960083,
            -0.3716691732406616,
            0.4790726900100708,
            1.5732879042625427,
            0.0808010995388031,
            0.48023080825805664,
            0.713733620941639,
            1.2411958575248718,
            2.0348497927188873,
            2.5780784897506237
        ],
        [
            -0.7895392775535583,
            0.43862178921699524,
            -0.40203481912612915,
            0.47929197549819946,
            1.5221145153045654,
            0.0847063958644867,
            0.5027235746383667,
            0.7172704786062241,
            1.3020466268062592,
            2.033105581998825,
            2.5463098883628845
        ],
        [
            -0.7144392728805542,
            0.44010332226753235,
            -0.4368244409561157,
            0.47547972202301025,
            1.4661051034927368,
            0.0870007872581482,
            0.5171235799789429,
            0.720288772135973,
            1.3669538795948029,
            2.022274613380432,
            2.499556988477707
        ],
        [
            -0.636857807636261,
            0.43967559933662415,
            -0.47564804553985596,
            0.4672650098800659,
            1.406278133392334,
            0.08724141120910645,
            0.5231183767318726,
            0.7225995287299156,
            1.4340829253196716,
            2.0030700862407684,
            2.439487040042877
        ],
        [
            -0.5575803518295288,
            0.4379727244377136,
            -0.518031895160675,
            0.4543973505496979,
            1.3436776399612427,
            0.0849311351776123,
            0.5205966234207153,
            0.7239147648215294,
            1.5014371275901794,
            1.9762985110282898,
            2.368047833442688
        ],
        [
            -0.47740477323532104,
            0.43561896681785583,
            -0.5634377598762512,
            0.43675655126571655,
            1.2793437242507935,
            0.07954210042953491,
            0.5096547603607178,
            0.7238600235432386,
            1.566931962966919,
            1.942834198474884,
            2.2874287888407707
        ],
        [
            -0.39713263511657715,
            0.4331991374492645,
            -0.6112803816795349,
            0.41436100006103516,
            1.2142876386642456,
            0.07053467631340027,
            0.49056994915008545,
            0.7219891389831901,
            1.628473550081253,
            1.9035902321338654,
            2.199941039085388
        ],
        [
            -0.317557692527771,
            0.4312305450439453,
            -0.6609418392181396,
            0.3873702883720398,
            1.1494677066802979,
            0.057390570640563965,
            0.46380555629730225,
            0.7178011221622,
            1.684040606021881,
            1.8594836294651031,
            2.1079532355070114
        ],
        [
            -0.2394564151763916,
            0.4301396608352661,
            -0.7117854952812195,
            0.3560843765735626,
            1.0857701301574707,
            0.03962838649749756,
            0.43000590801239014,
            0.7107641510665417,
            1.7317609786987305,
            1.811397984623909,
            2.0138159543275833
        ],
        [
            -0.16358017921447754,
            0.43024277687072754,
            -0.7631732821464539,
            0.3209382891654968,
            1.0239973068237305,
            0.01683133840560913,
            0.3899577856063843,
            0.7003496494144201,
            1.7699870467185974,
            1.7601619809865952,
            1.9197708368301392
        ],
        [
            -0.09064912796020508,
            0.43173086643218994,
            -0.8144763112068176,
            0.28248798847198486,
            0.9648540019989014,
            -0.011329054832458496,
            0.34458041191101074,
            0.6860597468912601,
            1.7973572909832,
            1.706524282693863,
            1.8278819620609283
        ],
        [
            -0.02134406566619873,
            0.43466149270534515,
            -0.8650878071784973,
            0.24138718843460083,
            0.908934473991394,
            -0.04507184028625488,
            0.2949010133743286,
            0.6674549877643585,
            1.8128534853458405,
            1.651121199131012,
            1.7399754226207733
        ],
        [
            0.04370391368865967,
            0.4389565885066986,
            -0.9144360423088074,
            0.1983666718006134,
            0.856713056564331,
            -0.08448317646980286,
            0.24200940132141113,
            0.6441900208592415,
            1.8158425092697144,
            1.5944712460041046,
            1.6575805395841599
        ],
        [
            0.10391253232955933,
            0.4444064497947693,
            -0.9619874358177185,
            0.15421095490455627,
            0.8085600137710571,
            -0.12950807809829712,
            0.18703436851501465,
            0.6160334125161171,
            1.8061038851737976,
            1.5369627848267555,
            1.5818771719932556
        ],
        [
            0.15875858068466187,
            0.45067833364009857,
            -1.0072598457336426,
            0.10972771048545837,
            0.7647366523742676,
            -0.17993617057800293,
            0.13111889362335205,
            0.5828950181603432,
            1.7838394045829773,
            1.478846549987793,
            1.513666570186615
        ],
        [
            0.20778274536132812,
            0.45733243972063065,
            -1.0498301982879639,
            0.06571659445762634,
            0.7253854274749756,
            -0.2354007065296173,
            0.07539165019989014,
            0.5448424220085144,
            1.7496679723262787,
            1.4202395007014275,
            1.453354299068451
        ],
        [
            0.25058984756469727,
            0.46384147554636,
            -1.089335322380066,
            0.02295580506324768,
            0.6905524730682373,
            -0.2953813970088959,
            0.020917415618896484,
            0.502113476395607,
            1.7046087384223938,
            1.361134059727192,
            1.4009453654289246
        ],
        [
            0.28685659170150757,
            0.46961405873298645,
            -1.125478982925415,
            -0.01783958077430725,
            0.6601883172988892,
            -0.3592148721218109,
            -0.03130698204040527,
            0.455120787024498,
            1.6500397622585297,
            1.301416963338852,
            1.3560692071914673
        ],
        [
            0.31633460521698,
            0.474021565169096,
            -1.1580343842506409,
            -0.05604630708694458,
            0.6341602802276611,
            -0.426104873418808,
            -0.08037865161895752,
            0.4044519513845444,
            1.5876485407352448,
            1.2408820418640971,
            1.3179962635040283
        ],
        [
            0.33885127305984497,
            0.4764251937158406,
            -1.1868482828140259,
            -0.09114083647727966,
            0.6122626066207886,
            -0.4951416552066803,
            -0.12552273273468018,
            0.35085727274417877,
            1.519369125366211,
            1.1792578287422657,
            1.285651683807373
        ],
        [
            0.3543162941932678,
            0.4762057662010193,
            -1.2118397951126099,
            -0.12273266911506653,
            0.5942310094833374,
            -0.5653278827667236,
            -0.1660928726196289,
            0.2952359765768051,
            1.4473110139369965,
            1.116240419447422,
            1.2576960921287537
        ],
        [
            0.3627181649208069,
            0.4727906957268715,
            -1.2330060005187988,
            -0.15056586265563965,
            0.5797582864761353,
            -0.6356046199798584,
            -0.20159614086151123,
            0.2386109083890915,
            1.373673141002655,
            1.0515158474445343,
            1.232583224773407
        ],
        [
            0.3641291856765747,
            0.46567974239587784,
            -1.250415861606598,
            -0.17452552914619446,
            0.5684927701950073,
            -0.7048821449279785,
            -0.23168540000915527,
            0.1820954978466034,
            1.3006636500358582,
            0.9847937300801277,
            1.2086218893527985
        ],
        [
            0.35870271921157837,
            0.4544679671525955,
            -1.2642112970352173,
            -0.19463583827018738,
            0.5600515604019165,
            -0.7720755487680435,
            -0.25616443157196045,
            0.12686137855052948,
            1.2304142117500305,
            0.915834829211235,
            1.184042364358902
        ],
        [
            0.34667089581489563,
            0.43886468559503555,
            -1.274607002735138,
            -0.21105805039405823,
            0.5540343523025513,
            -0.8361384272575378,
            -0.27498531341552734,
            0.07410062849521637,
            1.1648972928524017,
            0.8444797247648239,
            1.1570748388767242
        ],
        [
            0.3283439874649048,
            0.41870778799057007,
            -1.2818867564201355,
            -0.22408199310302734,
            0.5500307083129883,
            -0.8960926830768585,
            -0.288240909576416,
            0.02498243749141693,
            1.1058496832847595,
            0.7706716507673264,
            1.1260421872138977
        ],
        [
            0.3041061758995056,
            0.3939729928970337,
            -1.2863970398902893,
            -0.2341042160987854,
            0.5476306676864624,
            -0.9510632790625095,
            -0.29615819454193115,
            -0.019385918974876404,
            1.0547061562538147,
            0.6944786757230759,
            1.0894061923027039
        ],
        [
            0.2744064927101135,
            0.3647775650024414,
            -1.2885413765907288,
            -0.24161532521247864,
            0.5464264154434204,
            -1.0003062561154366,
            -0.2990682125091553,
            -0.05799892544746399,
            1.012540876865387,
            0.6161044836044312,
            1.045843929052353
        ],
        [
            0.23975777626037598,
            0.33137860149145126,
            -1.2887736558914185,
            -0.24717047810554504,
            0.5460163354873657,
            -1.0432318300008774,
            -0.2974013090133667,
            -0.08999365568161011,
            0.9800277948379517,
            0.5358967781066895,
            0.9942841827869415
        ],
        [
            0.20072460174560547,
            0.29416564479470253,
            -1.287585973739624,
            -0.25135812163352966,
            0.5460165739059448,
            -1.0794235449284315,
            -0.2916661500930786,
            -0.11468417942523956,
            0.9574126601219177,
            0.4543478488922119,
            0.9339783489704132
        ],
        [
            0.15791535377502441,
            0.25364890694618225,
            -1.2854984402656555,
            -0.2547767162322998,
            0.5460606813430786,
            -1.1086508929729462,
            -0.2824215888977051,
            -0.13158618658781052,
            0.9445037841796875,
            0.3720879703760147,
            0.8645321726799011
        ],
        [
            0.11196886003017426,
            0.21044282242655754,
            -1.2830475568771362,
            -0.25800949335098267,
            0.5457973480224609,
            -1.1308813616633415,
            -0.27026259899139404,
            -0.1404399797320366,
            0.9406791925430298,
            0.28987038135528564,
            0.7859018445014954
        ],
        [
            0.06354124844074249,
            0.16524576395750046,
            -1.280770719051361,
            -0.2615925669670105,
            0.5448958873748779,
            -1.1462753415107727,
            -0.2557854652404785,
            -0.1412222534418106,
            0.9449132084846497,
            0.20855608582496643,
            0.698419451713562
        ],
        [
            0.013299733400344849,
            0.11881718412041664,
            -1.2791948914527893,
            -0.2659900486469269,
            0.5430558919906616,
            -1.1551749184727669,
            -0.23957955837249756,
            -0.13415128737688065,
            0.9558144211769104,
            0.12908795475959778,
            0.6028120517730713
        ],
        [
            -0.03809565305709839,
            0.07195289712399244,
            -1.278816819190979,
            -0.271569162607193,
            0.5399980545043945,
            -1.1580962352454662,
            -0.22220468521118164,
            -0.119680505245924,
            0.9716788530349731,
            0.052456676959991455,
            0.5001409947872162
        ],
        [
            -0.09000648558139801,
            0.02545957174152136,
            -1.2800833582878113,
            -0.2785884141921997,
            0.535474419593811,
            -1.1557109914720058,
            -0.20417535305023193,
            -0.09848300740122795,
            0.9905601143836975,
            -0.0203283429145813,
            0.39176201820373535
        ],
        [
            -0.14182773977518082,
            -0.019870632444508374,
            -1.2833824753761292,
            -0.28718630969524384,
            0.5292755365371704,
            -1.1488176211714745,
            -0.18594789505004883,
            -0.0714286882430315,
            1.0103468894958496,
            -0.08827275037765503,
            0.27932098507881165
        ],
        [
            -0.19299887493252754,
            -0.0632840427570045,
            -1.2890270352363586,
            -0.2973715662956238,
            0.5212129354476929,
            -1.1383064538240433,
            -0.16791093349456787,
            -0.03955596871674061,
            1.0288452506065369,
            -0.15043959021568298,
            0.16467151045799255
        ],
        [
            -0.24301597476005554,
            -0.1040876826737076,
            -1.2972363233566284,
            -0.30901317298412323,
            0.511133074760437,
            -1.1251298822462559,
            -0.1503758430480957,
            -0.004032174125313759,
            1.0438655018806458,
            -0.20597803592681885,
            0.04981589317321777
        ],
        [
            -0.2914406410418451,
            -0.14166839607059956,
            -1.3081283569335938,
            -0.32185542583465576,
            0.4989229440689087,
            -1.110264427959919,
            -0.13357305526733398,
            0.03388592752162367,
            1.053310215473175,
            -0.2541598975658417,
            -0.06315833330154419
        ],
        [
            -0.3379123993217945,
            -0.17550857317837654,
            -1.3217124342918396,
            -0.3355237543582916,
            0.48451459407806396,
            -1.094668660312891,
            -0.11765360832214355,
            0.07289827708154917,
            1.0552610754966736,
            -0.29440659284591675,
            -0.17214375734329224
        ],
        [
            -0.3821483626961708,
            -0.20519838924519718,
            -1.3378795981407166,
            -0.34954045712947845,
            0.4678769111633301,
            -1.0792519776150584,
            -0.1026911735534668,
            0.11171040590852499,
            1.048054277896881,
            -0.32631605863571167,
            -0.2750928997993469
        ],
        [
            -0.42395124584436417,
            -0.23044275445863605,
            -1.3564013838768005,
            -0.36334048211574554,
            0.4490227699279785,
            -1.0648411950096488,
            -0.08869516849517822,
            0.1490769274532795,
            1.0303476452827454,
            -0.34967875480651855,
            -0.37006109952926636
        ],
        [
            -0.46320928633213043,
            -0.2510648751631379,
            -1.376933753490448,
            -0.3762962967157364,
            0.4280143976211548,
            -1.0521464608609676,
            -0.07561695575714111,
            0.1838489342480898,
            1.0011762976646423,
            -0.36448943614959717,
            -0.4553006589412689
        ],
        [
            -0.4998946636915207,
            -0.26700506266206503,
            -1.39902263879776,
            -0.3877466320991516,
            0.4049713611602783,
            -1.0417296746745706,
            -0.0633540153503418,
            0.21501599624752998,
            0.9599961638450623,
            -0.3709490895271301,
            -0.5293077230453491
        ],
        [
            -0.5340610295534134,
            -0.2783161709085107,
            -1.422114610671997,
            -0.397021546959877,
            0.380051851272583,
            -1.0339798708446324,
            -0.05177122354507446,
            0.24174263700842857,
            0.9067088961601257,
            -0.36946433782577515,
            -0.5908655226230621
        ],
        [
            -0.5658334642648697,
            -0.28515465185046196,
            -1.4455726146697998,
            -0.4034688323736191,
            0.35346078872680664,
            -1.0291063822805882,
            -0.04070842266082764,
            0.26339866407215595,
            0.8416682481765747,
            -0.3606351613998413,
            -0.6390846371650696
        ],
        [
            -0.5954013913869858,
            -0.28776920586824417,
            -1.468693196773529,
            -0.4064854830503464,
            0.3254659175872803,
            -1.0271312459371984,
            -0.029996097087860107,
            0.27957695722579956,
            0.7656722664833069,
            -0.345234751701355,
            -0.6734234094619751
        ],
        [
            -0.6230103522539139,
            -0.2864868901669979,
            -1.4907282292842865,
            -0.4055371508002281,
            0.2963777780532837,
            -1.0278825382702053,
            -0.019473910331726074,
            0.2901072632521391,
            0.6799381375312805,
            -0.32418185472488403,
            -0.6937128603458405
        ],
        [
            -0.6489439606666565,
            -0.2816970609128475,
            -1.5109120607376099,
            -0.4001834914088249,
            0.2665489912033081,
            -1.0310022099874914,
            -0.008993864059448242,
            0.29506227746605873,
            0.5860607028007507,
            -0.29851239919662476,
            -0.7001290023326874
        ],
        [
            -0.6735160797834396,
            -0.2738353982567787,
            -1.5284833312034607,
            -0.3901018351316452,
            0.23637843132019043,
            -1.035961749497801,
            0.0015583038330078125,
            0.29474567994475365,
            0.48595863580703735,
            -0.2693439722061157,
            -0.6932134330272675
        ],
        [
            -0.6970558613538742,
            -0.26336665730923414,
            -1.5427146255970001,
            -0.3750898316502571,
            0.20630699396133423,
            -1.042082947678864,
            0.012261807918548584,
            0.28967897593975067,
            0.38180267810821533,
            -0.23783403635025024,
            -0.6738663911819458
        ],
        [
            -0.719886988401413,
            -0.2507685115560889,
            -1.5529414117336273,
            -0.35508067160844803,
            0.17681020498275757,
            -1.0485664494335651,
            0.02315497398376465,
            0.2805750835686922,
            0.2759419083595276,
            -0.20513826608657837,
            -0.643265426158905
        ],
        [
            -0.7423171699047089,
            -0.23651625029742718,
            -1.5585877001285553,
            -0.3301469311118126,
            0.14838874340057373,
            -1.0545192370191216,
            0.03422731161117554,
            0.2683087084442377,
            0.1708199381828308,
            -0.17237257957458496,
            -0.6028451323509216
        ],
        [
            -0.7646240592002869,
            -0.22106927260756493,
            -1.55918850004673,
            -0.3004988729953766,
            0.12155699729919434,
            -1.0589975267648697,
            0.04542434215545654,
            0.25387895852327347,
            0.06888806819915771,
            -0.14056986570358276,
            -0.5542775392532349
        ],
        [
            -0.787041574716568,
            -0.20485933497548103,
            -1.5544103235006332,
            -0.2664727848023176,
            0.09684175252914429,
            -1.0610432513058186,
            0.056642353534698486,
            0.23836277052760124,
            -0.02747952938079834,
            -0.11064350605010986,
            -0.4993787109851837
        ],
        [
            -0.8097519725561142,
            -0.1882818266749382,
            -1.5440682470798492,
            -0.22852173494175076,
            0.07477039098739624,
            -1.0597260743379593,
            0.06774574518203735,
            0.22287149727344513,
            -0.11607027053833008,
            -0.08335953950881958,
            -0.4400428533554077
        ],
        [
            -0.8328755497932434,
            -0.17168863117694855,
            -1.5281376242637634,
            -0.1872035963460803,
            0.055865705013275146,
            -1.054178610444069,
            0.07856625318527222,
            0.20850494131445885,
            -0.19490522146224976,
            -0.059307098388671875,
            -0.37821680307388306
        ],
        [
            -0.8564611375331879,
            -0.15538419038057327,
            -1.5067590698599815,
            -0.14315656572580338,
            0.040628671646118164,
            -1.0436334908008575,
            0.08890444040298462,
            0.19630534946918488,
            -0.262306809425354,
            -0.03887474536895752,
            -0.3158181309700012
        ],
        [
            -0.8804840296506882,
            -0.1396237313747406,
            -1.480238489806652,
            -0.09707554429769516,
            0.029522180557250977,
            -1.0274591892957687,
            0.0985608696937561,
            0.18721529841423035,
            -0.31695419549942017,
            -0.02224266529083252,
            -0.25468552112579346
        ],
        [
            -0.9048473685979843,
            -0.12461388111114502,
            -1.4490378610789776,
            -0.049690812826156616,
            0.02297353744506836,
            -1.0051905065774918,
            0.10733914375305176,
            0.18203599750995636,
            -0.3579217791557312,
            -0.009374797344207764,
            -0.1965409517288208
        ],
        [
            -0.929380252957344,
            -0.1105153039097786,
            -1.4137666262686253,
            -0.001743268221616745,
            0.021353542804718018,
            -0.9765538573265076,
            0.1150515079498291,
            0.1813969574868679,
            -0.38470420241355896,
            -2.3424625396728516e-05,
            -0.14293640851974487
        ],
        [
            -0.953841969370842,
            -0.09744637086987495,
            -1.3751595076173544,
            0.0460432767868042,
            0.024978041648864746,
            -0.9414817243814468,
            0.1215369701385498,
            0.18573084101080894,
            -0.3972283899784088,
            0.006260275840759277,
            -0.09520429372787476
        ],
        [
            -0.9779293835163116,
            -0.0854884646832943,
            -1.3340534549206495,
            0.0929810181260109,
            0.034094274044036865,
            -0.9001237004995346,
            0.1266801953315735,
            0.19525562482886016,
            -0.3958435654640198,
            0.01010674238204956,
            -0.054428279399871826
        ],
        [
            -1.0012874454259872,
            -0.07469180226325989,
            -1.2913568541407585,
            0.13844448514282703,
            0.04886925220489502,
            -0.8528455495834351,
            0.13042032718658447,
            0.20996570587158203,
            -0.38129645586013794,
            0.01230698823928833,
            -0.021430373191833496
        ],
        [
            -1.0235163420438766,
            -0.06508113071322441,
            -1.2480199486017227,
            0.18189102970063686,
            0.06938385963439941,
            -0.8002239912748337,
            0.1327553391456604,
            0.2296380214393139,
            -0.3546994924545288,
            0.013776779174804688,
            0.003231346607208252
        ],
        [
            -1.044188067317009,
            -0.05666174367070198,
            -1.2049970030784607,
            0.22286802250891924,
            0.09562838077545166,
            -0.7430322468280792,
            0.13375753164291382,
            0.2538331523537636,
            -0.3174779415130615,
            0.015521764755249023,
            0.019272923469543457
        ],
        [
            -1.0628606677055359,
            -0.04942427575588226,
            -1.163215259090066,
            0.2610202352516353,
            0.12750095129013062,
            -0.6822215467691422,
            0.13356274366378784,
            0.2819211855530739,
            -0.27130764722824097,
            0.01860189437866211,
            0.026657700538635254
        ],
        [
            -1.079088494181633,
            -0.04334927350282669,
            -1.1235364265739918,
            0.29609938710927963,
            0.1648058295249939,
            -0.6188903003931046,
            0.13237839937210083,
            0.3131042718887329,
            -0.2180507779121399,
            0.024095654487609863,
            0.025607168674468994
        ],
        [
            -1.0924376100301743,
            -0.038410235196352005,
            -1.0867227464914322,
            0.32796868309378624,
            0.2072548270225525,
            -0.5542518794536591,
            0.13048523664474487,
            0.346451710909605,
            -0.15967893600463867,
            0.033054351806640625,
            0.016579926013946533
        ],
        [
            -1.1025004535913467,
            -0.03457522392272949,
            -1.053410105407238,
            0.35658959299325943,
            0.25447341799736023,
            -0.48959542624652386,
            0.12822842597961426,
            0.3809355702251196,
            -0.09819862246513367,
            0.04646468162536621,
            0.00020647048950195312
        ],
        [
            -1.1089059710502625,
            -0.031807832419872284,
            -1.024081066250801,
            0.3820217624306679,
            0.30598556995391846,
            -0.4262456363067031,
            0.12600478529930115,
            0.4154706532135606,
            -0.03557434678077698,
            0.06521570682525635,
            -0.02271825075149536
        ],
        [
            -1.111337199807167,
            -0.030066555365920067,
            -0.999044731259346,
            0.4044040720909834,
            0.36124899983406067,
            -0.36552387848496437,
            0.12425577640533447,
            0.4489649555180222,
            0.026342004537582397,
            0.09006404876708984,
            -0.05127251148223877
        ],
        [
            -1.1095382124185562,
            -0.029302876442670822,
            -0.9784226343035698,
            0.42394521832466125,
            0.41965195536613464,
            -0.30870120227336884,
            0.12345054745674133,
            0.4803560860455036,
            0.08587563037872314,
            0.12161386013031006,
            -0.08445996046066284
        ],
        [
            -1.103321760892868,
            -0.029459625482559204,
            -0.9621447548270226,
            0.4408977450802922,
            0.48051270842552185,
            -0.25696324557065964,
            0.12407147884368896,
            0.5086562857031822,
            0.1415846347808838,
            0.1602933406829834,
            -0.12123435735702515
        ],
        [
            -1.092578485608101,
            -0.03046714048832655,
            -0.9499498456716537,
            0.45554246846586466,
            0.5431027412414551,
            -0.21136796474456787,
            0.12659281492233276,
            0.5329907275736332,
            0.192308247089386,
            0.2063382863998413,
            -0.16054564714431763
        ],
        [
            -1.077277660369873,
            -0.03224101662635803,
            -0.9413922410458326,
            0.4681799840182066,
            0.6066633760929108,
            -0.17281316220760345,
            0.13146451115608215,
            0.5526297092437744,
            0.23719578981399536,
            0.25978875160217285,
            -0.2013845443725586
        ],
        [
            -1.0574679672718048,
            -0.034679006901569664,
            -0.9358628783375025,
            0.4790941998362541,
            0.6704147309064865,
            -0.14201214909553528,
            0.13909465074539185,
            0.567017987370491,
            0.27572959661483765,
            0.32049107551574707,
            -0.2427903413772583
        ],
        [
            -1.0332779437303543,
            -0.0376584567129612,
            -0.9326157122850418,
            0.4885374456644058,
            0.7335708886384964,
            -0.11946946382522583,
            0.1498284935951233,
            0.5757916979491711,
            0.3077276945114136,
            0.38810575008392334,
            -0.28389543294906616
        ],
        [
            -1.0049147307872772,
            -0.04103577509522438,
            -0.9307897016406059,
            0.49672049283981323,
            0.7953490912914276,
            -0.10546639561653137,
            0.1639353483915329,
            0.5787904756143689,
            0.33333639800548553,
            0.46212029457092285,
            -0.3239414095878601
        ],
        [
            -0.9726614132523537,
            -0.04464535973966122,
            -0.9294456169009209,
            0.5038001164793968,
            0.8549941331148148,
            -0.10005779564380646,
            0.18159465491771698,
            0.5760643891990185,
            0.3530096560716629,
            0.5418691635131836,
            -0.3622758984565735
        ],
        [
            -0.9368631467223167,
            -0.04830087721347809,
            -0.9276071786880493,
            0.5098715424537659,
            0.9118025675415993,
            -0.10307061672210693,
            0.20288591086864471,
            0.5678692907094955,
            0.36747507750988007,
            0.6265519857406616,
            -0.39837467670440674
        ],
        [
            -0.8979224041104317,
            -0.051798246800899506,
            -0.9243030622601509,
            0.5149446576833725,
            0.9651153832674026,
            -0.1141127347946167,
            0.22778280079364777,
            0.5546555034816265,
            0.3776896893978119,
            0.7152696847915649,
            -0.43184328079223633
        ],
        [
            -0.8562910705804825,
            -0.05491895601153374,
            -0.918602779507637,
            0.5189521312713623,
            1.0143401846289635,
            -0.13258865475654602,
            0.2561487555503845,
            0.5370490849018097,
            0.38478784263134,
            0.8070534467697144,
            -0.4624090790748596
        ],
        [
            -0.8124599270522594,
            -0.05743666738271713,
            -0.9096591919660568,
            0.521761566400528,
            1.0589636713266373,
            -0.1577179729938507,
            0.2877410799264908,
            0.5158203393220901,
            0.3900233432650566,
            0.9008971452713013,
            -0.48990899324417114
        ],
        [
            -0.7669436912983656,
            -0.059123195707798004,
            -0.8967464864253998,
            0.5231743305921555,
            1.098561853170395,
            -0.1885726898908615,
            0.32221291959285736,
            0.4918554872274399,
            0.39470820873975754,
            0.9957840442657471,
            -0.514281690120697
        ],
        [
            -0.7202679440379143,
            -0.05975671112537384,
            -0.879291221499443,
            0.5229325294494629,
            1.132813110947609,
            -0.22410404682159424,
            0.3591238856315613,
            0.46612515300512314,
            0.40015122294425964,
            1.0907129049301147,
            -0.5355584025382996
        ],
        [
            -0.6729622595012188,
            -0.05913041532039642,
            -0.8569012731313705,
            0.5207405090332031,
            1.1614969074726105,
            -0.26317454874515533,
            0.397954985499382,
            0.43964288756251335,
            0.40759484469890594,
            1.184739351272583,
            -0.5538374781608582
        ],
        [
            -0.6255453824996948,
            -0.05706186592578888,
            -0.829384371638298,
            0.5162700414657593,
            1.1844970285892487,
            -0.30460019409656525,
            0.4381207674741745,
            0.413427397608757,
            0.4181589186191559,
            1.276984453201294,
            -0.5692369937896729
        ],
        [
            -0.5785171762108803,
            -0.05340168625116348,
            -0.7967576533555984,
            0.5091817080974579,
            1.2017951011657715,
            -0.3471860885620117,
            0.4789992496371269,
            0.3884617667645216,
            0.43279051780700684,
            1.3666613101959229,
            -0.5818897485733032
        ],
        [
            -0.5323419608175755,
            -0.04804225265979767,
            -0.7592528164386749,
            0.4991532266139984,
            1.2134817838668823,
            -0.389764741063118,
            0.5199500471353531,
            0.3656589239835739,
            0.45222317427396774,
            1.4530945420265198,
            -0.5919395089149475
        ],
        [
            -0.4874446149915457,
            -0.040924981236457825,
            -0.7173126861453056,
            0.4858916103839874,
            1.2197338938713074,
            -0.43123501539230347,
            0.5603313073515892,
            0.3458338491618633,
            0.476943239569664,
            1.5357113480567932,
            -0.5995155572891235
        ],
        [
            -0.4441989960614592,
            -0.03204697370529175,
            -0.6715767309069633,
            0.46915388107299805,
            1.2208084762096405,
            -0.4705854505300522,
            0.5995373092591763,
            0.3296731859445572,
            0.5071691982448101,
            1.6140661239624023,
            -0.6047093868255615
        ],
        [
            -0.40292496606707573,
            -0.02146466076374054,
            -0.6228574439883232,
            0.448762446641922,
            1.2170420587062836,
            -0.5069282054901123,
            0.6370041780173779,
            0.3177163302898407,
            0.5428392440080643,
            1.6878290176391602,
            -0.60755455493927
        ],
        [
            -0.3638751208782196,
            -0.009297013282775879,
            -0.5721111111342907,
            0.4246182143688202,
            1.2088282108306885,
            -0.5395241528749466,
            0.6722425743937492,
            0.31033675372600555,
            0.5836146585643291,
            1.7567762732505798,
            -0.6080347299575806
        ],
        [
            -0.3272305279970169,
            0.004274740815162659,
            -0.5204050354659557,
            0.39671891927719116,
            1.196604311466217,
            -0.5677917301654816,
            0.704855352640152,
            0.30773502588272095,
            0.6288947861612542,
            1.8207853436470032,
            -0.6060799360275269
        ],
        [
            -0.2930982708930969,
            0.01900961995124817,
            -0.46887341886758804,
            0.3651740849018097,
            1.1808387488126755,
            -0.5913201123476028,
            0.7345591746270657,
            0.30993345379829407,
            0.6778381606563926,
            1.8798176050186157,
            -0.6015798449516296
        ],
        [
            -0.26151061058044434,
            0.034611478447914124,
            -0.41867466550320387,
            0.3301953077316284,
            1.162013404071331,
            -0.6098784804344177,
            0.7611921429634094,
            0.31678085029125214,
            0.7293970938771963,
            1.9339008331298828,
            -0.5943729877471924
        ],
        [
            -0.23242291808128357,
            0.0507364422082901,
            -0.3709464939311147,
            0.29210495948791504,
            1.1406063735485077,
            -0.6234122738242149,
            0.7847082801163197,
            0.32796594500541687,
            0.7823593728244305,
            1.983113408088684,
            -0.5842472910881042
        ],
        [
            -0.20571309328079224,
            0.06700223684310913,
            -0.3267614874057472,
            0.25133442878723145,
            1.1170748667791486,
            -0.6320353634655476,
            0.8051927108317614,
            0.3430360406637192,
            0.8353949133306742,
            2.0275641679763794,
            -0.5709914565086365
        ],
        [
            -0.18118315935134888,
            0.08299946784973145,
            -0.2870815061032772,
            0.208418607711792,
            1.0918416231870651,
            -0.6360128037631512,
            0.8228614181280136,
            0.3614160567522049,
            0.8871067781001329,
            2.0673674941062927,
            -0.5543918609619141
        ],
        [
            -0.1585616171360016,
            0.09830448031425476,
            -0.2527202134951949,
            0.16397970914840698,
            1.065279271453619,
            -0.6357472157105803,
            0.8380424752831459,
            0.38243208825588226,
            0.9360838532447815,
            2.1026337146759033,
            -0.5342511534690857
        ],
        [
            -0.1375114619731903,
            0.11249266564846039,
            -0.22431045025587082,
            0.1187123954296112,
            1.0377031192183495,
            -0.6317547531798482,
            0.8511654157191515,
            0.4053398221731186,
            0.9809564612805843,
            2.133451223373413,
            -0.5103994905948639
        ],
        [
            -0.11763221025466919,
            0.12515373528003693,
            -0.20227313926443458,
            0.07336395978927612,
            1.0093704331666231,
            -0.6246431358158588,
            0.8627484757453203,
            0.4293580800294876,
            1.0204483000561595,
            2.1598721146583557,
            -0.48273658752441406
        ],
        [
            -0.09846937656402588,
            0.1359051614999771,
            -0.18680147465784103,
            0.02872416377067566,
            0.9804724771529436,
            -0.6150794308632612,
            0.8733678720891476,
            0.45369407534599304,
            1.0534213283099234,
            2.181906998157501,
            -0.4512387812137604
        ],
        [
            -0.0795222818851471,
            0.14440664649009705,
            -0.17785116657614708,
            -0.01440379023551941,
            0.9511097315698862,
            -0.6037705484777689,
            0.8836387060582638,
            0.4775691330432892,
            1.0789163624867797,
            2.199513256549835,
            -0.4159781336784363
        ],
        [
            -0.0602533221244812,
            0.15037167072296143,
            -0.17513594590127468,
            -0.055226802825927734,
            0.9213306186720729,
            -0.5914359260350466,
            0.8941838685423136,
            0.5002461224794388,
            1.0961904786527157,
            2.2125996947288513,
            -0.37715545296669006
        ],
        [
            -0.04010504484176636,
            0.15357953310012817,
            -0.1781361624598503,
            -0.09297963976860046,
            0.8911196459084749,
            -0.5787756219506264,
            0.905595819465816,
            0.5210572630167007,
            1.1047382708638906,
            2.221024453639984,
            -0.3350957930088043
        ],
        [
            -0.018509864807128906,
            0.15388339757919312,
            -0.18612008541822433,
            -0.12695595622062683,
            0.8603985831141472,
            -0.5664459280669689,
            0.9184168130159378,
            0.5394143760204315,
            1.1043086536228657,
            2.224611222743988,
            -0.2902599275112152
        ],
        [
            0.005095571279525757,
            0.15121690928936005,
            -0.19816305488348007,
            -0.15651780366897583,
            0.8290550038218498,
            -0.5550450682640076,
            0.9331145340111107,
            0.5548324882984161,
            1.094910491257906,
            2.223153293132782,
            -0.24322113394737244
        ],
        [
            0.03125607967376709,
            0.1455976665019989,
            -0.21318552643060684,
            -0.18111401796340942,
            0.7969449758529663,
            -0.5450924411416054,
            0.9500474976375699,
            0.56693896651268,
            1.0768117606639862,
            2.2164270877838135,
            -0.19469058513641357
        ],
        [
            0.060484230518341064,
            0.13712811097502708,
            -0.22998901456594467,
            -0.20030426979064941,
            0.7639131620526314,
            -0.5370115339756012,
            0.9694415228441358,
            0.5754757076501846,
            1.0505236871540546,
            2.20421239733696,
            -0.14550372958183289
        ],
        [
            0.09324261546134949,
            0.1259932741522789,
            -0.2472991794347763,
            -0.21376723051071167,
            0.7298116981983185,
            -0.5311216190457344,
            0.9913857914507389,
            0.5803055539727211,
            1.0167808942496777,
            2.1863115429878235,
            -0.09659901261329651
        ],
        [
            0.12992557883262634,
            0.11245576455257833,
            -0.26381535828113556,
            -0.22130444645881653,
            0.6945148482918739,
            -0.5276338458061218,
            1.0158106461167336,
            0.5814039707183838,
            0.9765109959989786,
            2.162557691335678,
            -0.04901799559593201
        ],
        [
            0.17084366083145142,
            0.09684806130826473,
            -0.2782517820596695,
            -0.22285160422325134,
            0.6579385101795197,
            -0.5266472101211548,
            1.0424849763512611,
            0.5788546837866306,
            0.9308004090562463,
            2.1328409910202026,
            -0.0038299262523651123
        ],
        [
            0.21621480584144592,
            0.07956251874566078,
            -0.2893856167793274,
            -0.21847036480903625,
            0.6200584843754768,
            -0.5281563550233841,
            1.0710074119269848,
            0.5728405583649874,
            0.8808505237102509,
            2.0971240997314453,
            0.03787195682525635
        ],
        [
            0.26615071296691895,
            0.0610393937677145,
            -0.2961055785417557,
            -0.20834589004516602,
            0.5809163525700569,
            -0.5320581421256065,
            1.1008243300020695,
            0.5636242423206568,
            0.827937226742506,
            2.055451273918152,
            0.07497280836105347
        ],
        [
            0.32064107060432434,
            0.04175374284386635,
            -0.297445684671402,
            -0.19278454780578613,
            0.5406432002782822,
            -0.5381554737687111,
            1.1312410086393356,
            0.5515398355200887,
            0.7733649043366313,
            2.007966846227646,
            0.10640960931777954
        ],
        [
            0.37954483926296234,
            0.022200592793524265,
            -0.2926206439733505,
            -0.17219671607017517,
            0.49945950508117676,
            -0.546172508969903,
            1.1614447310566902,
            0.5369735229760408,
            0.7184213101863861,
            1.9549147337675095,
            0.1312081515789032
        ],
        [
            0.4425883889198303,
            0.0028805192559957504,
            -0.2810557931661606,
            -0.14708146452903748,
            0.4576813280582428,
            -0.5557685047388077,
            1.1905211731791496,
            0.5203525982797146,
            0.6643347218632698,
            1.8966506868600845,
            0.14848600327968597
        ],
        [
            0.5093619897961617,
            -0.015714876353740692,
            -0.2624027729034424,
            -0.11801576614379883,
            0.4157247692346573,
            -0.5665522143244743,
            1.2174976840615273,
            0.5021244864910841,
            0.6122329235076904,
            1.8336311727762222,
            0.15751732885837555
        ],
        [
            0.5793209839612246,
            -0.03311725705862045,
            -0.23654840886592865,
            -0.08563640713691711,
            0.3741011619567871,
            -0.5780954957008362,
            1.2413675785064697,
            0.48274674266576767,
            0.5631106197834015,
            1.7664198726415634,
            0.15776784718036652
        ],
        [
            0.6517915669828653,
            -0.048893436789512634,
            -0.20361939072608948,
            -0.05061686038970947,
            0.3334006816148758,
            -0.5899476110935211,
            1.2611294090747833,
            0.46267225593328476,
            0.5177968591451645,
            1.695669174194336,
            0.14890924096107483
        ],
        [
            0.7259805612266064,
            -0.06265711411833763,
            -0.16397392004728317,
            -0.013647913932800293,
            0.294283926486969,
            -0.6016573905944824,
            1.2758275493979454,
            0.44233981892466545,
            0.47693708539009094,
            1.6221064031124115,
            0.1308412253856659
        ],
        [
            0.8009850457310677,
            -0.07407733052968979,
            -0.11818720400333405,
            0.024580031633377075,
            0.2574676424264908,
            -0.6127819567918777,
            1.2845902144908905,
            0.42216525971889496,
            0.4409739822149277,
            1.546523667871952,
            0.10370670258998871
        ],
        [
            0.875811293721199,
            -0.08288533426821232,
            -0.06702671945095062,
            0.06339898705482483,
            0.2236964851617813,
            -0.6228955984115601,
            1.286665253341198,
            0.4025353863835335,
            0.41014301776885986,
            1.4697524160146713,
            0.06789284944534302
        ],
        [
            0.9493982791900635,
            -0.08887873124331236,
            -0.0114225372672081,
            0.10218217968940735,
            0.19371464848518372,
            -0.6316089928150177,
            1.2814473509788513,
            0.3838082030415535,
            0.38447384536266327,
            1.3926432728767395,
            0.02405141294002533
        ],
        [
            1.0206351578235626,
            -0.09192316140979528,
            0.04756956547498703,
            0.14035019278526306,
            0.16825510561466217,
            -0.6385685354471207,
            1.2685063630342484,
            0.3663025051355362,
            0.3637974262237549,
            1.316041361540556,
            -0.02691344916820526
        ],
        [
            1.088388904929161,
            -0.09195161238312721,
            0.10880237072706223,
            0.1773861050605774,
            0.1479993611574173,
            -0.6434604972600937,
            1.247617930173874,
            0.3503054976463318,
            0.34776249527931213,
            1.2407623417675495,
            -0.08387227356433868
        ],
        [
            1.1515368670225143,
            -0.0889613889157772,
            0.17107805609703064,
            0.21285024285316467,
            0.13355469703674316,
            -0.6460222154855728,
            1.2187723480165005,
            0.3360740691423416,
            0.3358563482761383,
            1.1675700563937426,
            -0.14547128975391388
        ],
        [
            1.2089941799640656,
            -0.08300929889082909,
            0.2331883544102311,
            0.24638479948043823,
            0.12542206048965454,
            -0.6460411697626114,
            1.1821795925498009,
            0.32383275032043457,
            0.3274328410625458,
            1.0971553325653076,
            -0.2101883590221405
        ],
        [
            1.2597458064556122,
            -0.07420464232563972,
            0.29395847022533417,
            0.277713343501091,
            0.1239856481552124,
            -0.6433510482311249,
            1.1382791921496391,
            0.3137805759906769,
            0.32174405455589294,
            1.0301194973289967,
            -0.2763507664203644
        ],
        [
            1.3028725385665894,
            -0.06270136684179306,
            0.3522815704345703,
            0.30664919316768646,
            0.12948337197303772,
            -0.6378321349620819,
            1.087719479459338,
            0.30608879029750824,
            0.3179760128259659,
            0.9669538103044033,
            -0.34217649698257446
        ],
        [
            1.3375786542892456,
            -0.048689376562833786,
            0.40715541690588,
            0.3330884575843811,
            0.1419871598482132,
            -0.6294128894805908,
            1.0313492100685835,
            0.30090799927711487,
            0.31528420746326447,
            0.9080290421843529,
            -0.4058348834514618
        ],
        [
            1.3632182776927948,
            -0.032385099679231644,
            0.4577058991417289,
            0.35700245201587677,
            0.16140241920948029,
            -0.6180642396211624,
            0.9701926186680794,
            0.29836489260196686,
            0.3128299415111542,
            0.8535921927541494,
            -0.46551090478897095
        ],
        [
            1.3793151676654816,
            -0.014022298157215118,
            0.5032058693468571,
            0.3784323036670685,
            0.18745282292366028,
            -0.6037892997264862,
            0.9054210409522057,
            0.29856520891189575,
            0.30982065200805664,
            0.8037570007145405,
            -0.519428163766861
        ],
        [
            1.3855818212032318,
            0.006156327901408076,
            0.5430937521159649,
            0.3974861055612564,
            0.21966959536075592,
            -0.5866242796182632,
            0.838312953710556,
            0.3015889823436737,
            0.3055398017168045,
            0.7585106268525124,
            -0.5659094452857971
        ],
        [
            1.3819306790828705,
            0.02790702786296606,
            0.5769792571663857,
            0.4143187701702118,
            0.2574167549610138,
            -0.566642515361309,
            0.7702101618051529,
            0.3074861764907837,
            0.29938114434480667,
            0.7177193649113178,
            -0.6034387648105621
        ],
        [
            1.3684848546981812,
            0.0509914755821228,
            0.6046482995152473,
            0.42912212014198303,
            0.29990167915821075,
            -0.5439433977007866,
            0.7024773061275482,
            0.31627991050481796,
            0.29087575525045395,
            0.6811413392424583,
            -0.6307065486907959
        ],
        [
            1.345574676990509,
            0.07518194429576397,
            0.6260546147823334,
            0.44211434572935104,
            0.3461899757385254,
            -0.518651932477951,
            0.6364648342132568,
            0.3279532715678215,
            0.27971286326646805,
            0.648439459502697,
            -0.6466577649116516
        ],
        [
            1.313732698559761,
            0.10026495903730392,
            0.6413040459156036,
            0.45353106409311295,
            0.39522190392017365,
            -0.49091705307364464,
            0.5734568536281586,
            0.3424462825059891,
            0.26575639098882675,
            0.6191981583833694,
            -0.6505244970321655
        ],
        [
            1.2736856937408447,
            0.12604236602783203,
            0.6506393924355507,
            0.4636102244257927,
            0.445849746465683,
            -0.4609063193202019,
            0.514619454741478,
            0.35965288430452347,
            0.24905485287308693,
            0.5929507836699486,
            -0.6418675184249878
        ],
        [
            1.2263312935829163,
            0.15233218669891357,
            0.6544190868735313,
            0.4725812152028084,
            0.49688148498535156,
            -0.42881399765610695,
            0.4609769433736801,
            0.37940914183855057,
            0.229844618588686,
            0.5692009478807449,
            -0.6205742955207825
        ],
        [
            1.1727194786071777,
            0.1789667345583439,
            0.6530924737453461,
            0.48065467178821564,
            0.547106921672821,
            -0.3948542303405702,
            0.413371741771698,
            0.40148906596004963,
            0.20854713022708893,
            0.547445073723793,
            -0.5868854224681854
        ],
        [
            1.1140203177928925,
            0.2057899907231331,
            0.6471704989671707,
            0.48802828788757324,
            0.5953288376331329,
            -0.35926044546067715,
            0.37243297696113586,
            0.4256024807691574,
            0.18575678952038288,
            0.5271976739168167,
            -0.5413972735404968
        ],
        [
            1.051492489874363,
            0.23265352100133896,
            0.6372025161981583,
            0.49486829340457916,
            0.6404093205928802,
            -0.32229071110486984,
            0.3385612368583679,
            0.45139380544424057,
            0.16222632303833961,
            0.5080114006996155,
            -0.4850567877292633
        ],
        [
            0.9864579662680626,
            0.25941183418035507,
            0.6237439066171646,
            0.5013025403022766,
            0.6812992841005325,
            -0.2842260152101517,
            0.31192052364349365,
            0.478441447019577,
            0.13884385488927364,
            0.4895009696483612,
            -0.4191257953643799
        ],
        [
            0.920255146920681,
            0.28591787815093994,
            0.6073363721370697,
            0.5074255429208279,
            0.7170721665024757,
            -0.24537187069654465,
            0.29242363572120667,
            0.5062563754618168,
            0.11660684272646904,
            0.4713614583015442,
            -0.34516170620918274
        ],
        [
            0.854201927781105,
            0.3120173215866089,
            0.5884868800640106,
            0.5132980234920979,
            0.7469622567296028,
            -0.20606142282485962,
            0.2797454595565796,
            0.5342962443828583,
            0.09658732824027538,
            0.45338010787963867,
            -0.2649828791618347
        ],
        [
            0.7895615845918655,
            0.3375444710254669,
            0.5676500089466572,
            0.5189555436372757,
            0.770397238433361,
            -0.1666482836008072,
            0.27333903312683105,
            0.5619728937745094,
            0.07989768125116825,
            0.4354483187198639,
            -0.1806076318025589
        ],
        [
            0.7275083810091019,
            0.3623180538415909,
            0.5452188812196255,
            0.5244027003645897,
            0.7870052084326744,
            -0.12750332057476044,
            0.27245891094207764,
            0.5886591598391533,
            0.06765289790928364,
            0.417570561170578,
            -0.09419786930084229
        ],
        [
            0.66909234598279,
            0.3861384987831116,
            0.52151252143085,
            0.5296218246221542,
            0.7966176308691502,
            -0.08901312947273254,
            0.27618327736854553,
            0.6137117594480515,
            0.06093038059771061,
            0.3998577296733856,
            -0.00800718367099762
        ],
        [
            0.6152161955833435,
            0.40878652036190033,
            0.49677739362232387,
            0.5345766972750425,
            0.7992892265319824,
            -0.05157598853111267,
            0.28345978260040283,
            0.6364876180887222,
            0.06073189713060856,
            0.38252681493759155,
            0.07569509744644165
        ],
        [
            0.5666135475039482,
            0.43002280592918396,
            0.4711918467655778,
            0.5392235480248928,
            0.7952987141907215,
            -0.015598863363265991,
            0.2931469678878784,
            0.6563598066568375,
            0.0679435208439827,
            0.36589664220809937,
            0.15466853976249695
        ],
        [
            0.5238315258175135,
            0.4495903104543686,
            0.4448742587119341,
            0.5435141380876303,
            0.7851279564201832,
            0.01851247251033783,
            0.304048091173172,
            0.6727396473288536,
            0.08329957909882069,
            0.35037359595298767,
            0.2267877608537674
        ],
        [
            0.48721885308623314,
            0.46721668541431427,
            0.41789110004901886,
            0.5474064238369465,
            0.7694418728351593,
            0.05036456137895584,
            0.31496503949165344,
            0.6850977689027786,
            0.10734919644892216,
            0.33643630146980286,
            0.2901027500629425
        ],
        [
            0.4569228491745889,
            0.48261988162994385,
            0.3902737982571125,
            0.5508675388991833,
            0.7490714155137539,
            0.07958630472421646,
            0.3247472643852234,
            0.692981094121933,
            0.14042875915765762,
            0.3246130645275116,
            0.3429010659456253
        ],
        [
            0.432893730700016,
            0.49551425874233246,
            0.36203955113887787,
            0.5538792074657977,
            0.7249850779771805,
            0.1058356910943985,
            0.33232642710208893,
            0.6960367560386658,
            0.18263893015682697,
            0.31546202301979065,
            0.3837570548057556
        ],
        [
            0.4149007201194763,
            0.5056180655956268,
            0.3332077506929636,
            0.5564376516267657,
            0.6982543803751469,
            0.12880413234233856,
            0.336761936545372,
            0.6940307691693306,
            0.2338288789615035,
            0.3095531165599823,
            0.41155867278575897
        ],
        [
            0.4025479257106781,
            0.5126617141067982,
            0.30381624307483435,
            0.5585695970803499,
            0.6700068600475788,
            0.148230642080307,
            0.33727335184812546,
            0.6868547648191452,
            0.2935825642198324,
            0.30743974447250366,
            0.42555755376815796
        ],
        [
            0.39529413916170597,
            0.5163969099521637,
            0.2739384174346924,
            0.5603225994855165,
            0.6413891613483429,
            0.1639120727777481,
            0.3332720100879669,
            0.6745403371751308,
            0.3612212799489498,
            0.3096359372138977,
            0.425405815243721
        ],
        [
            0.3924809508025646,
            0.5166060104966164,
            0.24369797855615616,
            0.5617663078010082,
            0.6135251969099045,
            0.17570746084675193,
            0.3243773803114891,
            0.6572635136544704,
            0.43580808863043785,
            0.3165982663631439,
            0.4111409932374954
        ],
        [
            0.393365316092968,
            0.5131106842309237,
            0.21328003704547882,
            0.5629909075796604,
            0.587475098669529,
            0.18354191165417433,
            0.3104262165725231,
            0.6353429313749075,
            0.5161637365818024,
            0.3287011682987213,
            0.3832044452428818
        ],
        [
            0.39715229719877243,
            0.5057800263166428,
            0.1829393208026886,
            0.564104525372386,
            0.5642063170671463,
            0.187415087595582,
            0.2914864644408226,
            0.6092371866106987,
            0.6008874922990799,
            0.34622520208358765,
            0.3424292504787445
        ],
        [
            0.4030310809612274,
            0.4945382494479418,
            0.1529991738498211,
            0.5652297101914883,
            0.5445609018206596,
            0.18739906698465347,
            0.2678476646542549,
            0.5795342365745455,
            0.6883860379457474,
            0.36934465169906616,
            0.289995476603508
        ],
        [
            0.4102048799395561,
            0.4793701167218387,
            0.12384937703609467,
            0.5664964132010937,
            0.529216930270195,
            0.18364054709672928,
            0.24000622890889645,
            0.546932659111917,
            0.7769127041101456,
            0.39811640977859497,
            0.22740662097930908
        ],
        [
            0.41792693734169006,
            0.4603251756634563,
            0.09594091400504112,
            0.5680325627326965,
            0.5186658501625061,
            0.17636007070541382,
            0.20863708294928074,
            0.5122252982109785,
            0.8646117001771927,
            0.43247631192207336,
            0.15643787384033203
        ],
        [
            0.42552752792835236,
            0.4375198788475245,
            0.0697706751525402,
            0.5699565671384335,
            0.5132056102156639,
            0.16584499925374985,
            0.17456674529239535,
            0.4762692451477051,
            0.9495654553174973,
            0.4722360372543335,
            0.07907077670097351
        ],
        [
            0.4324384480714798,
            0.41113785025663674,
            0.04586121067404747,
            0.5723750367760658,
            0.5129323564469814,
            0.15244421362876892,
            0.1387470136396587,
            0.4399598501622677,
            1.0298471003770828,
            0.5170907080173492,
            -0.002554267644882202
        ],
        [
            0.4382154047489166,
            0.38142782961949706,
            0.02474561333656311,
            0.575366735458374,
            0.5177325569093227,
            0.1365523636341095,
            0.10221251379698515,
            0.40420404076576233,
            1.1035768389701843,
            0.5666270852088928,
            -0.08620376884937286
        ],
        [
            0.4425523430109024,
            0.348699351772666,
            0.006941920146346092,
            0.5789893195033073,
            0.5273090861737728,
            0.11860870569944382,
            0.0660374010913074,
            0.3698892258107662,
            1.168976217508316,
            0.6203353106975555,
            -0.16964098811149597
        ],
        [
            0.44528886675834656,
            0.3133167074993253,
            -0.007073067128658295,
            0.5832583233714104,
            0.5411904715001583,
            0.0990833044052124,
            0.03129209205508232,
            0.3378494530916214,
            1.2244219481945038,
            0.6776224374771118,
            -0.2506851255893707
        ],
        [
            0.4464123249053955,
            0.2756910277530551,
            -0.016891940496861935,
            0.5881480053067207,
            0.5587412919849157,
            0.07845848053693771,
            -0.0010013259015977383,
            0.3088379576802254,
            1.2685023546218872,
            0.7378289699554443,
            -0.32727473974227905
        ],
        [
            0.44604720920324326,
            0.2362706307321787,
            -0.022196026518940926,
            0.5935884937644005,
            0.5791924209333956,
            0.057222362607717514,
            -0.02990587701788172,
            0.2834973782300949,
            1.3000617623329163,
            0.800251305103302,
            -0.3975360691547394
        ],
        [
            0.44444260001182556,
            0.19553040154278278,
            -0.022782644722610712,
            0.5994689762592316,
            0.60168132558465,
            0.035846450831741095,
            -0.054601918905973434,
            0.26233742386102676,
            1.3182435035705566,
            0.8641616702079773,
            -0.4598422646522522
        ],
        [
            0.4419623166322708,
            0.15396041329950094,
            -0.018581648357212543,
            0.6056298613548279,
            0.6253014849498868,
            0.01477975957095623,
            -0.07442597206681967,
            0.24571721255779266,
            1.3225241899490356,
            0.9288286566734314,
            -0.5128592699766159
        ],
        [
            0.4390619322657585,
            0.11205362901091576,
            -0.009669905994087458,
            0.6118692830204964,
            0.6491057518869638,
            -0.005561742931604385,
            -0.08888731431216002,
            0.23383085429668427,
            1.3127368539571762,
            0.9935384094715118,
            -0.5555907040834427
        ],
        [
            0.43625713139772415,
            0.07029407098889351,
            0.0037162741646170616,
            0.617944099009037,
            0.6721631418913603,
            -0.024811777577269822,
            -0.09769194759428501,
            0.22670388221740723,
            1.2890870571136475,
            1.0576125383377075,
            -0.5873876512050629
        ],
        [
            0.43410372734069824,
            0.02914537489414215,
            0.02118043601512909,
            0.6235789656639099,
            0.6935943253338337,
            -0.0426543690264225,
            -0.10074111074209213,
            0.22419072687625885,
            1.2521547675132751,
            1.1204244196414948,
            -0.6079798489809036
        ],
        [
            0.4331601783633232,
            -0.010959653183817863,
            0.04216957651078701,
            0.6284784153103828,
            0.7126027718186378,
            -0.05883456766605377,
            -0.09814023971557617,
            0.22597941756248474,
            1.2028902769088745,
            1.1814132407307625,
            -0.6174843162298203
        ],
        [
            0.43396012485027313,
            -0.049628935754299164,
            0.06598267797380686,
            0.6323293894529343,
            0.7285024374723434,
            -0.0731668546795845,
            -0.09019351378083229,
            0.2316066324710846,
            1.1425903737545013,
            1.240098301321268,
            -0.6163662672042847
        ],
        [
            0.43698713928461075,
            -0.08651875634677708,
            0.09178697504103184,
            0.6348189637064934,
            0.7407417185604572,
            -0.08553454279899597,
            -0.07738237455487251,
            0.24047324061393738,
            1.0728659704327583,
            1.2960833944380283,
            -0.6054182723164558
        ],
        [
            0.44264449924230576,
            -0.12134012021124363,
            0.11864355392754078,
            0.6356443464756012,
            0.7489233650267124,
            -0.09589140862226486,
            -0.060341767966747284,
            0.25187283754348755,
            0.9956026114523411,
            1.3490626653656363,
            -0.5857546105980873
        ],
        [
            0.4512389972805977,
            -0.15386267192661762,
            0.14553356170654297,
            0.6345210671424866,
            0.7528051435947418,
            -0.10425345599651337,
            -0.0398334339261055,
            0.26501692086458206,
            0.9129029936157167,
            1.3988167624920607,
            -0.5587456002831459
        ],
        [
            0.46295835077762604,
            -0.18391747400164604,
            0.17139319144189358,
            0.6312026455998421,
            0.7523151459172368,
            -0.11069508641958237,
            -0.016713976860046387,
            0.27906278520822525,
            0.827029000967741,
            1.4452133662998676,
            -0.5259609594941139
        ],
        [
            0.4778631031513214,
            -0.2113966941833496,
            0.19514777790755033,
            0.6254893317818642,
            0.7475396740901488,
            -0.11534527689218521,
            0.008101917803287506,
            0.2931499257683754,
            0.7403346002101898,
            1.4881985038518906,
            -0.48911379650235176
        ],
        [
            0.49587975442409515,
            -0.23625200986862183,
            0.21575025469064713,
            0.6172371953725815,
            0.7387238712981343,
            -0.11838759481906891,
            0.03367180749773979,
            0.30643511563539505,
            0.6551898643374443,
            1.5277823433279991,
            -0.4499989338219166
        ],
        [
            0.5168039947748184,
            -0.2584909498691559,
            0.23222128581255674,
            0.6063738763332367,
            0.7262415140867233,
            -0.12004081904888153,
            0.05907982960343361,
            0.3181305602192879,
            0.5739066749811172,
            1.5640305690467358,
            -0.4104304015636444
        ],
        [
            0.540304884314537,
            -0.2781717963516712,
            0.24368244130164385,
            0.592899851500988,
            0.7105796858668327,
            -0.1205490231513977,
            0.0834631621837616,
            0.327527716755867,
            0.49866387248039246,
            1.5970483981072903,
            -0.37215301394462585
        ],
        [
            0.5659343898296356,
            -0.2953968048095703,
            0.24939673021435738,
            0.5768919140100479,
            0.6923127919435501,
            -0.12017728388309479,
            0.10604969412088394,
            0.3340271860361099,
            0.43143297731876373,
            1.6269668564200401,
            -0.3368146941065788
        ],
        [
            0.5931544601917267,
            -0.3103048652410507,
            0.2487976886332035,
            0.5585090667009354,
            0.6720775589346886,
            -0.11920098960399628,
            0.12618642300367355,
            0.33716626837849617,
            0.3739132285118103,
            1.6539202779531479,
            -0.3058876544237137
        ],
        [
            0.6213547140359879,
            -0.32306307181715965,
            0.241511519998312,
            0.5379975736141205,
            0.6505334004759789,
            -0.11789403855800629,
            0.14336207509040833,
            0.33663346990942955,
            0.3274717926979065,
            1.6780337803065777,
            -0.2806295305490494
        ],
        [
            0.6498756110668182,
            -0.33385789301246405,
            0.22737762331962585,
            0.5156809017062187,
            0.6283303946256638,
            -0.11652210354804993,
            0.15723412483930588,
            0.3322789743542671,
            0.29309289157390594,
            1.699411228299141,
            -0.2620317041873932
        ],
        [
            0.6780418455600739,
            -0.3428866839967668,
            0.20646066218614578,
            0.4919585809111595,
            0.6060941219329834,
            -0.11533524096012115,
            0.1676308438181877,
            0.32411959394812584,
            0.271339014172554,
            1.718118416145444,
            -0.2508031278848648
        ],
        [
            0.7051883935928345,
            -0.35034931264817715,
            0.17905306071043015,
            0.4672861360013485,
            0.5843918174505234,
            -0.11456269025802612,
            0.1745549738407135,
            0.3123339731246233,
            0.26233263313770294,
            1.7341752205975354,
            -0.24735262989997864
        ],
        [
            0.7306877374649048,
            -0.3564401287585497,
            0.14567243307828903,
            0.4421678055077791,
            0.5636979043483734,
            -0.11441008746623993,
            0.17818395793437958,
            0.2972603337839246,
            0.2657400071620941,
            1.7475450867787004,
            -0.25177614390850067
        ],
        [
            0.7539846003055573,
            -0.36134156584739685,
            0.10704651474952698,
            0.41714737471193075,
            0.54438316822052,
            -0.11505316942930222,
            0.1788499876856804,
            0.27937414590269327,
            0.2807792127132416,
            1.758126087486744,
            -0.26386523246765137
        ],
        [
            0.7746132463216782,
            -0.365217805840075,
            0.06409140303730965,
            0.39279477298259735,
            0.5266985148191452,
            -0.11663956940174103,
            0.17703408002853394,
            0.25926670152693987,
            0.3062446042895317,
            1.7657562792301178,
            -0.283118799328804
        ],
        [
            0.7922206521034241,
            -0.3682102831080556,
            0.017885331064462662,
            0.36968153808265924,
            0.510768935084343,
            -0.11929131671786308,
            0.17333213984966278,
            0.23762173671275377,
            0.34054134786129,
            1.770213969051838,
            -0.3087724596261978
        ],
        [
            0.8065805435180664,
            -0.3704342134296894,
            -0.030365504324436188,
            0.3483603112399578,
            0.4965870976448059,
            -0.12310446798801422,
            0.16843412071466446,
            0.21518052089959383,
            0.3817362003028393,
            1.771220363676548,
            -0.3398539572954178
        ],
        [
            0.8176051825284958,
            -0.3719770312309265,
            -0.07936885207891464,
            0.32935190573334694,
            0.4840242862701416,
            -0.1281504863873124,
            0.16308677196502686,
            0.1927139526233077,
            0.4276220928877592,
            1.7684531658887863,
            -0.37522587552666664
        ],
        [
            0.8253475278615952,
            -0.37289706245064735,
            -0.12778395041823387,
            0.31312088295817375,
            0.4728377163410187,
            -0.13447891920804977,
            0.15805993974208832,
            0.17098718043416739,
            0.47579314187169075,
            1.7615591511130333,
            -0.4136126087978482
        ],
        [
            0.8299986720085144,
            -0.37322432547807693,
            -0.1742711067199707,
            0.30006052926182747,
            0.4626871198415756,
            -0.14212477952241898,
            0.15411506593227386,
            0.15072528831660748,
            0.5237273909151554,
            1.750164046883583,
            -0.4536740304902196
        ],
        [
            0.8318782597780228,
            -0.37296198308467865,
            -0.21753641590476036,
            0.2904811426997185,
            0.453148290514946,
            -0.15110930800437927,
            0.15196067094802856,
            0.13258369266986847,
            0.5688745900988579,
            1.7338931262493134,
            -0.49406085535883904
        ],
        [
            0.831416666507721,
            -0.3720885291695595,
            -0.25637224316596985,
            0.28460416942834854,
            0.44375498592853546,
            -0.16144607216119766,
            0.1522347554564476,
            0.1171190943568945,
            0.6087443977594376,
            1.7123894542455673,
            -0.5334578081965446
        ],
        [
            0.8291385471820831,
            -0.3705609664320946,
            -0.2897001765668392,
            0.2825465500354767,
            0.4340035021305084,
            -0.17314182221889496,
            0.15546460449695587,
            0.10476475954055786,
            0.6409990787506104,
            1.6853308528661728,
            -0.5706541277468204
        ],
        [
            0.8256378173828125,
            -0.3683183789253235,
            -0.3166060522198677,
            0.2843157425522804,
            0.4233821630477905,
            -0.18619852513074875,
            0.1620487943291664,
            0.0958146471530199,
            0.6635365337133408,
            1.652451291680336,
            -0.6045866683125496
        ],
        [
            0.8215475678443909,
            -0.3652861714363098,
            -0.33637114614248276,
            0.2898019254207611,
            0.41140635311603546,
            -0.20062174648046494,
            0.17223699390888214,
            0.09040752798318863,
            0.6745685636997223,
            1.6135572344064713,
            -0.6343694422394037
        ],
        [
            0.8175129368901253,
            -0.36137962341308594,
            -0.3484924752265215,
            0.29878453351557255,
            0.3976438194513321,
            -0.21641111373901367,
            0.18611466139554977,
            0.08852794393897057,
            0.6726873964071274,
            1.5685476064682007,
            -0.6593471821397543
        ],
        [
            0.8141613751649857,
            -0.35650793462991714,
            -0.35270245000720024,
            0.31093699391931295,
            0.3817332088947296,
            -0.23356807231903076,
            0.20360445976257324,
            0.09000711143016815,
            0.6569241285324097,
            1.5174231827259064,
            -0.6790963336825371
        ],
        [
            0.8120672181248665,
            -0.35057780891656876,
            -0.3489759676158428,
            0.32583966478705406,
            0.36341626942157745,
            -0.2520904392004013,
            0.22446854412555695,
            0.09452913329005241,
            0.6267860233783722,
            1.46030393242836,
            -0.6934357825666666
        ],
        [
            0.8117275722324848,
            -0.3434971943497658,
            -0.3375214673578739,
            0.34299857914447784,
            0.34253643453121185,
            -0.2719696834683418,
            0.2483075186610222,
            0.1016489528119564,
            0.582275927066803,
            1.3974330425262451,
            -0.7024517506361008
        ]
    ],
    "ERP_ret": [
        [
            0.33605047781020403,
            0.05698949098587036,
            0.014674497302621603,
            0.14472634717822075,
            0.0808338935021311,
            -0.8675029650330544,
            0.19008256634697318,
            -0.12088584527373314,
            -0.08444850519299507,
            -0.2870909215416759,
            -0.5752135068178177
        ],
        [
            0.3182968208566308,
            0.04485342651605606,
            0.015956485643982887,
            0.11903447657823563,
            0.039169746451079845,
            -0.8449622616171837,
            0.2538317907601595,
            -0.11399941332638264,
            -0.07071584090590477,
            -0.3357754787430167,
            -0.5506131909787655
        ],
        [
            0.29600151535123587,
            0.030832163989543915,
            0.017522579059004784,
            0.09927748143672943,
            -0.0011110417544841766,
            -0.8208337277173996,
            0.31327503733336926,
            -0.10726541839540005,
            -0.05655692517757416,
            -0.38510091230273247,
            -0.5173015799373388
        ],
        [
            0.2692163037136197,
            0.015299543738365173,
            0.01925162982661277,
            0.08573485165834427,
            -0.03963129222393036,
            -0.7958267033100128,
            0.3671101201325655,
            -0.1008196510374546,
            -0.04204423353075981,
            -0.43442803993821144,
            -0.4761737445369363
        ],
        [
            0.23814462800510228,
            -0.0013085752725601196,
            0.021002857945859432,
            0.07842130586504936,
            -0.07611360400915146,
            -0.7706003114581108,
            0.414194542914629,
            -0.09479622170329094,
            -0.027298882603645325,
            -0.4830414140596986,
            -0.42832447215914726
        ],
        [
            0.20313612930476665,
            -0.018514253199100494,
            0.02262323722243309,
            0.07708440348505974,
            -0.11038980633020401,
            -0.7457377463579178,
            0.45357533264905214,
            -0.0893290713429451,
            -0.012492664158344269,
            -0.5301747838966548,
            -0.3750080280005932
        ],
        [
            0.16469076229259372,
            -0.03581945225596428,
            0.023956090211868286,
            0.08122694492340088,
            -0.14240791276097298,
            -0.7217291370034218,
            0.48452201252803206,
            -0.08454784844070673,
            0.0021549388766288757,
            -0.5750431430060416,
            -0.3176063075661659
        ],
        [
            0.12344447243958712,
            -0.05272819474339485,
            0.02484998106956482,
            0.09010745212435722,
            -0.17222322709858418,
            -0.698960030451417,
            0.5065548731945455,
            -0.08057075832039118,
            0.01638035476207733,
            -0.6168681588023901,
            -0.2575821205973625
        ],
        [
            0.08015732280910015,
            -0.06876830384135246,
            0.025162637932226062,
            0.10277224704623222,
            -0.19999300129711628,
            -0.6776931378990412,
            0.5194612443447113,
            -0.07750133331865072,
            0.029891841113567352,
            -0.6549003068357706,
            -0.19643259048461914
        ],
        [
            0.03569227084517479,
            -0.08351219445466995,
            0.024775099009275436,
            0.11810267716646194,
            -0.22595557942986488,
            -0.6580639313906431,
            0.5233192592859268,
            -0.07542777399066836,
            0.04237442463636398,
            -0.6884540393948555,
            -0.13564734905958176
        ],
        [
            -0.009016541764140129,
            -0.09659428521990776,
            0.02359431702643633,
            0.13484815135598183,
            -0.25041963905096054,
            -0.6400804687291384,
            0.5184790454804897,
            -0.07441527058836073,
            0.05350692570209503,
            -0.7169369570910931,
            -0.0766545981168747
        ],
        [
            -0.05298815481364727,
            -0.10772672295570374,
            0.02156073972582817,
            0.15168090909719467,
            -0.27373700588941574,
            -0.6236279346048832,
            0.5055563077330589,
            -0.07450415659695864,
            0.06298528611660004,
            -0.7398757264018059,
            -0.02078200876712799
        ],
        [
            -0.0952337309718132,
            -0.11671029031276703,
            0.018654685467481613,
            0.1672542691230774,
            -0.2962830886244774,
            -0.6084715165197849,
            0.4854152128100395,
            -0.07570588029921055,
            0.07053283601999283,
            -0.7569395452737808,
            0.030789807438850403
        ],
        [
            -0.13479207456111908,
            -0.12344142235815525,
            0.014900252223014832,
            0.18024442344903946,
            -0.31843505799770355,
            -0.5942713618278503,
            0.45912911742925644,
            -0.0779971587471664,
            0.07592138648033142,
            -0.7679471001029015,
            0.07706563547253609
        ],
        [
            -0.1707698479294777,
            -0.12791534513235092,
            0.010364945977926254,
            0.18940172344446182,
            -0.3405407518148422,
            -0.5806045234203339,
            0.4279475063085556,
            -0.08131911139935255,
            0.07898957282304764,
            -0.772880494594574,
            0.1172564160078764
        ],
        [
            -0.2023695558309555,
            -0.13022387027740479,
            0.005159556865692139,
            0.1936122626066208,
            -0.3629034087061882,
            -0.5669787153601646,
            0.3932504504919052,
            -0.0855756625533104,
            0.07965633273124695,
            -0.7718925327062607,
            0.15081737376749516
        ],
        [
            -0.22891814541071653,
            -0.13054963946342468,
            -0.0005634650588035583,
            0.19194971024990082,
            -0.38574478030204773,
            -0.5528578162193298,
            0.35649099946022034,
            -0.09063743520528078,
            0.07793103158473969,
            -0.7653023675084114,
            0.17744825780391693
        ],
        [
            -0.24990240763872862,
            -0.12915602885186672,
            -0.006612878292798996,
            0.18370548635721207,
            -0.4092046543955803,
            -0.5376845002174377,
            0.3191394954919815,
            -0.09634142555296421,
            0.07391920313239098,
            -0.7535831481218338,
            0.1970997229218483
        ],
        [
            -0.26499031856656075,
            -0.12637364119291306,
            -0.012767355889081955,
            0.1684286966919899,
            -0.4333086237311363,
            -0.5209073275327682,
            0.28263915702700615,
            -0.10249301884323359,
            0.06782428547739983,
            -0.7373455688357353,
            0.20997335016727448
        ],
        [
            -0.2740418594330549,
            -0.12258404679596424,
            -0.018783818930387497,
            0.14594240486621857,
            -0.45797574520111084,
            -0.5020027235150337,
            0.24833909515291452,
            -0.10887177474796772,
            0.0599540863186121,
            -0.7173181585967541,
            0.21650341153144836
        ],
        [
            -0.27712319418787956,
            -0.11820162832736969,
            -0.024402931332588196,
            0.1163538508117199,
            -0.4830058291554451,
            -0.4804980903863907,
            0.21745237754657865,
            -0.1152383266016841,
            0.05070769554004073,
            -0.6943184062838554,
            0.2173369899392128
        ],
        [
            -0.2745038755238056,
            -0.11365413852035999,
            -0.02935924008488655,
            0.08005740866065025,
            -0.5080738067626953,
            -0.45599430799484253,
            0.19100940600037575,
            -0.12133659748360515,
            0.04056628420948982,
            -0.669220675714314,
            0.21329909097403288
        ],
        [
            -0.2666478380560875,
            -0.10936302645131946,
            -0.03339187428355217,
            0.03773703891783953,
            -0.5327470451593399,
            -0.4281764477491379,
            0.1698200013488531,
            -0.12690531555563211,
            0.03007415495812893,
            -0.6429234319366515,
            0.20536039117723703
        ],
        [
            -0.2541978731751442,
            -0.10572449117898941,
            -0.036257222294807434,
            -0.00966662634164095,
            -0.5564959421753883,
            -0.39682555571198463,
            0.15444227308034897,
            -0.13168812170624733,
            0.019821777939796448,
            -0.6163149233907461,
            0.19458812847733498
        ],
        [
            -0.23795229196548462,
            -0.10309196775779128,
            -0.037735383957624435,
            -0.060997018590569496,
            -0.5787041857838631,
            -0.3618372119963169,
            0.14516884088516235,
            -0.13543878123164177,
            0.010421931743621826,
            -0.5902364812791348,
            0.18210384994745255
        ],
        [
            -0.21883660927414894,
            -0.10176081140525639,
            -0.03764096274971962,
            -0.11490598833188415,
            -0.5986952409148216,
            -0.3232218585908413,
            0.14201286062598228,
            -0.1379320416599512,
            0.002483092248439789,
            -0.5654490850865841,
            0.1690393015742302
        ],
        [
            -0.19786756299436092,
            -0.10195599216967821,
            -0.035832230001688004,
            -0.16990793775767088,
            -0.6157781109213829,
            -0.2811030149459839,
            0.14472365379333496,
            -0.13897383958101273,
            -0.003411751240491867,
            -0.5426002964377403,
            0.15648232400417328
        ],
        [
            -0.17611547373235226,
            -0.10382269695401192,
            -0.032215461134910583,
            -0.22443522699177265,
            -0.6292580887675285,
            -0.23571554198861122,
            0.15279583632946014,
            -0.13840686157345772,
            -0.00673039210960269,
            -0.5222037956118584,
            0.14542917907238007
        ],
        [
            -0.15466276369988918,
            -0.10742131993174553,
            -0.02675192803144455,
            -0.27689197286963463,
            -0.63847291842103,
            -0.1873872389551252,
            0.16548890247941017,
            -0.13611871004104614,
            -0.007025287486612797,
            -0.504615057259798,
            0.13674752414226532
        ],
        [
            -0.13456210773438215,
            -0.11272554658353329,
            -0.01946123316884041,
            -0.32572294026613235,
            -0.6428188728168607,
            -0.13653439423069358,
            0.181864432990551,
            -0.13204726949334145,
            -0.003944443538784981,
            -0.4900179821997881,
            0.13113705813884735
        ],
        [
            -0.1167953722178936,
            -0.11962515860795975,
            -0.010418891906738281,
            -0.36946994438767433,
            -0.6417824602685869,
            -0.08363836072385311,
            0.2008289098739624,
            -0.12618231400847435,
            0.002745283767580986,
            -0.47841500071808696,
            0.129111647605896
        ],
        [
            -0.10223246738314629,
            -0.12793146260082722,
            0.0002432018518447876,
            -0.40681809931993484,
            -0.6349644851870835,
            -0.029232537373900414,
            0.22118564881384373,
            -0.11856716871261597,
            0.01314438134431839,
            -0.4696259889751673,
            0.13096116483211517
        ],
        [
            -0.09159694984555244,
            -0.13738679792732,
            0.01233605295419693,
            -0.4366528168320656,
            -0.622108337469399,
            0.02611561119556427,
            0.24168647173792124,
            -0.1092994213104248,
            0.02721400558948517,
            -0.4632963426411152,
            0.13675665855407715
        ],
        [
            -0.08543640002608299,
            -0.1476765824481845,
            0.025624364614486694,
            -0.4581116773188114,
            -0.6031127609312534,
            0.0818304531276226,
            0.261082966811955,
            -0.09852855652570724,
            0.04477284848690033,
            -0.4589126259088516,
            0.14634785056114197
        ],
        [
            -0.08410491794347763,
            -0.1584433913230896,
            0.039830975234508514,
            -0.4706044989870861,
            -0.5780478939414024,
            0.13734519109129906,
            0.2781796418130398,
            -0.08645234629511833,
            0.06549971178174019,
            -0.4558211788535118,
            0.15936899185180664
        ],
        [
            -0.08774508535861969,
            -0.16930261021479964,
            0.05464448034763336,
            -0.4738287664949894,
            -0.5471479222178459,
            0.192121721804142,
            0.2918811372946948,
            -0.0733104757964611,
            0.08894111961126328,
            -0.45325416326522827,
            0.17525998502969742
        ],
        [
            -0.09628117829561234,
            -0.17985889688134193,
            0.06973229348659515,
            -0.4677959568798542,
            -0.5108175128698349,
            0.24567100778222084,
            0.30124847253318876,
            -0.05937732011079788,
            0.11452317610383034,
            -0.45035989582538605,
            0.1932874694466591
        ],
        [
            -0.10942590236663818,
            -0.18972279783338308,
            0.08474653214216232,
            -0.4528307728469372,
            -0.4696292355656624,
            0.29756809677928686,
            0.3055303094442934,
            -0.044948835857212543,
            0.14157598512247205,
            -0.44623736292123795,
            0.21259251981973648
        ],
        [
            -0.1266886666417122,
            -0.19852619152516127,
            0.09933585673570633,
            -0.4295543059706688,
            -0.42429711669683456,
            0.3474579816684127,
            0.30418927874416113,
            -0.030333405593410134,
            0.16935191955417395,
            -0.4399721920490265,
            0.23222384601831436
        ],
        [
            -0.14739783108234406,
            -0.2059367811307311,
            0.11315777897834778,
            -0.3988579288125038,
            -0.375656321644783,
            0.3950683600269258,
            0.296932578086853,
            -0.015842780121602118,
            0.19705325178802013,
            -0.43067581206560135,
            0.251178540289402
        ],
        [
            -0.17072605341672897,
            -0.2116701602935791,
            0.1258855015039444,
            -0.36186985671520233,
            -0.3246403932571411,
            0.4402118248399347,
            0.2837066799402237,
            -0.001782743027433753,
            0.22386609762907028,
            -0.4175186320208013,
            0.26847532391548157
        ],
        [
            -0.19572139531373978,
            -0.2154999114573002,
            0.1372203528881073,
            -0.3199113942682743,
            -0.2722431868314743,
            0.48279180843383074,
            0.26470932364463806,
            0.011561081744730473,
            0.24898454919457436,
            -0.3997659906744957,
            0.28317909501492977
        ],
        [
            -0.22134605795145035,
            -0.21726474538445473,
            0.14689922332763672,
            -0.2744539736304432,
            -0.21948698163032532,
            0.5227958736941218,
            0.2403708826750517,
            0.023931006900966167,
            0.2716372348368168,
            -0.37680668756365776,
            0.294452594127506
        ],
        [
            -0.2465217038989067,
            -0.2168722152709961,
            0.15470153093338013,
            -0.2270589992403984,
            -0.16738386452198029,
            0.5602838965132833,
            0.21133235841989517,
            0.035106077790260315,
            0.2911238446831703,
            -0.34817859530448914,
            0.30159994028508663
        ],
        [
            -0.27016885578632355,
            -0.21429993584752083,
            0.160455159842968,
            -0.17931829392910004,
            -0.11690472066402435,
            0.5953824836760759,
            0.1784061100333929,
            0.04490749351680279,
            0.3068322017788887,
            -0.3135934919118881,
            0.30411023274064064
        ],
        [
            -0.2912531644105911,
            -0.20959331095218658,
            0.16403932124376297,
            -0.1327923759818077,
            -0.06893478333950043,
            0.6282690521329641,
            0.1425398737192154,
            0.053207455202937126,
            0.31826402992010117,
            -0.27294357120990753,
            0.30168991908431053
        ],
        [
            -0.3088209852576256,
            -0.2028610920533538,
            0.1653871163725853,
            -0.08895405754446983,
            -0.024250619113445282,
            0.6591575816273689,
            0.10477456822991371,
            0.05992983840405941,
            0.32504819333553314,
            -0.22631604969501495,
            0.29428038001060486
        ],
        [
            -0.32204166054725647,
            -0.19426780520007014,
            0.16448551416397095,
            -0.049128394573926926,
            0.016514241695404053,
            0.688281069509685,
            0.06619465351104736,
            0.06504826340824366,
[truncated: 26,133,458 more chars]
