# Supplementary material for: Adaptation to feedback representation of illusory orientation produced from flash grab effect
Source: Nat Commun. 2020 Aug 6;11:3925. doi: 10.1038/s41467-020-17786-1 (PMC7411047; doi:10.1038/s41467-020-17786-1)
Supplement: Supplementary file 3 — Source Data [file 41467_2020_17786_MOESM3_ESM.zip › Figure 5.json]

{
    "train_ill_test_bac": [
        [
            [
                0.4533333333333333,
                0.48444444444444446,
                0.5688888888888889,
                0.47555555555555556,
                0.5333333333333333,
                0.5644444444444444,
                0.5022222222222222,
                0.5066666666666667,
                0.5466666666666666,
                0.56,
                0.5066666666666667,
                0.4266666666666667,
                0.47555555555555556,
                0.56,
                0.5288888888888889,
                0.49777777777777776,
                0.48,
                0.5022222222222222,
                0.5377777777777778,
                0.5022222222222222,
                0.5066666666666667,
                0.52,
                0.5466666666666666,
                0.5066666666666667,
                0.5244444444444445,
                0.5466666666666666,
                0.5377777777777778,
                0.5466666666666666,
                0.5244444444444445,
                0.49333333333333335,
                0.4666666666666667,
                0.4577777777777778,
                0.4533333333333333,
                0.4622222222222222,
                0.4444444444444444,
                0.39555555555555555,
                0.49777777777777776,
                0.5333333333333333,
                0.4533333333333333,
                0.4533333333333333,
                0.4666666666666667,
                0.4577777777777778,
                0.4577777777777778,
                0.4622222222222222,
                0.43555555555555553,
                0.4444444444444444,
                0.4577777777777778,
                0.48444444444444446,
                0.4622222222222222,
                0.4577777777777778,
                0.4711111111111111
            ],
            [
                0.5066666666666667,
                0.4533333333333333,
                0.4888888888888889,
                0.5022222222222222,
                0.5422222222222223,
                0.5777777777777777,
                0.52,
                0.4888888888888889,
                0.5022222222222222,
                0.52,
                0.5022222222222222,
                0.49777777777777776,
                0.5022222222222222,
                0.5066666666666667,
                0.5466666666666666,
                0.5155555555555555,
                0.4666666666666667,
                0.47555555555555556,
                0.5555555555555556,
                0.5244444444444445,
                0.5155555555555555,
                0.5111111111111111,
                0.5511111111111111,
                0.5288888888888889,
                0.48444444444444446,
                0.5288888888888889,
                0.5333333333333333,
                0.5244444444444445,
                0.4888888888888889,
                0.5333333333333333,
                0.48444444444444446,
                0.4711111111111111,
                0.48444444444444446,
                0.49777777777777776,
                0.52,
                0.5288888888888889,
                0.5333333333333333,
                0.5244444444444445,
                0.49333333333333335,
                0.4711111111111111,
                0.49777777777777776,
                0.49777777777777776,
                0.5022222222222222,
                0.5022222222222222,
                0.47555555555555556,
                0.49333333333333335,
                0.5466666666666666,
                0.5066666666666667,
                0.48,
                0.48444444444444446,
                0.4888888888888889
            ],
            [
                0.5555555555555556,
                0.5155555555555555,
                0.47555555555555556,
                0.4177777777777778,
                0.48444444444444446,
                0.5333333333333333,
                0.5155555555555555,
                0.48,
                0.4888888888888889,
                0.5155555555555555,
                0.5288888888888889,
                0.4711111111111111,
                0.4888888888888889,
                0.40444444444444444,
                0.4222222222222222,
                0.4533333333333333,
                0.4444444444444444,
                0.43555555555555553,
                0.4533333333333333,
                0.5422222222222223,
                0.47555555555555556,
                0.4266666666666667,
                0.49333333333333335,
                0.5866666666666667,
                0.5377777777777778,
                0.49333333333333335,
                0.5066666666666667,
                0.5155555555555555,
                0.44,
                0.4488888888888889,
                0.49333333333333335,
                0.4266666666666667,
                0.4311111111111111,
                0.4444444444444444,
                0.4533333333333333,
                0.4622222222222222,
                0.4577777777777778,
                0.4488888888888889,
                0.4666666666666667,
                0.4711111111111111,
                0.47555555555555556,
                0.4444444444444444,
                0.4311111111111111,
                0.4533333333333333,
                0.4888888888888889,
                0.48444444444444446,
                0.49777777777777776,
                0.4577777777777778,
                0.4577777777777778,
                0.4711111111111111,
                0.4711111111111111
            ],
            [
                0.5511111111111111,
                0.5022222222222222,
                0.4711111111111111,
                0.41333333333333333,
                0.4488888888888889,
                0.5555555555555556,
                0.5244444444444445,
                0.4666666666666667,
                0.5066666666666667,
                0.48444444444444446,
                0.49333333333333335,
                0.4533333333333333,
                0.52,
                0.49777777777777776,
                0.4533333333333333,
                0.49333333333333335,
                0.47555555555555556,
                0.4266666666666667,
                0.4177777777777778,
                0.5111111111111111,
                0.5111111111111111,
                0.4666666666666667,
                0.47555555555555556,
                0.5777777777777777,
                0.5644444444444444,
                0.5511111111111111,
                0.5111111111111111,
                0.5288888888888889,
                0.5244444444444445,
                0.4488888888888889,
                0.5066666666666667,
                0.48,
                0.4577777777777778,
                0.4488888888888889,
                0.4533333333333333,
                0.4888888888888889,
                0.5066666666666667,
                0.4888888888888889,
                0.5377777777777778,
                0.5288888888888889,
                0.5066666666666667,
                0.4622222222222222,
                0.4888888888888889,
                0.49333333333333335,
                0.5377777777777778,
                0.5155555555555555,
                0.48,
                0.48,
                0.4711111111111111,
                0.49333333333333335,
                0.5155555555555555
            ],
            [
                0.5377777777777778,
                0.48,
                0.5066666666666667,
                0.4622222222222222,
                0.4711111111111111,
                0.49333333333333335,
                0.5111111111111111,
                0.49777777777777776,
                0.49333333333333335,
                0.52,
                0.4444444444444444,
                0.48444444444444446,
                0.48444444444444446,
                0.44,
                0.4577777777777778,
                0.48444444444444446,
                0.4622222222222222,
                0.4533333333333333,
                0.4622222222222222,
                0.4711111111111111,
                0.47555555555555556,
                0.5066666666666667,
                0.4666666666666667,
                0.49333333333333335,
                0.48,
                0.5111111111111111,
                0.5244444444444445,
                0.52,
                0.52,
                0.5022222222222222,
                0.5066666666666667,
                0.5066666666666667,
                0.48444444444444446,
                0.49777777777777776,
                0.47555555555555556,
                0.4622222222222222,
                0.49777777777777776,
                0.48,
                0.52,
                0.4577777777777778,
                0.5066666666666667,
                0.5244444444444445,
                0.49333333333333335,
                0.5022222222222222,
                0.5466666666666666,
                0.52,
                0.4666666666666667,
                0.4311111111111111,
                0.4666666666666667,
                0.5288888888888889,
                0.5422222222222223
            ],
            [
                0.4888888888888889,
                0.4533333333333333,
                0.4311111111111111,
                0.47555555555555556,
                0.5111111111111111,
                0.5288888888888889,
                0.5288888888888889,
                0.5066666666666667,
                0.49777777777777776,
                0.49333333333333335,
                0.48,
                0.48444444444444446,
                0.44,
                0.4488888888888889,
                0.4444444444444444,
                0.5066666666666667,
                0.47555555555555556,
                0.4711111111111111,
                0.5288888888888889,
                0.48444444444444446,
                0.4222222222222222,
                0.4533333333333333,
                0.5511111111111111,
                0.5422222222222223,
                0.48444444444444446,
                0.47555555555555556,
                0.56,
                0.5244444444444445,
                0.5288888888888889,
                0.49777777777777776,
                0.48444444444444446,
                0.5022222222222222,
                0.48444444444444446,
                0.49333333333333335,
                0.5511111111111111,
                0.5022222222222222,
                0.4888888888888889,
                0.52,
                0.5288888888888889,
                0.49333333333333335,
                0.4888888888888889,
                0.5155555555555555,
                0.5244444444444445,
                0.5244444444444445,
                0.5244444444444445,
                0.4888888888888889,
                0.4666666666666667,
                0.5111111111111111,
                0.5244444444444445,
                0.4888888888888889,
                0.4533333333333333
            ],
            [
                0.4622222222222222,
                0.5066666666666667,
                0.47555555555555556,
                0.4577777777777778,
                0.5288888888888889,
                0.5688888888888889,
                0.52,
                0.5333333333333333,
                0.5511111111111111,
                0.5155555555555555,
                0.5111111111111111,
                0.5066666666666667,
                0.49777777777777776,
                0.49777777777777776,
                0.48444444444444446,
                0.47555555555555556,
                0.4533333333333333,
                0.48,
                0.47555555555555556,
                0.48,
                0.5066666666666667,
                0.4711111111111111,
                0.5466666666666666,
                0.5066666666666667,
                0.4888888888888889,
                0.47555555555555556,
                0.4711111111111111,
                0.49333333333333335,
                0.5022222222222222,
                0.5155555555555555,
                0.5066666666666667,
                0.5244444444444445,
                0.4622222222222222,
                0.48,
                0.52,
                0.49777777777777776,
                0.5022222222222222,
                0.48,
                0.48,
                0.4666666666666667,
                0.4711111111111111,
                0.4711111111111111,
                0.4711111111111111,
                0.4711111111111111,
                0.49777777777777776,
                0.5066666666666667,
                0.49777777777777776,
                0.5111111111111111,
                0.4888888888888889,
                0.4533333333333333,
                0.4488888888888889
            ],
            [
                0.41333333333333333,
                0.5155555555555555,
                0.49777777777777776,
                0.4577777777777778,
                0.48,
                0.5555555555555556,
                0.5155555555555555,
                0.5066666666666667,
                0.48,
                0.5688888888888889,
                0.5822222222222222,
                0.49333333333333335,
                0.5244444444444445,
                0.5377777777777778,
                0.5022222222222222,
                0.49777777777777776,
                0.5422222222222223,
                0.5111111111111111,
                0.49333333333333335,
                0.5066666666666667,
                0.5777777777777777,
                0.49777777777777776,
                0.4488888888888889,
                0.4711111111111111,
                0.49777777777777776,
                0.5155555555555555,
                0.5155555555555555,
                0.48444444444444446,
                0.5022222222222222,
                0.49777777777777776,
                0.5022222222222222,
                0.48,
                0.5111111111111111,
                0.5288888888888889,
                0.5111111111111111,
                0.5288888888888889,
                0.5244444444444445,
                0.5244444444444445,
                0.49333333333333335,
                0.48,
                0.48,
                0.47555555555555556,
                0.48444444444444446,
                0.5244444444444445,
                0.4533333333333333,
                0.4444444444444444,
                0.5111111111111111,
                0.5022222222222222,
                0.4488888888888889,
                0.4266666666666667,
                0.44
            ],
            [
                0.47555555555555556,
                0.5244444444444445,
                0.5244444444444445,
                0.5066666666666667,
                0.5111111111111111,
                0.5022222222222222,
                0.49777777777777776,
                0.5155555555555555,
                0.48,
                0.5511111111111111,
                0.5466666666666666,
                0.47555555555555556,
                0.4622222222222222,
                0.4711111111111111,
                0.48,
                0.5022222222222222,
                0.5422222222222223,
                0.5555555555555556,
                0.4888888888888889,
                0.48,
                0.5155555555555555,
                0.5333333333333333,
                0.5022222222222222,
                0.5244444444444445,
                0.5288888888888889,
                0.5066666666666667,
                0.5022222222222222,
                0.5155555555555555,
                0.49777777777777776,
                0.4622222222222222,
                0.4622222222222222,
                0.5422222222222223,
                0.49333333333333335,
                0.5333333333333333,
                0.5377777777777778,
                0.5466666666666666,
                0.52,
                0.5377777777777778,
                0.5066666666666667,
                0.5288888888888889,
                0.48444444444444446,
                0.5022222222222222,
                0.4666666666666667,
                0.4622222222222222,
                0.49333333333333335,
                0.49777777777777776,
                0.5377777777777778,
                0.47555555555555556,
                0.4622222222222222,
                0.48,
                0.4622222222222222
            ],
            [
                0.5555555555555556,
                0.5066666666666667,
                0.5155555555555555,
                0.49777777777777776,
                0.5111111111111111,
                0.5022222222222222,
                0.52,
                0.5511111111111111,
                0.5777777777777777,
                0.5822222222222222,
                0.5511111111111111,
                0.5333333333333333,
                0.5555555555555556,
                0.5288888888888889,
                0.5644444444444444,
                0.6177777777777778,
                0.5911111111111111,
                0.5422222222222223,
                0.5688888888888889,
                0.56,
                0.5466666666666666,
                0.5066666666666667,
                0.5644444444444444,
                0.5822222222222222,
                0.5822222222222222,
                0.5066666666666667,
                0.52,
                0.5955555555555555,
                0.5733333333333334,
                0.5377777777777778,
                0.5777777777777777,
                0.6088888888888889,
                0.5777777777777777,
                0.6088888888888889,
                0.6355555555555555,
                0.5822222222222222,
                0.5911111111111111,
                0.5644444444444444,
                0.5377777777777778,
                0.5333333333333333,
                0.5555555555555556,
                0.5866666666666667,
                0.5644444444444444,
                0.52,
                0.5244444444444445,
                0.5377777777777778,
                0.5422222222222223,
                0.5555555555555556,
                0.5288888888888889,
                0.47555555555555556,
                0.4488888888888889
            ],
            [
                0.5111111111111111,
                0.5066666666666667,
                0.4533333333333333,
                0.44,
                0.4666666666666667,
                0.49333333333333335,
                0.5466666666666666,
                0.5511111111111111,
                0.56,
                0.5955555555555555,
                0.5466666666666666,
                0.5911111111111111,
                0.5511111111111111,
                0.5422222222222223,
                0.52,
                0.5911111111111111,
                0.5688888888888889,
                0.5644444444444444,
                0.5777777777777777,
                0.5955555555555555,
                0.5555555555555556,
                0.5244444444444445,
                0.6,
                0.6177777777777778,
                0.6,
                0.5777777777777777,
                0.6355555555555555,
                0.6222222222222222,
                0.5911111111111111,
                0.5555555555555556,
                0.5955555555555555,
                0.5733333333333334,
                0.5644444444444444,
                0.6,
                0.6311111111111111,
                0.5733333333333334,
                0.6222222222222222,
                0.5644444444444444,
                0.5511111111111111,
                0.5244444444444445,
                0.5466666666666666,
                0.5511111111111111,
                0.5377777777777778,
                0.5377777777777778,
                0.5422222222222223,
                0.5244444444444445,
                0.5555555555555556,
                0.5422222222222223,
                0.5288888888888889,
                0.5244444444444445,
                0.49777777777777776
            ],
            [
                0.5511111111111111,
                0.44,
                0.48444444444444446,
                0.4888888888888889,
                0.4577777777777778,
                0.48,
                0.5333333333333333,
                0.5511111111111111,
                0.5688888888888889,
                0.5866666666666667,
                0.5422222222222223,
                0.5644444444444444,
                0.5422222222222223,
                0.48444444444444446,
                0.5377777777777778,
                0.5555555555555556,
                0.5066666666666667,
                0.52,
                0.5111111111111111,
                0.56,
                0.5333333333333333,
                0.5111111111111111,
                0.5155555555555555,
                0.6044444444444445,
                0.6088888888888889,
                0.5822222222222222,
                0.6177777777777778,
                0.6311111111111111,
                0.5866666666666667,
                0.56,
                0.5511111111111111,
                0.56,
                0.5644444444444444,
                0.6044444444444445,
                0.6311111111111111,
                0.5777777777777777,
                0.5555555555555556,
                0.5911111111111111,
                0.5288888888888889,
                0.5288888888888889,
                0.56,
                0.5377777777777778,
                0.5288888888888889,
                0.56,
                0.52,
                0.48444444444444446,
                0.49333333333333335,
                0.5288888888888889,
                0.49333333333333335,
                0.4622222222222222,
                0.4888888888888889
            ],
            [
                0.5511111111111111,
                0.4622222222222222,
                0.5022222222222222,
                0.4711111111111111,
                0.5244444444444445,
                0.5555555555555556,
                0.5288888888888889,
                0.5022222222222222,
                0.5955555555555555,
                0.5866666666666667,
                0.5555555555555556,
                0.5422222222222223,
                0.5288888888888889,
                0.5377777777777778,
                0.56,
                0.5244444444444445,
                0.49333333333333335,
                0.5022222222222222,
                0.5155555555555555,
                0.5333333333333333,
                0.5377777777777778,
                0.52,
                0.5333333333333333,
                0.6311111111111111,
                0.6222222222222222,
                0.5111111111111111,
                0.5555555555555556,
                0.5866666666666667,
                0.56,
                0.5555555555555556,
                0.6,
                0.5244444444444445,
                0.48444444444444446,
                0.5555555555555556,
                0.5866666666666667,
                0.5733333333333334,
                0.5911111111111111,
                0.5377777777777778,
                0.5022222222222222,
                0.5022222222222222,
                0.5733333333333334,
                0.5466666666666666,
                0.5555555555555556,
                0.5955555555555555,
                0.5733333333333334,
                0.5066666666666667,
                0.48444444444444446,
                0.5066666666666667,
                0.5111111111111111,
                0.4888888888888889,
                0.47555555555555556
            ],
            [
                0.49777777777777776,
                0.5066666666666667,
                0.48444444444444446,
                0.5111111111111111,
                0.5644444444444444,
                0.5688888888888889,
                0.5288888888888889,
                0.52,
                0.5644444444444444,
                0.5644444444444444,
                0.56,
                0.4888888888888889,
                0.5022222222222222,
                0.5466666666666666,
                0.5333333333333333,
                0.5466666666666666,
                0.5688888888888889,
                0.5111111111111111,
                0.4711111111111111,
                0.5733333333333334,
                0.5644444444444444,
                0.5822222222222222,
                0.5955555555555555,
                0.5866666666666667,
                0.5511111111111111,
                0.5955555555555555,
                0.6,
                0.6,
                0.5911111111111111,
                0.5244444444444445,
                0.5022222222222222,
                0.56,
                0.5244444444444445,
                0.52,
                0.5111111111111111,
                0.5244444444444445,
                0.56,
                0.5422222222222223,
                0.4533333333333333,
                0.52,
                0.5155555555555555,
                0.5066666666666667,
                0.4888888888888889,
                0.48,
                0.5377777777777778,
                0.4666666666666667,
                0.4444444444444444,
                0.48444444444444446,
                0.5244444444444445,
                0.48444444444444446,
                0.4666666666666667
            ],
            [
                0.4222222222222222,
                0.4577777777777778,
                0.5155555555555555,
                0.5288888888888889,
                0.5288888888888889,
                0.5155555555555555,
                0.5422222222222223,
                0.5022222222222222,
                0.4666666666666667,
                0.52,
                0.5644444444444444,
                0.5333333333333333,
                0.5288888888888889,
                0.5244444444444445,
                0.52,
                0.5377777777777778,
                0.5644444444444444,
                0.5333333333333333,
                0.5866666666666667,
                0.5511111111111111,
                0.56,
                0.5466666666666666,
                0.5511111111111111,
                0.4577777777777778,
                0.49777777777777776,
                0.5422222222222223,
                0.5377777777777778,
                0.5511111111111111,
                0.5377777777777778,
                0.5288888888888889,
                0.5511111111111111,
                0.5466666666666666,
                0.5244444444444445,
                0.5555555555555556,
                0.5288888888888889,
                0.5111111111111111,
                0.5244444444444445,
                0.5288888888888889,
                0.4888888888888889,
                0.48,
                0.5155555555555555,
                0.4888888888888889,
                0.4666666666666667,
                0.4666666666666667,
                0.43555555555555553,
                0.4711111111111111,
                0.4622222222222222,
                0.48,
                0.5022222222222222,
                0.49777777777777776,
                0.47555555555555556
            ],
            [
                0.4088888888888889,
                0.47555555555555556,
                0.5733333333333334,
                0.5466666666666666,
                0.5333333333333333,
                0.52,
                0.5022222222222222,
                0.5155555555555555,
                0.52,
                0.5022222222222222,
                0.5511111111111111,
                0.5244444444444445,
                0.5466666666666666,
                0.5244444444444445,
                0.56,
                0.5822222222222222,
                0.5511111111111111,
                0.56,
                0.5822222222222222,
                0.5644444444444444,
                0.5644444444444444,
                0.5866666666666667,
                0.4888888888888889,
                0.4222222222222222,
                0.48,
                0.47555555555555556,
                0.4488888888888889,
                0.4577777777777778,
                0.5066666666666667,
                0.5288888888888889,
                0.5422222222222223,
                0.5422222222222223,
                0.52,
                0.5066666666666667,
                0.5066666666666667,
                0.5155555555555555,
                0.49333333333333335,
                0.5377777777777778,
                0.56,
                0.5555555555555556,
                0.5022222222222222,
                0.4888888888888889,
                0.47555555555555556,
                0.4622222222222222,
                0.44,
                0.49333333333333335,
                0.5333333333333333,
                0.5244444444444445,
                0.5555555555555556,
                0.5111111111111111,
                0.4888888888888889
            ],
            [
                0.47555555555555556,
                0.49333333333333335,
                0.5111111111111111,
                0.49333333333333335,
                0.5155555555555555,
                0.5333333333333333,
                0.5111111111111111,
                0.5555555555555556,
                0.5955555555555555,
                0.5644444444444444,
                0.5422222222222223,
                0.5066666666666667,
                0.5555555555555556,
                0.56,
                0.5244444444444445,
                0.5422222222222223,
                0.5377777777777778,
                0.5555555555555556,
                0.5422222222222223,
                0.5377777777777778,
                0.5777777777777777,
                0.5644444444444444,
                0.4711111111111111,
                0.47555555555555556,
                0.5644444444444444,
                0.49777777777777776,
                0.5155555555555555,
                0.5288888888888889,
                0.5555555555555556,
                0.5777777777777777,
                0.5466666666666666,
                0.5555555555555556,
                0.48,
                0.48444444444444446,
                0.5555555555555556,
                0.5644444444444444,
                0.5733333333333334,
                0.5644444444444444,
                0.5644444444444444,
                0.5377777777777778,
                0.5333333333333333,
                0.5466666666666666,
                0.5155555555555555,
                0.5644444444444444,
                0.5555555555555556,
                0.49777777777777776,
                0.5111111111111111,
                0.5377777777777778,
                0.5288888888888889,
                0.52,
                0.5244444444444445
            ],
            [
                0.5288888888888889,
                0.4711111111111111,
                0.49333333333333335,
                0.5066666666666667,
                0.5155555555555555,
                0.48444444444444446,
                0.5155555555555555,
                0.5644444444444444,
                0.5466666666666666,
                0.52,
                0.5022222222222222,
                0.4888888888888889,
                0.5822222222222222,
                0.5422222222222223,
                0.5155555555555555,
                0.5066666666666667,
                0.5555555555555556,
                0.5466666666666666,
                0.5111111111111111,
                0.5333333333333333,
                0.5466666666666666,
                0.5466666666666666,
                0.5911111111111111,
                0.6133333333333333,
                0.5822222222222222,
                0.5288888888888889,
                0.6133333333333333,
                0.5911111111111111,
                0.52,
                0.56,
                0.5911111111111111,
                0.5866666666666667,
                0.5555555555555556,
                0.5422222222222223,
                0.5866666666666667,
                0.5644444444444444,
                0.5688888888888889,
                0.5111111111111111,
                0.5111111111111111,
                0.48,
                0.5288888888888889,
                0.5244444444444445,
                0.48444444444444446,
                0.5422222222222223,
                0.5155555555555555,
                0.47555555555555556,
                0.5066666666666667,
                0.5422222222222223,
                0.5111111111111111,
                0.4488888888888889,
                0.48444444444444446
            ],
            [
                0.5466666666666666,
                0.4711111111111111,
                0.48444444444444446,
                0.5111111111111111,
                0.49333333333333335,
                0.5022222222222222,
                0.5377777777777778,
                0.5066666666666667,
                0.5288888888888889,
                0.5377777777777778,
                0.5377777777777778,
                0.5644444444444444,
                0.5333333333333333,
                0.5288888888888889,
                0.49777777777777776,
                0.5555555555555556,
                0.5422222222222223,
                0.5377777777777778,
                0.5155555555555555,
                0.48444444444444446,
                0.5066666666666667,
                0.48,
                0.5644444444444444,
                0.6488888888888888,
                0.5822222222222222,
                0.5688888888888889,
                0.6177777777777778,
                0.6,
                0.5244444444444445,
                0.52,
                0.5422222222222223,
                0.56,
                0.52,
                0.5644444444444444,
                0.5644444444444444,
                0.5422222222222223,
                0.5466666666666666,
                0.5466666666666666,
                0.5066666666666667,
                0.48,
                0.5466666666666666,
                0.5377777777777778,
                0.52,
                0.5288888888888889,
                0.5333333333333333,
                0.5155555555555555,
                0.52,
                0.5155555555555555,
                0.5066666666666667,
                0.5288888888888889,
                0.48444444444444446
            ],
            [
                0.5511111111111111,
                0.5022222222222222,
                0.48444444444444446,
                0.4533333333333333,
                0.48444444444444446,
                0.5066666666666667,
                0.5244444444444445,
                0.5555555555555556,
                0.5288888888888889,
                0.5155555555555555,
                0.5155555555555555,
                0.5111111111111111,
                0.4711111111111111,
                0.4488888888888889,
                0.4622222222222222,
                0.5244444444444445,
                0.5022222222222222,
                0.5288888888888889,
                0.5466666666666666,
                0.5688888888888889,
                0.5066666666666667,
                0.5022222222222222,
                0.5111111111111111,
                0.5288888888888889,
                0.5555555555555556,
                0.5466666666666666,
                0.5822222222222222,
                0.5288888888888889,
                0.5244444444444445,
                0.5111111111111111,
                0.5155555555555555,
                0.5066666666666667,
                0.5155555555555555,
                0.5288888888888889,
                0.5244444444444445,
                0.49333333333333335,
                0.4666666666666667,
                0.52,
                0.5066666666666667,
                0.5155555555555555,
                0.5466666666666666,
                0.52,
                0.47555555555555556,
                0.4888888888888889,
                0.52,
                0.49777777777777776,
                0.49777777777777776,
                0.5022222222222222,
                0.5022222222222222,
                0.4888888888888889,
                0.5066666666666667
            ],
            [
                0.5066666666666667,
                0.5022222222222222,
                0.5066666666666667,
                0.5111111111111111,
                0.52,
                0.5466666666666666,
                0.5022222222222222,
                0.5288888888888889,
                0.5288888888888889,
                0.49777777777777776,
                0.5022222222222222,
                0.48,
                0.49333333333333335,
                0.4622222222222222,
                0.5333333333333333,
                0.5244444444444445,
                0.49333333333333335,
                0.5288888888888889,
                0.5333333333333333,
                0.5733333333333334,
                0.5466666666666666,
                0.5288888888888889,
                0.5377777777777778,
                0.56,
                0.52,
                0.5111111111111111,
                0.5422222222222223,
                0.49333333333333335,
                0.4622222222222222,
                0.52,
                0.52,
                0.5066666666666667,
                0.4888888888888889,
                0.5288888888888889,
                0.49333333333333335,
                0.4622222222222222,
                0.49777777777777776,
                0.5333333333333333,
                0.4888888888888889,
                0.49777777777777776,
                0.5155555555555555,
                0.5111111111111111,
                0.47555555555555556,
                0.47555555555555556,
                0.5244444444444445,
                0.49777777777777776,
                0.4577777777777778,
                0.5244444444444445,
                0.5333333333333333,
                0.5288888888888889,
                0.5377777777777778
            ],
            [
                0.48444444444444446,
                0.49333333333333335,
                0.5066666666666667,
                0.5288888888888889,
                0.49777777777777776,
                0.5377777777777778,
                0.5155555555555555,
                0.49777777777777776,
                0.5244444444444445,
                0.5111111111111111,
                0.4666666666666667,
                0.5066666666666667,
                0.5244444444444445,
                0.4711111111111111,
                0.49777777777777776,
                0.5688888888888889,
                0.52,
                0.52,
                0.5155555555555555,
                0.5288888888888889,
                0.5377777777777778,
                0.5377777777777778,
                0.52,
                0.48444444444444446,
                0.47555555555555556,
                0.4888888888888889,
                0.48,
                0.47555555555555556,
                0.49777777777777776,
                0.5288888888888889,
                0.5288888888888889,
                0.5022222222222222,
                0.4666666666666667,
                0.47555555555555556,
                0.4888888888888889,
                0.49777777777777776,
                0.49777777777777776,
                0.5288888888888889,
                0.52,
                0.4533333333333333,
                0.49333333333333335,
                0.5111111111111111,
                0.4888888888888889,
                0.5022222222222222,
                0.56,
                0.5022222222222222,
                0.4622222222222222,
                0.5022222222222222,
                0.49777777777777776,
                0.5155555555555555,
                0.52
            ],
            [
                0.49777777777777776,
                0.49333333333333335,
                0.5066666666666667,
                0.5155555555555555,
                0.5333333333333333,
                0.5333333333333333,
                0.5333333333333333,
                0.5155555555555555,
                0.5022222222222222,
                0.49777777777777776,
                0.48,
                0.49333333333333335,
                0.5022222222222222,
                0.49333333333333335,
                0.4622222222222222,
                0.5333333333333333,
                0.4666666666666667,
                0.4533333333333333,
                0.47555555555555556,
                0.5555555555555556,
                0.5111111111111111,
                0.47555555555555556,
                0.48,
                0.5066666666666667,
                0.5155555555555555,
                0.5288888888888889,
                0.52,
                0.5466666666666666,
                0.5288888888888889,
                0.5111111111111111,
                0.5022222222222222,
                0.5377777777777778,
                0.5333333333333333,
                0.5111111111111111,
                0.48,
                0.49777777777777776,
                0.5422222222222223,
                0.48,
                0.5066666666666667,
                0.5022222222222222,
                0.52,
                0.47555555555555556,
                0.5022222222222222,
                0.5244444444444445,
                0.5022222222222222,
                0.4711111111111111,
                0.48444444444444446,
                0.5066666666666667,
                0.49333333333333335,
                0.4666666666666667,
                0.5155555555555555
            ],
            [
                0.48,
                0.5333333333333333,
                0.5111111111111111,
                0.48,
                0.4577777777777778,
                0.49777777777777776,
                0.4888888888888889,
                0.5422222222222223,
                0.5733333333333334,
                0.5466666666666666,
                0.5555555555555556,
                0.52,
                0.4888888888888889,
                0.48,
                0.5155555555555555,
                0.5377777777777778,
                0.5022222222222222,
                0.49333333333333335,
                0.49333333333333335,
                0.5866666666666667,
                0.52,
                0.4622222222222222,
                0.5022222222222222,
                0.5422222222222223,
                0.5422222222222223,
                0.5911111111111111,
                0.6133333333333333,
                0.5777777777777777,
                0.5333333333333333,
                0.56,
                0.5288888888888889,
                0.5288888888888889,
                0.5377777777777778,
                0.52,
                0.5466666666666666,
                0.5111111111111111,
                0.48444444444444446,
                0.5333333333333333,
                0.5866666666666667,
                0.5511111111111111,
                0.5288888888888889,
                0.52,
                0.5022222222222222,
                0.5511111111111111,
                0.5155555555555555,
                0.4222222222222222,
                0.52,
                0.5555555555555556,
                0.4666666666666667,
                0.4666666666666667,
                0.4888888888888889
            ],
            [
                0.49333333333333335,
                0.52,
                0.5022222222222222,
                0.48444444444444446,
                0.49777777777777776,
                0.5244444444444445,
                0.4888888888888889,
                0.5511111111111111,
                0.5466666666666666,
                0.5466666666666666,
                0.48,
                0.5155555555555555,
                0.5511111111111111,
                0.4622222222222222,
                0.48,
                0.5333333333333333,
                0.5333333333333333,
                0.49333333333333335,
                0.5377777777777778,
                0.5555555555555556,
                0.48444444444444446,
                0.5155555555555555,
                0.5333333333333333,
                0.49333333333333335,
                0.48444444444444446,
                0.5377777777777778,
                0.6,
                0.5688888888888889,
                0.5022222222222222,
                0.5333333333333333,
                0.5155555555555555,
                0.56,
                0.52,
                0.49777777777777776,
                0.5244444444444445,
                0.5333333333333333,
                0.5333333333333333,
                0.5155555555555555,
                0.5466666666666666,
                0.5422222222222223,
                0.49333333333333335,
                0.5333333333333333,
                0.5155555555555555,
                0.5022222222222222,
                0.5422222222222223,
                0.5155555555555555,
                0.5022222222222222,
                0.5822222222222222,
                0.5022222222222222,
                0.5377777777777778,
                0.5288888888888889
            ],
            [
                0.49777777777777776,
                0.47555555555555556,
                0.49777777777777776,
                0.5288888888888889,
                0.5555555555555556,
                0.4711111111111111,
                0.4666666666666667,
                0.5111111111111111,
                0.52,
                0.48444444444444446,
                0.48,
                0.5333333333333333,
                0.48444444444444446,
                0.4622222222222222,
                0.4577777777777778,
                0.48444444444444446,
                0.4577777777777778,
                0.4666666666666667,
                0.48444444444444446,
                0.5155555555555555,
                0.5333333333333333,
                0.48,
                0.48444444444444446,
                0.48444444444444446,
                0.48,
                0.5422222222222223,
                0.5377777777777778,
                0.4888888888888889,
                0.48444444444444446,
                0.4577777777777778,
                0.56,
                0.52,
                0.4711111111111111,
                0.47555555555555556,
                0.49777777777777776,
                0.5288888888888889,
                0.5422222222222223,
                0.5111111111111111,
                0.56,
                0.6088888888888889,
                0.5244444444444445,
                0.49333333333333335,
                0.5066666666666667,
                0.5244444444444445,
                0.5111111111111111,
                0.5244444444444445,
                0.5022222222222222,
                0.5555555555555556,
                0.56,
                0.5422222222222223,
                0.47555555555555556
            ],
            [
                0.49333333333333335,
                0.5066666666666667,
                0.5511111111111111,
                0.5022222222222222,
                0.49333333333333335,
                0.4888888888888889,
                0.5111111111111111,
                0.5244444444444445,
                0.56,
                0.5244444444444445,
                0.5155555555555555,
                0.5422222222222223,
                0.48444444444444446,
                0.47555555555555556,
                0.4711111111111111,
                0.48444444444444446,
                0.52,
                0.48,
                0.47555555555555556,
                0.4622222222222222,
                0.4711111111111111,
                0.49333333333333335,
                0.4577777777777778,
                0.4666666666666667,
                0.4488888888888889,
                0.5066666666666667,
                0.49777777777777776,
                0.40444444444444444,
                0.43555555555555553,
                0.52,
                0.5155555555555555,
                0.52,
                0.49333333333333335,
                0.4711111111111111,
                0.48444444444444446,
                0.5111111111111111,
                0.5155555555555555,
                0.5111111111111111,
                0.5066666666666667,
                0.5555555555555556,
                0.5244444444444445,
                0.5422222222222223,
                0.5111111111111111,
                0.5244444444444445,
                0.49333333333333335,
                0.5777777777777777,
                0.5644444444444444,
                0.56,
                0.5688888888888889,
                0.56,
                0.5555555555555556
            ],
            [
                0.4533333333333333,
                0.5066666666666667,
                0.5333333333333333,
                0.52,
                0.5333333333333333,
                0.4888888888888889,
                0.49333333333333335,
                0.5022222222222222,
                0.5022222222222222,
                0.5066666666666667,
                0.5155555555555555,
                0.49777777777777776,
                0.4488888888888889,
                0.49333333333333335,
                0.4577777777777778,
                0.49777777777777776,
                0.5244444444444445,
                0.5155555555555555,
                0.5111111111111111,
                0.5422222222222223,
                0.56,
                0.5288888888888889,
                0.5022222222222222,
                0.4488888888888889,
                0.48,
                0.56,
                0.5733333333333334,
                0.4533333333333333,
                0.49333333333333335,
                0.49777777777777776,
                0.5288888888888889,
                0.5777777777777777,
                0.5333333333333333,
                0.4711111111111111,
                0.5333333333333333,
                0.5111111111111111,
                0.5155555555555555,
                0.5333333333333333,
                0.5555555555555556,
                0.5066666666666667,
                0.52,
                0.5422222222222223,
                0.4711111111111111,
                0.48444444444444446,
                0.48444444444444446,
                0.4533333333333333,
                0.5333333333333333,
                0.5733333333333334,
                0.5066666666666667,
                0.49777777777777776,
                0.5111111111111111
            ],
            [
                0.4888888888888889,
                0.52,
                0.5377777777777778,
                0.5733333333333334,
                0.5377777777777778,
                0.4533333333333333,
                0.4711111111111111,
                0.5777777777777777,
                0.48444444444444446,
                0.4444444444444444,
                0.5022222222222222,
                0.5022222222222222,
                0.5066666666666667,
                0.4311111111111111,
                0.48,
                0.5244444444444445,
                0.5288888888888889,
                0.5466666666666666,
                0.5022222222222222,
                0.5466666666666666,
                0.52,
                0.5111111111111111,
                0.4711111111111111,
                0.4444444444444444,
                0.4444444444444444,
                0.49777777777777776,
                0.5244444444444445,
                0.4711111111111111,
                0.5155555555555555,
                0.5333333333333333,
                0.52,
                0.4888888888888889,
                0.48444444444444446,
                0.47555555555555556,
                0.4666666666666667,
                0.4711111111111111,
                0.47555555555555556,
                0.49333333333333335,
                0.5288888888888889,
                0.5511111111111111,
                0.5111111111111111,
                0.48444444444444446,
                0.44,
                0.48444444444444446,
                0.4577777777777778,
                0.4088888888888889,
                0.49777777777777776,
                0.5733333333333334,
                0.4488888888888889,
                0.49333333333333335,
                0.49777777777777776
            ],
            [
                0.5777777777777777,
                0.5644444444444444,
                0.4888888888888889,
                0.5733333333333334,
                0.5288888888888889,
                0.4533333333333333,
                0.4666666666666667,
                0.4888888888888889,
                0.49333333333333335,
                0.5111111111111111,
                0.48444444444444446,
                0.52,
                0.5288888888888889,
                0.43555555555555553,
                0.4266666666666667,
                0.4533333333333333,
                0.48444444444444446,
                0.4666666666666667,
                0.5066666666666667,
                0.49777777777777776,
                0.5244444444444445,
                0.4888888888888889,
                0.4577777777777778,
                0.5155555555555555,
                0.5066666666666667,
                0.56,
                0.5377777777777778,
                0.52,
                0.5288888888888889,
                0.5288888888888889,
                0.5644444444444444,
                0.5066666666666667,
                0.52,
                0.4711111111111111,
                0.48,
                0.4711111111111111,
                0.48444444444444446,
                0.48444444444444446,
                0.49777777777777776,
                0.52,
                0.5288888888888889,
                0.4533333333333333,
                0.48444444444444446,
                0.4533333333333333,
                0.44,
                0.4711111111111111,
                0.49777777777777776,
                0.5066666666666667,
                0.43555555555555553,
                0.48444444444444446,
                0.49777777777777776
            ],
            [
                0.5422222222222223,
                0.5022222222222222,
                0.5377777777777778,
                0.5333333333333333,
                0.5155555555555555,
                0.48,
                0.4711111111111111,
                0.4666666666666667,
                0.5066666666666667,
                0.5333333333333333,
                0.5333333333333333,
                0.5333333333333333,
                0.48444444444444446,
                0.4311111111111111,
                0.4622222222222222,
                0.5111111111111111,
                0.5244444444444445,
                0.49777777777777776,
                0.5111111111111111,
                0.5066666666666667,
                0.49333333333333335,
                0.4711111111111111,
                0.48,
                0.5377777777777778,
                0.5555555555555556,
                0.6,
                0.6133333333333333,
                0.6177777777777778,
                0.5288888888888889,
                0.5333333333333333,
                0.5777777777777777,
                0.5822222222222222,
                0.5644444444444444,
                0.5511111111111111,
                0.56,
                0.5555555555555556,
                0.52,
                0.52,
                0.5111111111111111,
                0.4666666666666667,
                0.5466666666666666,
                0.5377777777777778,
                0.5066666666666667,
                0.5422222222222223,
                0.5466666666666666,
                0.48444444444444446,
                0.4888888888888889,
                0.5022222222222222,
                0.44,
                0.4577777777777778,
                0.4666666666666667
            ],
            [
                0.5644444444444444,
                0.5155555555555555,
                0.5333333333333333,
                0.5111111111111111,
                0.52,
                0.4888888888888889,
                0.5377777777777778,
                0.5466666666666666,
                0.5466666666666666,
                0.5155555555555555,
                0.5288888888888889,
                0.5022222222222222,
                0.48,
                0.4622222222222222,
                0.4533333333333333,
                0.5022222222222222,
                0.4622222222222222,
                0.47555555555555556,
                0.5288888888888889,
                0.5377777777777778,
                0.48444444444444446,
                0.4444444444444444,
                0.4888888888888889,
                0.5866666666666667,
                0.5866666666666667,
                0.5733333333333334,
                0.6044444444444445,
                0.6311111111111111,
                0.56,
                0.5688888888888889,
                0.5244444444444445,
                0.5466666666666666,
                0.5466666666666666,
                0.5511111111111111,
                0.5555555555555556,
                0.5422222222222223,
                0.5111111111111111,
                0.5022222222222222,
                0.52,
                0.5111111111111111,
                0.5377777777777778,
                0.5333333333333333,
                0.4888888888888889,
                0.5244444444444445,
                0.5022222222222222,
                0.44,
                0.4533333333333333,
                0.4711111111111111,
                0.4666666666666667,
                0.4533333333333333,
                0.47555555555555556
            ],
            [
                0.5866666666666667,
                0.5422222222222223,
                0.4888888888888889,
                0.49333333333333335,
                0.47555555555555556,
                0.48444444444444446,
                0.5022222222222222,
                0.4888888888888889,
                0.5422222222222223,
                0.4533333333333333,
                0.47555555555555556,
                0.5555555555555556,
                0.5733333333333334,
                0.49777777777777776,
                0.4488888888888889,
                0.5155555555555555,
                0.5333333333333333,
                0.5377777777777778,
                0.5066666666666667,
                0.5555555555555556,
                0.5066666666666667,
                0.4666666666666667,
                0.48444444444444446,
                0.5955555555555555,
                0.5422222222222223,
                0.5688888888888889,
                0.6,
                0.6133333333333333,
                0.5377777777777778,
                0.5244444444444445,
                0.5688888888888889,
                0.5288888888888889,
                0.5466666666666666,
                0.56,
                0.5333333333333333,
                0.4888888888888889,
                0.5644444444444444,
                0.5422222222222223,
                0.5377777777777778,
                0.5155555555555555,
                0.5288888888888889,
                0.5244444444444445,
                0.5066666666666667,
                0.5244444444444445,
                0.5288888888888889,
                0.5066666666666667,
                0.4888888888888889,
                0.48444444444444446,
                0.4666666666666667,
                0.52,
                0.5155555555555555
            ],
            [
                0.5466666666666666,
                0.4711111111111111,
                0.48,
                0.49333333333333335,
                0.48,
                0.4533333333333333,
                0.4666666666666667,
                0.4488888888888889,
                0.4888888888888889,
                0.4533333333333333,
                0.48,
                0.4888888888888889,
                0.52,
                0.4888888888888889,
                0.4533333333333333,
                0.4666666666666667,
                0.5155555555555555,
                0.5022222222222222,
                0.5377777777777778,
                0.5555555555555556,
                0.4888888888888889,
                0.48444444444444446,
                0.4888888888888889,
                0.48444444444444446,
                0.4888888888888889,
                0.5244444444444445,
                0.6044444444444445,
                0.5377777777777778,
                0.5022222222222222,
                0.5022222222222222,
                0.52,
                0.5244444444444445,
                0.5377777777777778,
                0.5022222222222222,
                0.5155555555555555,
                0.5244444444444445,
                0.5511111111111111,
                0.5911111111111111,
                0.5955555555555555,
                0.5466666666666666,
                0.5422222222222223,
                0.5377777777777778,
                0.49777777777777776,
                0.5066666666666667,
                0.5777777777777777,
                0.5155555555555555,
                0.49333333333333335,
                0.4711111111111111,
                0.5422222222222223,
                0.5244444444444445,
                0.5288888888888889
            ],
            [
                0.5066666666666667,
                0.48444444444444446,
                0.4311111111111111,
                0.4666666666666667,
                0.49333333333333335,
                0.4666666666666667,
                0.4533333333333333,
                0.5022222222222222,
                0.5022222222222222,
                0.48444444444444446,
                0.49333333333333335,
                0.49333333333333335,
                0.4666666666666667,
                0.4444444444444444,
                0.4266666666666667,
                0.4888888888888889,
                0.48444444444444446,
                0.5022222222222222,
                0.5022222222222222,
                0.52,
                0.5111111111111111,
                0.5422222222222223,
                0.5155555555555555,
                0.4488888888888889,
                0.4622222222222222,
                0.49777777777777776,
                0.5155555555555555,
                0.4711111111111111,
                0.4711111111111111,
                0.48444444444444446,
                0.4888888888888889,
                0.5111111111111111,
                0.48444444444444446,
                0.5244444444444445,
                0.48,
                0.5377777777777778,
                0.5333333333333333,
                0.5377777777777778,
                0.5688888888888889,
                0.5377777777777778,
                0.49333333333333335,
                0.48444444444444446,
                0.5155555555555555,
                0.49333333333333335,
                0.5022222222222222,
                0.48,
                0.4622222222222222,
                0.52,
                0.5466666666666666,
                0.5155555555555555,
                0.5333333333333333
            ],
            [
                0.43555555555555553,
                0.5288888888888889,
                0.5466666666666666,
                0.49333333333333335,
                0.52,
                0.5022222222222222,
                0.4622222222222222,
                0.48,
                0.4577777777777778,
                0.4266666666666667,
                0.49333333333333335,
                0.5066666666666667,
                0.5111111111111111,
                0.47555555555555556,
                0.4888888888888889,
                0.4488888888888889,
                0.4666666666666667,
                0.4622222222222222,
                0.4888888888888889,
                0.48,
                0.4888888888888889,
                0.5288888888888889,
                0.4622222222222222,
                0.39555555555555555,
                0.4088888888888889,
                0.4088888888888889,
                0.39555555555555555,
                0.40444444444444444,
                0.4488888888888889,
                0.48,
                0.48,
                0.48444444444444446,
                0.49333333333333335,
                0.5022222222222222,
                0.48,
                0.4711111111111111,
                0.5111111111111111,
                0.5422222222222223,
                0.48,
                0.44,
                0.47555555555555556,
                0.48444444444444446,
                0.5066666666666667,
                0.5022222222222222,
                0.44,
                0.43555555555555553,
                0.48,
                0.52,
                0.5333333333333333,
                0.4666666666666667,
                0.4711111111111111
            ],
            [
                0.4177777777777778,
                0.4711111111111111,
                0.52,
                0.52,
                0.5111111111111111,
                0.4888888888888889,
                0.4711111111111111,
                0.48444444444444446,
                0.4711111111111111,
                0.5022222222222222,
                0.49777777777777776,
                0.48444444444444446,
                0.5111111111111111,
                0.5022222222222222,
                0.48,
                0.5066666666666667,
                0.4888888888888889,
                0.48,
                0.49777777777777776,
                0.4888888888888889,
                0.4666666666666667,
                0.5377777777777778,
                0.48,
                0.3466666666666667,
                0.39111111111111113,
                0.4444444444444444,
                0.4088888888888889,
                0.4,
                0.47555555555555556,
                0.4488888888888889,
                0.49333333333333335,
                0.4622222222222222,
                0.47555555555555556,
                0.4177777777777778,
                0.4666666666666667,
                0.4622222222222222,
                0.48,
                0.5111111111111111,
                0.48444444444444446,
                0.44,
                0.4622222222222222,
                0.49333333333333335,
                0.44,
                0.4622222222222222,
                0.5111111111111111,
                0.5155555555555555,
                0.48444444444444446,
                0.4711111111111111,
                0.5511111111111111,
                0.5244444444444445,
                0.5155555555555555
            ],
            [
                0.49777777777777776,
                0.4666666666666667,
                0.5066666666666667,
                0.5111111111111111,
                0.4888888888888889,
                0.43555555555555553,
                0.49333333333333335,
                0.48,
                0.4533333333333333,
                0.4577777777777778,
                0.47555555555555556,
                0.4444444444444444,
                0.47555555555555556,
                0.5066666666666667,
                0.4711111111111111,
                0.5111111111111111,
                0.4577777777777778,
                0.47555555555555556,
                0.49333333333333335,
                0.47555555555555556,
                0.41333333333333333,
                0.49333333333333335,
                0.49333333333333335,
                0.35555555555555557,
                0.39111111111111113,
                0.4266666666666667,
                0.35555555555555557,
                0.4222222222222222,
                0.4444444444444444,
                0.48444444444444446,
                0.4666666666666667,
                0.4666666666666667,
                0.4488888888888889,
                0.43555555555555553,
                0.4,
                0.4488888888888889,
                0.4488888888888889,
                0.4577777777777778,
                0.4622222222222222,
                0.43555555555555553,
                0.43555555555555553,
                0.4577777777777778,
                0.47555555555555556,
                0.47555555555555556,
                0.49777777777777776,
                0.5422222222222223,
                0.47555555555555556,
                0.49333333333333335,
                0.5377777777777778,
                0.4666666666666667,
                0.5111111111111111
            ],
            [
                0.48444444444444446,
                0.5066666666666667,
                0.5111111111111111,
                0.5244444444444445,
                0.5333333333333333,
                0.49333333333333335,
                0.48,
                0.47555555555555556,
                0.44,
                0.4488888888888889,
                0.4577777777777778,
                0.49777777777777776,
                0.4533333333333333,
                0.48,
                0.4533333333333333,
                0.4666666666666667,
                0.47555555555555556,
                0.5066666666666667,
                0.49777777777777776,
                0.43555555555555553,
                0.49777777777777776,
                0.5333333333333333,
                0.4666666666666667,
                0.3333333333333333,
                0.40444444444444444,
                0.39111111111111113,
                0.3511111111111111,
                0.3422222222222222,
                0.39555555555555555,
                0.4311111111111111,
                0.4,
                0.4311111111111111,
                0.4622222222222222,
                0.4222222222222222,
                0.37777777777777777,
                0.44,
                0.4488888888888889,
                0.39111111111111113,
                0.4488888888888889,
                0.4577777777777778,
                0.4533333333333333,
                0.4266666666666667,
                0.48,
                0.43555555555555553,
                0.49777777777777776,
                0.49333333333333335,
                0.48,
                0.48444444444444446,
                0.4622222222222222,
                0.47555555555555556,
                0.5288888888888889
            ],
            [
                0.49777777777777776,
                0.5155555555555555,
                0.4888888888888889,
                0.48444444444444446,
                0.4711111111111111,
                0.5111111111111111,
                0.49777777777777776,
                0.4666666666666667,
                0.48444444444444446,
                0.4888888888888889,
                0.47555555555555556,
                0.49333333333333335,
                0.49777777777777776,
                0.4622222222222222,
                0.39555555555555555,
                0.4666666666666667,
                0.5066666666666667,
                0.49333333333333335,
                0.48,
                0.4711111111111111,
                0.5111111111111111,
                0.48,
                0.4488888888888889,
                0.4311111111111111,
                0.38222222222222224,
                0.4488888888888889,
                0.4533333333333333,
                0.39555555555555555,
                0.4222222222222222,
                0.4444444444444444,
                0.48,
                0.47555555555555556,
                0.4577777777777778,
                0.44,
                0.47555555555555556,
                0.4533333333333333,
                0.4888888888888889,
                0.47555555555555556,
                0.48444444444444446,
                0.48,
                0.5022222222222222,
                0.5022222222222222,
                0.5066666666666667,
                0.4622222222222222,
                0.4444444444444444,
                0.5066666666666667,
                0.5022222222222222,
                0.49333333333333335,
                0.4888888888888889,
                0.5066666666666667,
                0.5377777777777778
            ],
            [
                0.5466666666666666,
                0.48444444444444446,
                0.5155555555555555,
                0.48444444444444446,
                0.4622222222222222,
                0.49777777777777776,
                0.5688888888888889,
                0.5377777777777778,
                0.5111111111111111,
                0.48444444444444446,
                0.5333333333333333,
                0.5111111111111111,
                0.5022222222222222,
                0.5155555555555555,
                0.4533333333333333,
                0.5333333333333333,
                0.5688888888888889,
                0.5422222222222223,
                0.5422222222222223,
                0.5644444444444444,
                0.47555555555555556,
                0.49333333333333335,
                0.5377777777777778,
                0.5022222222222222,
                0.5066666666666667,
                0.5111111111111111,
                0.5288888888888889,
                0.5288888888888889,
                0.49333333333333335,
                0.5022222222222222,
                0.5866666666666667,
                0.5422222222222223,
                0.5022222222222222,
                0.49333333333333335,
                0.4888888888888889,
                0.4266666666666667,
                0.49333333333333335,
                0.52,
                0.48444444444444446,
                0.47555555555555556,
                0.5155555555555555,
                0.5155555555555555,
                0.49333333333333335,
                0.4533333333333333,
                0.5022222222222222,
                0.5244444444444445,
                0.49777777777777776,
                0.48444444444444446,
                0.5066666666666667,
                0.49333333333333335,
                0.52
            ],
            [
                0.56,
                0.4888888888888889,
                0.5022222222222222,
                0.48,
                0.5333333333333333,
                0.5244444444444445,
                0.52,
                0.5422222222222223,
                0.5555555555555556,
                0.5066666666666667,
                0.49777777777777776,
                0.5244444444444445,
                0.5555555555555556,
                0.44,
                0.43555555555555553,
                0.5288888888888889,
                0.52,
                0.48,
                0.5288888888888889,
                0.6,
                0.43555555555555553,
                0.48,
                0.5333333333333333,
                0.6,
                0.5688888888888889,
                0.48444444444444446,
                0.5955555555555555,
                0.64,
                0.5688888888888889,
                0.5244444444444445,
                0.5111111111111111,
                0.56,
                0.5244444444444445,
                0.5822222222222222,
                0.5466666666666666,
                0.4888888888888889,
                0.5022222222222222,
                0.5155555555555555,
                0.5377777777777778,
                0.5511111111111111,
                0.5422222222222223,
                0.5333333333333333,
                0.5244444444444445,
                0.48444444444444446,
                0.49333333333333335,
                0.5466666666666666,
                0.5333333333333333,
                0.4711111111111111,
                0.4622222222222222,
                0.49777777777777776,
                0.5022222222222222
            ],
            [
                0.5422222222222223,
                0.49333333333333335,
                0.48,
                0.4311111111111111,
                0.5333333333333333,
                0.5244444444444445,
                0.5288888888888889,
                0.5555555555555556,
                0.5422222222222223,
                0.5022222222222222,
                0.4666666666666667,
                0.5244444444444445,
                0.5733333333333334,
                0.47555555555555556,
                0.4222222222222222,
                0.49333333333333335,
                0.5155555555555555,
                0.48444444444444446,
                0.49777777777777776,
                0.5066666666666667,
                0.4488888888888889,
                0.4577777777777778,
                0.5288888888888889,
                0.5955555555555555,
                0.5644444444444444,
                0.56,
                0.5955555555555555,
                0.6222222222222222,
                0.5644444444444444,
                0.5288888888888889,
                0.52,
                0.48,
                0.56,
                0.5244444444444445,
                0.5466666666666666,
                0.49777777777777776,
                0.4888888888888889,
                0.47555555555555556,
                0.4711111111111111,
                0.4888888888888889,
                0.5022222222222222,
                0.4622222222222222,
                0.49333333333333335,
                0.5377777777777778,
                0.49333333333333335,
                0.5155555555555555,
                0.48,
                0.48,
                0.41333333333333333,
                0.4666666666666667,
                0.5155555555555555
            ],
            [
                0.56,
                0.49333333333333335,
                0.4311111111111111,
                0.4533333333333333,
                0.4533333333333333,
                0.4622222222222222,
                0.48444444444444446,
                0.5777777777777777,
                0.49333333333333335,
                0.4711111111111111,
                0.4666666666666667,
                0.47555555555555556,
                0.4666666666666667,
                0.4666666666666667,
                0.49777777777777776,
                0.4622222222222222,
                0.48444444444444446,
                0.5555555555555556,
                0.5244444444444445,
                0.4666666666666667,
                0.49333333333333335,
                0.5377777777777778,
                0.5333333333333333,
                0.5377777777777778,
                0.5733333333333334,
                0.5955555555555555,
                0.5777777777777777,
                0.5822222222222222,
                0.5555555555555556,
                0.49777777777777776,
                0.5288888888888889,
                0.5111111111111111,
                0.5111111111111111,
                0.5288888888888889,
                0.5155555555555555,
                0.5111111111111111,
                0.52,
                0.5422222222222223,
                0.49777777777777776,
                0.5066666666666667,
                0.49333333333333335,
                0.4666666666666667,
                0.5155555555555555,
                0.5288888888888889,
                0.4888888888888889,
                0.48444444444444446,
                0.48,
                0.4711111111111111,
                0.4488888888888889,
                0.4666666666666667,
                0.5244444444444445
            ],
            [
                0.48444444444444446,
                0.48444444444444446,
                0.4888888888888889,
                0.49777777777777776,
                0.48,
                0.5422222222222223,
                0.5022222222222222,
                0.52,
                0.49777777777777776,
                0.4666666666666667,
                0.4444444444444444,
                0.5111111111111111,
                0.48,
                0.5155555555555555,
                0.5111111111111111,
                0.49777777777777776,
                0.5155555555555555,
                0.5288888888888889,
                0.4666666666666667,
                0.4666666666666667,
                0.4666666666666667,
                0.4533333333333333,
                0.4888888888888889,
                0.48,
                0.49777777777777776,
                0.5066666666666667,
                0.49333333333333335,
                0.5155555555555555,
                0.5066666666666667,
                0.48444444444444446,
                0.5066666666666667,
                0.5066666666666667,
                0.52,
                0.5688888888888889,
                0.5155555555555555,
                0.52,
                0.49777777777777776,
                0.5377777777777778,
                0.49777777777777776,
                0.47555555555555556,
                0.52,
                0.4888888888888889,
                0.4577777777777778,
                0.5066666666666667,
                0.4666666666666667,
                0.4577777777777778,
                0.4888888888888889,
                0.4577777777777778,
                0.4311111111111111,
                0.49777777777777776,
                0.44
            ],
            [
                0.47555555555555556,
                0.5422222222222223,
                0.5511111111111111,
                0.52,
                0.4888888888888889,
                0.5333333333333333,
                0.5511111111111111,
                0.52,
                0.4888888888888889,
                0.4711111111111111,
                0.4622222222222222,
                0.5022222222222222,
                0.49777777777777776,
                0.4266666666666667,
                0.44,
                0.5422222222222223,
                0.5333333333333333,
                0.4888888888888889,
                0.5155555555555555,
                0.5288888888888889,
                0.4533333333333333,
                0.4577777777777778,
                0.4533333333333333,
                0.4088888888888889,
                0.4533333333333333,
                0.49333333333333335,
                0.5111111111111111,
                0.48444444444444446,
                0.47555555555555556,
                0.4488888888888889,
                0.4666666666666667,
                0.4577777777777778,
                0.4488888888888889,
                0.4622222222222222,
                0.4888888888888889,
                0.4577777777777778,
                0.4488888888888889,
                0.4622222222222222,
                0.4488888888888889,
                0.49333333333333335,
                0.49777777777777776,
                0.49777777777777776,
                0.43555555555555553,
                0.4444444444444444,
                0.47555555555555556,
                0.5111111111111111,
                0.52,
                0.47555555555555556,
                0.4622222222222222,
                0.4622222222222222,
                0.5333333333333333
            ],
            [
                0.48,
                0.4888888888888889,
                0.52,
                0.5555555555555556,
                0.4711111111111111,
                0.4444444444444444,
                0.48444444444444446,
                0.5422222222222223,
                0.5022222222222222,
                0.4488888888888889,
                0.4888888888888889,
                0.4444444444444444,
                0.4222222222222222,
                0.4488888888888889,
                0.4444444444444444,
                0.48444444444444446,
                0.49333333333333335,
                0.5288888888888889,
                0.5288888888888889,
                0.52,
                0.49333333333333335,
                0.5155555555555555,
                0.5066666666666667,
                0.4311111111111111,
                0.48444444444444446,
                0.5377777777777778,
                0.47555555555555556,
                0.4488888888888889,
                0.4711111111111111,
                0.5377777777777778,
                0.49333333333333335,
                0.48444444444444446,
                0.4622222222222222,
                0.4888888888888889,
                0.4711111111111111,
                0.49333333333333335,
                0.4622222222222222,
                0.48,
                0.5111111111111111,
                0.49777777777777776,
                0.4888888888888889,
                0.48,
                0.48,
                0.4888888888888889,
                0.4888888888888889,
                0.47555555555555556,
                0.52,
                0.5333333333333333,
                0.47555555555555556,
                0.48,
                0.47555555555555556
            ],
            [
                0.5111111111111111,
                0.52,
                0.4888888888888889,
                0.56,
                0.5377777777777778,
                0.4488888888888889,
                0.49333333333333335,
                0.5333333333333333,
                0.5111111111111111,
                0.4711111111111111,
                0.49333333333333335,
                0.49777777777777776,
                0.4533333333333333,
                0.5111111111111111,
                0.4711111111111111,
                0.5022222222222222,
                0.5022222222222222,
                0.5288888888888889,
                0.49333333333333335,
                0.4622222222222222,
                0.49777777777777776,
                0.5555555555555556,
                0.5111111111111111,
                0.4622222222222222,
                0.5111111111111111,
                0.5111111111111111,
                0.5244444444444445,
                0.4488888888888889,
                0.4577777777777778,
                0.5066666666666667,
                0.49333333333333335,
                0.49777777777777776,
                0.5066666666666667,
                0.5022222222222222,
                0.4888888888888889,
                0.49777777777777776,
                0.48444444444444446,
                0.4711111111111111,
                0.48,
                0.5288888888888889,
                0.4888888888888889,
                0.5111111111111111,
                0.5244444444444445,
                0.4888888888888889,
                0.49777777777777776,
                0.5022222222222222,
                0.5333333333333333,
                0.52,
                0.4888888888888889,
                0.48,
                0.49777777777777776
            ],
            [
                0.5022222222222222,
                0.5377777777777778,
                0.5377777777777778,
                0.52,
                0.5422222222222223,
                0.49333333333333335,
                0.5155555555555555,
                0.5022222222222222,
                0.49333333333333335,
                0.48444444444444446,
                0.4533333333333333,
                0.49333333333333335,
                0.48444444444444446,
                0.4533333333333333,
                0.4444444444444444,
                0.4666666666666667,
                0.5066666666666667,
                0.49777777777777776,
                0.5288888888888889,
                0.49333333333333335,
                0.5066666666666667,
                0.52,
                0.49777777777777776,
                0.47555555555555556,
                0.4711111111111111,
                0.4888888888888889,
                0.5555555555555556,
                0.5066666666666667,
                0.4711111111111111,
                0.5111111111111111,
                0.4711111111111111,
                0.48,
                0.5155555555555555,
                0.49333333333333335,
                0.4577777777777778,
                0.49333333333333335,
                0.49333333333333335,
                0.5066666666666667,
                0.5288888888888889,
                0.4577777777777778,
                0.49333333333333335,
                0.5022222222222222,
                0.49333333333333335,
                0.52,
                0.5022222222222222,
                0.49333333333333335,
                0.5377777777777778,
                0.56,
                0.49333333333333335,
                0.5155555555555555,
                0.5422222222222223
            ],
            [
                0.49333333333333335,
                0.4888888888888889,
                0.52,
                0.48,
                0.4888888888888889,
                0.47555555555555556,
                0.5022222222222222,
                0.5377777777777778,
                0.52,
                0.4888888888888889,
                0.5111111111111111,
                0.49777777777777776,
                0.4444444444444444,
                0.4444444444444444,
                0.4222222222222222,
                0.5022222222222222,
                0.4577777777777778,
                0.4533333333333333,
                0.5288888888888889,
                0.5244444444444445,
                0.48,
                0.5155555555555555,
                0.5555555555555556,
                0.47555555555555556,
                0.5155555555555555,
                0.5911111111111111,
                0.5511111111111111,
                0.5111111111111111,
                0.4666666666666667,
                0.4711111111111111,
                0.4088888888888889,
                0.48,
                0.5377777777777778,
                0.52,
                0.5288888888888889,
                0.5066666666666667,
                0.5022222222222222,
                0.5066666666666667,
                0.5155555555555555,
                0.44,
                0.4711111111111111,
                0.49333333333333335,
                0.4711111111111111,
                0.48444444444444446,
                0.47555555555555556,
                0.49333333333333335,
                0.5377777777777778,
                0.5377777777777778,
                0.5111111111111111,
                0.5155555555555555,
                0.5422222222222223
            ],
            [
                0.49777777777777776,
                0.5111111111111111,
                0.5377777777777778,
                0.5244444444444445,
                0.49333333333333335,
                0.48,
                0.48,
                0.5244444444444445,
                0.4711111111111111,
                0.4622222222222222,
                0.47555555555555556,
                0.4311111111111111,
                0.4266666666666667,
                0.4488888888888889,
                0.47555555555555556,
                0.4577777777777778,
                0.4577777777777778,
                0.5111111111111111,
                0.48444444444444446,
                0.49333333333333335,
                0.5288888888888889,
                0.5288888888888889,
                0.4888888888888889,
                0.4533333333333333,
                0.49777777777777776,
                0.5733333333333334,
                0.5377777777777778,
                0.4666666666666667,
                0.5377777777777778,
                0.49777777777777776,
                0.4577777777777778,
                0.48444444444444446,
                0.48444444444444446,
                0.47555555555555556,
                0.5155555555555555,
                0.49777777777777776,
                0.48444444444444446,
                0.49777777777777776,
                0.5511111111111111,
                0.5466666666666666,
                0.5422222222222223,
                0.4888888888888889,
                0.5155555555555555,
                0.56,
                0.47555555555555556,
                0.5066666666666667,
                0.5733333333333334,
                0.5555555555555556,
                0.5333333333333333,
                0.52,
                0.5466666666666666
            ]
        ],
        [
            [
                0.5845070422535211,
                0.5352112676056338,
                0.43661971830985913,
                0.45422535211267606,
                0.4507042253521127,
                0.45774647887323944,
                0.46830985915492956,
                0.44366197183098594,
                0.4507042253521127,
                0.4894366197183099,
                0.5070422535211268,
                0.4753521126760563,
                0.4859154929577465,
                0.4964788732394366,
                0.5035211267605634,
                0.5352112676056338,
                0.4612676056338028,
                0.4507042253521127,
                0.4788732394366197,
                0.528169014084507,
                0.5352112676056338,
                0.5387323943661971,
                0.528169014084507,
                0.5422535211267606,
                0.5528169014084507,
                0.5105633802816901,
                0.528169014084507,
                0.5669014084507042,
                0.5316901408450704,
                0.5492957746478874,
                0.5492957746478874,
                0.528169014084507,
                0.5140845070422535,
                0.4823943661971831,
                0.5035211267605634,
                0.5563380281690141,
                0.49295774647887325,
                0.47183098591549294,
                0.5246478873239436,
                0.5176056338028169,
                0.5176056338028169,
                0.5176056338028169,
                0.5,
                0.5,
                0.5598591549295775,
                0.5140845070422535,
                0.4823943661971831,
                0.47183098591549294,
                0.46830985915492956,
                0.4753521126760563,
                0.45422535211267606
            ],
            [
                0.545774647887324,
                0.5492957746478874,
                0.5070422535211268,
                0.5211267605633803,
                0.5387323943661971,
                0.46830985915492956,
                0.49295774647887325,
                0.5140845070422535,
                0.47183098591549294,
                0.4964788732394366,
                0.5563380281690141,
                0.545774647887324,
                0.5070422535211268,
                0.5316901408450704,
                0.5246478873239436,
                0.5035211267605634,
                0.4964788732394366,
                0.545774647887324,
                0.5492957746478874,
                0.5246478873239436,
                0.545774647887324,
                0.5528169014084507,
                0.545774647887324,
                0.5633802816901409,
                0.5422535211267606,
                0.5140845070422535,
                0.5528169014084507,
                0.5633802816901409,
                0.5387323943661971,
                0.5246478873239436,
                0.5352112676056338,
                0.5669014084507042,
                0.5352112676056338,
                0.5316901408450704,
                0.5387323943661971,
                0.5352112676056338,
                0.5528169014084507,
                0.5352112676056338,
                0.49295774647887325,
                0.5035211267605634,
                0.5105633802816901,
                0.5140845070422535,
                0.4753521126760563,
                0.5035211267605634,
                0.5176056338028169,
                0.5669014084507042,
                0.4753521126760563,
                0.4859154929577465,
                0.5176056338028169,
                0.5492957746478874,
                0.4753521126760563
            ],
            [
                0.4823943661971831,
                0.4612676056338028,
                0.5140845070422535,
                0.5246478873239436,
                0.5140845070422535,
                0.4753521126760563,
                0.528169014084507,
                0.5528169014084507,
                0.5387323943661971,
                0.46830985915492956,
                0.5070422535211268,
                0.49295774647887325,
                0.49295774647887325,
                0.528169014084507,
                0.5035211267605634,
                0.5316901408450704,
                0.5352112676056338,
                0.5035211267605634,
                0.4964788732394366,
                0.5246478873239436,
                0.5387323943661971,
                0.5352112676056338,
                0.49295774647887325,
                0.5246478873239436,
                0.5176056338028169,
                0.528169014084507,
                0.5176056338028169,
                0.5211267605633803,
                0.5352112676056338,
                0.4964788732394366,
                0.5352112676056338,
                0.49295774647887325,
                0.5070422535211268,
                0.545774647887324,
                0.5140845070422535,
                0.5105633802816901,
                0.5140845070422535,
                0.573943661971831,
                0.5422535211267606,
                0.5176056338028169,
                0.5492957746478874,
                0.5387323943661971,
                0.5316901408450704,
                0.5316901408450704,
                0.5246478873239436,
                0.528169014084507,
                0.5246478873239436,
                0.4894366197183099,
                0.4471830985915493,
                0.4894366197183099,
                0.5
            ],
            [
                0.545774647887324,
                0.4823943661971831,
                0.5035211267605634,
                0.5211267605633803,
                0.5105633802816901,
                0.4647887323943662,
                0.4612676056338028,
                0.46830985915492956,
                0.5,
                0.5070422535211268,
                0.4753521126760563,
                0.44366197183098594,
                0.4507042253521127,
                0.47183098591549294,
                0.45422535211267606,
                0.47183098591549294,
                0.5105633802816901,
                0.49295774647887325,
                0.5,
                0.44014084507042256,
                0.47183098591549294,
                0.4612676056338028,
                0.46830985915492956,
                0.46830985915492956,
                0.4894366197183099,
                0.5246478873239436,
                0.4823943661971831,
                0.4753521126760563,
                0.4823943661971831,
                0.5105633802816901,
                0.4823943661971831,
                0.4859154929577465,
                0.5246478873239436,
                0.5105633802816901,
                0.49295774647887325,
                0.49295774647887325,
                0.45422535211267606,
                0.43661971830985913,
                0.46830985915492956,
                0.47183098591549294,
                0.49295774647887325,
                0.4964788732394366,
                0.5246478873239436,
                0.49295774647887325,
                0.5070422535211268,
                0.5,
                0.5598591549295775,
                0.5528169014084507,
                0.4823943661971831,
                0.4964788732394366,
                0.5105633802816901
            ],
            [
                0.5492957746478874,
                0.4753521126760563,
                0.4859154929577465,
                0.5387323943661971,
                0.5,
                0.5246478873239436,
                0.5176056338028169,
                0.4788732394366197,
                0.4507042253521127,
                0.4612676056338028,
                0.4964788732394366,
                0.5,
                0.5140845070422535,
                0.5140845070422535,
                0.5211267605633803,
                0.5246478873239436,
                0.49295774647887325,
                0.5316901408450704,
                0.49295774647887325,
                0.5140845070422535,
                0.5,
                0.5,
                0.5387323943661971,
                0.528169014084507,
                0.4788732394366197,
                0.4894366197183099,
                0.528169014084507,
                0.5211267605633803,
                0.4964788732394366,
                0.4894366197183099,
                0.5140845070422535,
                0.5211267605633803,
                0.5070422535211268,
                0.5176056338028169,
                0.4859154929577465,
                0.43661971830985913,
                0.4612676056338028,
                0.4647887323943662,
                0.45422535211267606,
                0.41901408450704225,
                0.5070422535211268,
                0.5,
                0.4788732394366197,
                0.4647887323943662,
                0.5387323943661971,
                0.4894366197183099,
                0.45774647887323944,
                0.4612676056338028,
                0.5492957746478874,
                0.5035211267605634,
                0.4859154929577465
            ],
            [
                0.5035211267605634,
                0.45774647887323944,
                0.4894366197183099,
                0.5316901408450704,
                0.5035211267605634,
                0.5211267605633803,
                0.5140845070422535,
                0.4753521126760563,
                0.4823943661971831,
                0.45422535211267606,
                0.4964788732394366,
                0.5563380281690141,
                0.5387323943661971,
                0.5070422535211268,
                0.4894366197183099,
                0.4753521126760563,
                0.5492957746478874,
                0.5211267605633803,
                0.5387323943661971,
                0.5704225352112676,
                0.5352112676056338,
                0.5140845070422535,
                0.5140845070422535,
                0.5,
                0.5070422535211268,
                0.46830985915492956,
                0.49295774647887325,
                0.5035211267605634,
                0.49295774647887325,
                0.49295774647887325,
                0.47183098591549294,
                0.4753521126760563,
                0.5035211267605634,
                0.528169014084507,
                0.5,
                0.4788732394366197,
                0.4507042253521127,
                0.4859154929577465,
                0.4823943661971831,
                0.4647887323943662,
                0.4788732394366197,
                0.4753521126760563,
                0.4753521126760563,
                0.49295774647887325,
                0.4894366197183099,
                0.4612676056338028,
                0.45774647887323944,
                0.5070422535211268,
                0.5563380281690141,
                0.5140845070422535,
                0.4788732394366197
            ],
            [
                0.4964788732394366,
                0.4894366197183099,
                0.5176056338028169,
                0.5211267605633803,
                0.4647887323943662,
                0.47183098591549294,
                0.4859154929577465,
                0.5105633802816901,
                0.4788732394366197,
                0.49295774647887325,
                0.5211267605633803,
                0.5035211267605634,
                0.5352112676056338,
                0.5035211267605634,
                0.4823943661971831,
                0.5176056338028169,
                0.4964788732394366,
                0.5352112676056338,
                0.5176056338028169,
                0.5105633802816901,
                0.4753521126760563,
                0.4823943661971831,
                0.4964788732394366,
                0.45422535211267606,
                0.4647887323943662,
                0.49295774647887325,
                0.5387323943661971,
                0.4823943661971831,
                0.49295774647887325,
                0.4823943661971831,
                0.5140845070422535,
                0.5105633802816901,
                0.4788732394366197,
                0.5035211267605634,
                0.5176056338028169,
                0.5176056338028169,
                0.4647887323943662,
                0.4225352112676056,
                0.5352112676056338,
                0.5492957746478874,
                0.4788732394366197,
                0.5035211267605634,
                0.5563380281690141,
                0.545774647887324,
                0.5176056338028169,
                0.4859154929577465,
                0.5176056338028169,
                0.5035211267605634,
                0.4894366197183099,
                0.4964788732394366,
                0.5105633802816901
            ],
            [
                0.4788732394366197,
                0.5211267605633803,
                0.5387323943661971,
                0.4823943661971831,
                0.5035211267605634,
                0.5105633802816901,
                0.5070422535211268,
                0.5316901408450704,
                0.5140845070422535,
                0.5633802816901409,
                0.5387323943661971,
                0.5070422535211268,
                0.4788732394366197,
                0.5422535211267606,
                0.5563380281690141,
                0.5105633802816901,
                0.4894366197183099,
                0.4894366197183099,
                0.5387323943661971,
                0.4964788732394366,
                0.5105633802816901,
                0.4859154929577465,
                0.4647887323943662,
                0.5105633802816901,
                0.45422535211267606,
                0.43661971830985913,
                0.4788732394366197,
                0.46830985915492956,
                0.5,
                0.4964788732394366,
                0.4753521126760563,
                0.5,
                0.49295774647887325,
                0.49295774647887325,
                0.47183098591549294,
                0.5211267605633803,
                0.5070422535211268,
                0.4823943661971831,
                0.5387323943661971,
                0.5669014084507042,
                0.5,
                0.4964788732394366,
                0.528169014084507,
                0.5633802816901409,
                0.5669014084507042,
                0.5316901408450704,
                0.5316901408450704,
                0.4823943661971831,
                0.4859154929577465,
                0.47183098591549294,
                0.5105633802816901
            ],
            [
                0.47183098591549294,
                0.43661971830985913,
                0.5070422535211268,
                0.46830985915492956,
                0.45774647887323944,
                0.4788732394366197,
                0.5211267605633803,
                0.5246478873239436,
                0.5211267605633803,
                0.5492957746478874,
                0.5105633802816901,
                0.545774647887324,
                0.5422535211267606,
                0.5246478873239436,
                0.5211267605633803,
                0.5105633802816901,
                0.4859154929577465,
                0.47183098591549294,
                0.5070422535211268,
                0.5211267605633803,
                0.4612676056338028,
                0.45422535211267606,
                0.4507042253521127,
                0.4964788732394366,
                0.4964788732394366,
                0.4647887323943662,
                0.43309859154929575,
                0.4612676056338028,
                0.4788732394366197,
                0.4471830985915493,
                0.45774647887323944,
                0.45422535211267606,
                0.45422535211267606,
                0.44014084507042256,
                0.5211267605633803,
                0.426056338028169,
                0.4154929577464789,
                0.44366197183098594,
                0.4823943661971831,
                0.45774647887323944,
                0.5,
                0.4788732394366197,
                0.4507042253521127,
                0.4647887323943662,
                0.4859154929577465,
                0.5387323943661971,
                0.5,
                0.4964788732394366,
                0.45774647887323944,
                0.528169014084507,
                0.49295774647887325
            ],
            [
                0.573943661971831,
                0.46830985915492956,
                0.4647887323943662,
                0.4788732394366197,
                0.4507042253521127,
                0.5070422535211268,
                0.5035211267605634,
                0.5352112676056338,
                0.5140845070422535,
                0.5140845070422535,
                0.4612676056338028,
                0.5,
                0.4964788732394366,
                0.49295774647887325,
                0.4964788732394366,
                0.5,
                0.5070422535211268,
                0.5316901408450704,
                0.5035211267605634,
                0.4894366197183099,
                0.4612676056338028,
                0.4753521126760563,
                0.45774647887323944,
                0.4894366197183099,
                0.5035211267605634,
                0.5246478873239436,
                0.47183098591549294,
                0.4859154929577465,
                0.5140845070422535,
                0.45422535211267606,
                0.45774647887323944,
                0.49295774647887325,
                0.5,
                0.5352112676056338,
                0.5422535211267606,
                0.4507042253521127,
                0.4894366197183099,
                0.5211267605633803,
                0.4647887323943662,
                0.4753521126760563,
                0.5211267605633803,
                0.5140845070422535,
                0.5070422535211268,
                0.4612676056338028,
                0.49295774647887325,
                0.4647887323943662,
                0.5211267605633803,
                0.5070422535211268,
                0.4894366197183099,
                0.5035211267605634,
                0.5035211267605634
            ],
            [
                0.4859154929577465,
                0.4894366197183099,
                0.4647887323943662,
                0.45774647887323944,
                0.4823943661971831,
                0.5211267605633803,
                0.5,
                0.4894366197183099,
                0.5176056338028169,
                0.45774647887323944,
                0.5070422535211268,
                0.5035211267605634,
                0.46830985915492956,
                0.4823943661971831,
                0.4859154929577465,
                0.4647887323943662,
                0.4964788732394366,
                0.528169014084507,
                0.5352112676056338,
                0.44366197183098594,
                0.4471830985915493,
                0.4788732394366197,
                0.4859154929577465,
                0.5070422535211268,
                0.4823943661971831,
                0.49295774647887325,
                0.5352112676056338,
                0.44014084507042256,
                0.46830985915492956,
                0.47183098591549294,
                0.4823943661971831,
                0.47183098591549294,
                0.5387323943661971,
                0.5492957746478874,
                0.47183098591549294,
                0.4964788732394366,
                0.4647887323943662,
                0.45774647887323944,
                0.4753521126760563,
                0.5070422535211268,
                0.45774647887323944,
                0.4788732394366197,
                0.528169014084507,
                0.5246478873239436,
                0.5035211267605634,
                0.47183098591549294,
                0.5035211267605634,
                0.5035211267605634,
                0.5140845070422535,
                0.5246478873239436,
                0.47183098591549294
            ],
            [
                0.4119718309859155,
                0.4823943661971831,
                0.5246478873239436,
                0.4894366197183099,
                0.49295774647887325,
                0.5176056338028169,
                0.5422535211267606,
                0.545774647887324,
                0.5492957746478874,
                0.545774647887324,
                0.4894366197183099,
                0.49295774647887325,
                0.5176056338028169,
                0.5035211267605634,
                0.4964788732394366,
                0.5246478873239436,
                0.47183098591549294,
                0.5105633802816901,
                0.5035211267605634,
                0.4647887323943662,
                0.4894366197183099,
                0.4823943661971831,
                0.47183098591549294,
                0.4612676056338028,
                0.4507042253521127,
                0.4507042253521127,
                0.5070422535211268,
                0.4647887323943662,
                0.4823943661971831,
                0.47183098591549294,
                0.4753521126760563,
                0.4612676056338028,
                0.5176056338028169,
                0.5246478873239436,
                0.5105633802816901,
                0.5035211267605634,
                0.4894366197183099,
                0.45422535211267606,
                0.4753521126760563,
                0.45774647887323944,
                0.426056338028169,
                0.4507042253521127,
                0.5105633802816901,
                0.4964788732394366,
                0.4612676056338028,
                0.45774647887323944,
                0.45422535211267606,
                0.5105633802816901,
                0.4894366197183099,
                0.47183098591549294,
                0.5070422535211268
            ],
            [
                0.45422535211267606,
                0.5140845070422535,
                0.5246478873239436,
                0.4859154929577465,
                0.4823943661971831,
                0.5246478873239436,
                0.46830985915492956,
                0.4964788732394366,
                0.5422535211267606,
                0.5176056338028169,
                0.5140845070422535,
                0.4647887323943662,
                0.47183098591549294,
                0.45422535211267606,
                0.5140845070422535,
                0.5,
                0.47183098591549294,
                0.5,
                0.5176056338028169,
                0.4612676056338028,
                0.43661971830985913,
                0.4859154929577465,
                0.5176056338028169,
                0.46830985915492956,
                0.4084507042253521,
                0.40492957746478875,
                0.4647887323943662,
                0.5,
                0.49295774647887325,
                0.4894366197183099,
                0.4859154929577465,
                0.49295774647887325,
                0.5211267605633803,
                0.5211267605633803,
                0.46830985915492956,
                0.5316901408450704,
                0.4612676056338028,
                0.43309859154929575,
                0.44014084507042256,
                0.5176056338028169,
                0.4507042253521127,
                0.45774647887323944,
                0.5,
                0.46830985915492956,
                0.4753521126760563,
                0.5,
                0.5140845070422535,
                0.4894366197183099,
                0.4859154929577465,
                0.4612676056338028,
                0.4823943661971831
            ],
            [
                0.46830985915492956,
                0.46830985915492956,
                0.4753521126760563,
                0.4788732394366197,
                0.4859154929577465,
                0.4612676056338028,
                0.4612676056338028,
                0.4894366197183099,
                0.5316901408450704,
                0.5070422535211268,
                0.5035211267605634,
                0.5140845070422535,
                0.5105633802816901,
                0.5,
                0.46830985915492956,
                0.5211267605633803,
                0.4964788732394366,
                0.4964788732394366,
                0.49295774647887325,
                0.46830985915492956,
                0.4788732394366197,
                0.4788732394366197,
                0.5105633802816901,
                0.4788732394366197,
                0.4612676056338028,
                0.45774647887323944,
                0.45422535211267606,
                0.46830985915492956,
                0.45422535211267606,
                0.4612676056338028,
                0.45774647887323944,
                0.4753521126760563,
                0.5035211267605634,
                0.5035211267605634,
                0.4647887323943662,
                0.4894366197183099,
                0.4823943661971831,
                0.4612676056338028,
                0.4894366197183099,
                0.4894366197183099,
                0.5176056338028169,
                0.5,
                0.4859154929577465,
                0.45422535211267606,
                0.4964788732394366,
                0.5176056338028169,
                0.5035211267605634,
                0.4647887323943662,
                0.4647887323943662,
                0.5140845070422535,
                0.5352112676056338
            ],
            [
                0.4753521126760563,
                0.4647887323943662,
                0.545774647887324,
                0.5176056338028169,
                0.4823943661971831,
                0.5140845070422535,
                0.4964788732394366,
                0.4894366197183099,
                0.5,
                0.5246478873239436,
                0.4894366197183099,
                0.5704225352112676,
                0.5316901408450704,
                0.426056338028169,
                0.49295774647887325,
                0.545774647887324,
                0.5211267605633803,
                0.5387323943661971,
                0.5211267605633803,
                0.4823943661971831,
                0.4894366197183099,
                0.4647887323943662,
                0.4964788732394366,
                0.4964788732394366,
                0.4507042253521127,
                0.44366197183098594,
                0.4612676056338028,
                0.41901408450704225,
                0.45422535211267606,
                0.4471830985915493,
                0.45774647887323944,
                0.4788732394366197,
                0.4788732394366197,
                0.4859154929577465,
                0.4788732394366197,
                0.5211267605633803,
                0.4859154929577465,
                0.5070422535211268,
                0.5316901408450704,
                0.5035211267605634,
                0.5387323943661971,
                0.545774647887324,
                0.4788732394366197,
                0.5140845070422535,
                0.4753521126760563,
                0.4894366197183099,
                0.4894366197183099,
                0.4612676056338028,
                0.4647887323943662,
                0.5211267605633803,
                0.545774647887324
            ],
            [
                0.4964788732394366,
                0.49295774647887325,
                0.5492957746478874,
                0.528169014084507,
                0.545774647887324,
                0.5140845070422535,
                0.5140845070422535,
                0.4788732394366197,
                0.4753521126760563,
                0.5105633802816901,
                0.5387323943661971,
                0.5492957746478874,
                0.5176056338028169,
                0.4894366197183099,
                0.528169014084507,
                0.545774647887324,
                0.5563380281690141,
                0.5211267605633803,
                0.5387323943661971,
                0.4753521126760563,
                0.47183098591549294,
                0.4859154929577465,
                0.4647887323943662,
                0.4788732394366197,
                0.5070422535211268,
                0.46830985915492956,
                0.4788732394366197,
                0.4859154929577465,
                0.5176056338028169,
                0.5105633802816901,
                0.45422535211267606,
                0.4647887323943662,
                0.4788732394366197,
                0.4964788732394366,
                0.5246478873239436,
                0.47183098591549294,
                0.5070422535211268,
                0.5,
                0.5140845070422535,
                0.5211267605633803,
                0.5211267605633803,
                0.49295774647887325,
                0.5105633802816901,
                0.5422535211267606,
                0.5528169014084507,
                0.5,
                0.4612676056338028,
                0.45422535211267606,
                0.46830985915492956,
                0.5070422535211268,
                0.5
            ],
            [
                0.4788732394366197,
                0.4507042253521127,
                0.5316901408450704,
                0.5563380281690141,
                0.4894366197183099,
                0.46830985915492956,
                0.5211267605633803,
                0.5140845070422535,
                0.5105633802816901,
                0.528169014084507,
                0.528169014084507,
                0.528169014084507,
                0.4753521126760563,
                0.5211267605633803,
                0.5211267605633803,
                0.5352112676056338,
                0.5528169014084507,
                0.545774647887324,
                0.5211267605633803,
                0.4894366197183099,
                0.45422535211267606,
                0.47183098591549294,
                0.4964788732394366,
                0.5211267605633803,
                0.5176056338028169,
                0.4859154929577465,
                0.4647887323943662,
                0.5316901408450704,
                0.5070422535211268,
                0.4964788732394366,
                0.4647887323943662,
                0.4612676056338028,
                0.4753521126760563,
                0.5035211267605634,
                0.5422535211267606,
                0.5211267605633803,
                0.47183098591549294,
                0.5035211267605634,
                0.5105633802816901,
                0.5105633802816901,
                0.5,
                0.5070422535211268,
                0.4964788732394366,
                0.4823943661971831,
                0.5,
                0.49295774647887325,
                0.4788732394366197,
                0.5140845070422535,
                0.5105633802816901,
                0.4859154929577465,
                0.5140845070422535
            ],
            [
                0.5246478873239436,
                0.5070422535211268,
                0.5070422535211268,
                0.5,
                0.4788732394366197,
                0.45422535211267606,
                0.5140845070422535,
                0.4788732394366197,
                0.4471830985915493,
                0.5070422535211268,
                0.5211267605633803,
                0.5140845070422535,
                0.5035211267605634,
                0.4894366197183099,
                0.4612676056338028,
                0.45422535211267606,
                0.46830985915492956,
                0.5176056338028169,
                0.5211267605633803,
                0.4507042253521127,
                0.44014084507042256,
                0.4295774647887324,
                0.4753521126760563,
                0.5070422535211268,
                0.4753521126760563,
                0.426056338028169,
                0.5070422535211268,
                0.4788732394366197,
                0.4788732394366197,
                0.5352112676056338,
                0.4823943661971831,
                0.4823943661971831,
                0.4964788732394366,
                0.5070422535211268,
                0.5211267605633803,
                0.5211267605633803,
                0.4823943661971831,
                0.4964788732394366,
                0.5246478873239436,
                0.528169014084507,
                0.5140845070422535,
                0.5070422535211268,
                0.5105633802816901,
                0.5176056338028169,
                0.4788732394366197,
                0.46830985915492956,
                0.4859154929577465,
                0.5105633802816901,
                0.5035211267605634,
                0.5,
                0.5035211267605634
            ],
            [
                0.5176056338028169,
                0.528169014084507,
                0.5140845070422535,
                0.528169014084507,
                0.5563380281690141,
                0.4859154929577465,
                0.4788732394366197,
                0.4612676056338028,
                0.4647887323943662,
                0.5211267605633803,
                0.5140845070422535,
                0.5211267605633803,
                0.5387323943661971,
                0.5422535211267606,
                0.4823943661971831,
                0.5070422535211268,
                0.5316901408450704,
                0.5422535211267606,
                0.5387323943661971,
                0.4859154929577465,
                0.4859154929577465,
                0.46830985915492956,
                0.5035211267605634,
                0.5,
                0.5,
                0.4894366197183099,
                0.5035211267605634,
                0.4964788732394366,
                0.5035211267605634,
                0.46830985915492956,
                0.4964788732394366,
                0.5176056338028169,
                0.5387323943661971,
                0.5352112676056338,
                0.545774647887324,
                0.5070422535211268,
                0.5176056338028169,
                0.5035211267605634,
                0.5070422535211268,
                0.5246478873239436,
                0.5915492957746479,
                0.5598591549295775,
                0.5563380281690141,
                0.5176056338028169,
                0.5492957746478874,
                0.4823943661971831,
                0.5140845070422535,
                0.5035211267605634,
                0.4964788732394366,
                0.5492957746478874,
                0.5
            ],
            [
                0.47183098591549294,
                0.4894366197183099,
                0.5105633802816901,
                0.5070422535211268,
                0.5140845070422535,
                0.5528169014084507,
                0.5176056338028169,
                0.4647887323943662,
                0.4894366197183099,
                0.4964788732394366,
                0.5316901408450704,
                0.5140845070422535,
                0.5035211267605634,
                0.4823943661971831,
                0.4894366197183099,
                0.5105633802816901,
                0.5246478873239436,
                0.5422535211267606,
                0.5246478873239436,
                0.5,
                0.49295774647887325,
                0.5352112676056338,
                0.5105633802816901,
                0.5422535211267606,
                0.5492957746478874,
                0.4894366197183099,
                0.5211267605633803,
                0.5176056338028169,
                0.45774647887323944,
                0.4507042253521127,
                0.5,
                0.4788732394366197,
                0.4753521126760563,
                0.5528169014084507,
                0.5316901408450704,
                0.4859154929577465,
                0.49295774647887325,
                0.49295774647887325,
                0.4788732394366197,
                0.545774647887324,
                0.5387323943661971,
                0.5176056338028169,
                0.5176056338028169,
                0.5246478873239436,
                0.5140845070422535,
                0.5070422535211268,
                0.49295774647887325,
                0.5211267605633803,
                0.4788732394366197,
                0.4612676056338028,
                0.4788732394366197
            ],
            [
                0.4647887323943662,
                0.5035211267605634,
                0.5070422535211268,
                0.5035211267605634,
                0.5105633802816901,
                0.4859154929577465,
                0.5035211267605634,
                0.5070422535211268,
                0.5035211267605634,
                0.49295774647887325,
                0.5035211267605634,
                0.5105633802816901,
                0.5176056338028169,
                0.4964788732394366,
                0.5316901408450704,
                0.5070422535211268,
                0.528169014084507,
                0.5387323943661971,
                0.49295774647887325,
                0.47183098591549294,
                0.5176056338028169,
                0.5140845070422535,
                0.5316901408450704,
                0.5,
                0.4894366197183099,
                0.5,
                0.5176056338028169,
                0.5140845070422535,
                0.5140845070422535,
                0.5,
                0.4753521126760563,
                0.5,
                0.5105633802816901,
                0.5352112676056338,
                0.5105633802816901,
                0.5140845070422535,
                0.5211267605633803,
                0.5070422535211268,
                0.5105633802816901,
                0.5316901408450704,
                0.5035211267605634,
                0.47183098591549294,
                0.5035211267605634,
                0.5070422535211268,
                0.47183098591549294,
                0.4788732394366197,
                0.4964788732394366,
                0.5352112676056338,
                0.4964788732394366,
                0.5035211267605634,
                0.5070422535211268
            ],
            [
                0.5352112676056338,
                0.5,
                0.4894366197183099,
                0.528169014084507,
                0.5176056338028169,
                0.5,
                0.5211267605633803,
                0.5035211267605634,
                0.5,
                0.4894366197183099,
                0.5035211267605634,
                0.5528169014084507,
                0.5176056338028169,
                0.49295774647887325,
                0.5035211267605634,
                0.5387323943661971,
                0.47183098591549294,
                0.5211267605633803,
                0.528169014084507,
                0.5,
                0.5176056338028169,
                0.528169014084507,
                0.4894366197183099,
                0.5035211267605634,
                0.5316901408450704,
                0.5176056338028169,
                0.4788732394366197,
                0.5140845070422535,
                0.4753521126760563,
                0.4894366197183099,
                0.5140845070422535,
                0.4753521126760563,
                0.4964788732394366,
                0.5211267605633803,
                0.545774647887324,
                0.5246478873239436,
                0.5211267605633803,
                0.5,
                0.5140845070422535,
                0.5316901408450704,
                0.5352112676056338,
                0.4823943661971831,
                0.528169014084507,
                0.5528169014084507,
                0.5211267605633803,
                0.47183098591549294,
                0.5211267605633803,
                0.4964788732394366,
                0.4612676056338028,
                0.49295774647887325,
                0.5035211267605634
            ],
            [
                0.4647887323943662,
                0.4507042253521127,
                0.4859154929577465,
                0.5140845070422535,
                0.528169014084507,
                0.4894366197183099,
                0.4859154929577465,
                0.4788732394366197,
                0.5316901408450704,
                0.4859154929577465,
                0.5246478873239436,
                0.5387323943661971,
                0.5105633802816901,
                0.5035211267605634,
                0.5774647887323944,
                0.5035211267605634,
                0.4612676056338028,
                0.528169014084507,
                0.5211267605633803,
                0.5387323943661971,
                0.5140845070422535,
                0.4859154929577465,
                0.5211267605633803,
                0.5387323943661971,
                0.5598591549295775,
                0.4894366197183099,
                0.4894366197183099,
                0.4894366197183099,
                0.49295774647887325,
                0.5105633802816901,
                0.4823943661971831,
                0.4647887323943662,
                0.5070422535211268,
                0.545774647887324,
                0.5528169014084507,
                0.4964788732394366,
                0.44366197183098594,
                0.5035211267605634,
                0.5105633802816901,
                0.528169014084507,
                0.5105633802816901,
                0.5211267605633803,
                0.5176056338028169,
                0.47183098591549294,
                0.4964788732394366,
                0.5035211267605634,
                0.4788732394366197,
                0.4894366197183099,
                0.5,
                0.5035211267605634,
                0.5035211267605634
            ],
            [
                0.44014084507042256,
                0.4471830985915493,
                0.5,
                0.5035211267605634,
                0.4859154929577465,
                0.5246478873239436,
                0.5316901408450704,
                0.5176056338028169,
                0.4823943661971831,
                0.5352112676056338,
                0.5598591549295775,
                0.5035211267605634,
                0.4647887323943662,
                0.5211267605633803,
                0.5422535211267606,
                0.5105633802816901,
                0.528169014084507,
                0.5246478873239436,
                0.528169014084507,
                0.5352112676056338,
                0.5176056338028169,
                0.5035211267605634,
                0.5316901408450704,
                0.5985915492957746,
                0.5492957746478874,
                0.5105633802816901,
                0.5704225352112676,
                0.5563380281690141,
                0.5070422535211268,
                0.528169014084507,
                0.5105633802816901,
                0.4647887323943662,
                0.5246478873239436,
                0.5492957746478874,
                0.545774647887324,
                0.5035211267605634,
                0.5176056338028169,
                0.5105633802816901,
                0.5,
                0.5316901408450704,
                0.5563380281690141,
                0.5633802816901409,
                0.545774647887324,
                0.5035211267605634,
                0.5528169014084507,
                0.5176056338028169,
                0.49295774647887325,
                0.5035211267605634,
                0.45774647887323944,
                0.4964788732394366,
                0.4964788732394366
            ],
            [
                0.5035211267605634,
                0.5035211267605634,
                0.5,
                0.5246478873239436,
                0.4964788732394366,
                0.4823943661971831,
                0.4647887323943662,
                0.5035211267605634,
                0.5070422535211268,
                0.5246478873239436,
                0.5070422535211268,
                0.4788732394366197,
                0.45422535211267606,
                0.5140845070422535,
                0.5387323943661971,
                0.5035211267605634,
                0.46830985915492956,
                0.47183098591549294,
                0.5035211267605634,
                0.5035211267605634,
                0.5140845070422535,
                0.545774647887324,
                0.545774647887324,
                0.5140845070422535,
                0.5704225352112676,
                0.545774647887324,
                0.5352112676056338,
                0.5070422535211268,
                0.545774647887324,
                0.5176056338028169,
                0.5176056338028169,
                0.5105633802816901,
                0.5070422535211268,
                0.4894366197183099,
                0.5070422535211268,
                0.5140845070422535,
                0.5316901408450704,
                0.46830985915492956,
                0.49295774647887325,
                0.5246478873239436,
                0.4823943661971831,
                0.47183098591549294,
                0.5,
                0.528169014084507,
                0.4894366197183099,
                0.5211267605633803,
                0.5035211267605634,
                0.5176056338028169,
                0.5070422535211268,
                0.5070422535211268,
                0.5176056338028169
            ],
            [
                0.4647887323943662,
                0.5387323943661971,
                0.4753521126760563,
                0.5105633802816901,
                0.5246478873239436,
                0.5176056338028169,
                0.43309859154929575,
                0.4612676056338028,
                0.4894366197183099,
                0.5528169014084507,
                0.5528169014084507,
                0.4894366197183099,
                0.4612676056338028,
                0.5035211267605634,
                0.5,
                0.5070422535211268,
                0.49295774647887325,
                0.5140845070422535,
                0.5140845070422535,
                0.4964788732394366,
                0.5,
                0.5492957746478874,
                0.5915492957746479,
                0.5105633802816901,
                0.5211267605633803,
                0.5211267605633803,
                0.5598591549295775,
                0.5140845070422535,
                0.4612676056338028,
                0.5352112676056338,
                0.5352112676056338,
                0.5070422535211268,
                0.5105633802816901,
                0.5140845070422535,
                0.45774647887323944,
                0.5211267605633803,
                0.545774647887324,
                0.46830985915492956,
                0.4471830985915493,
                0.5176056338028169,
                0.4612676056338028,
                0.4647887323943662,
                0.5176056338028169,
                0.5070422535211268,
                0.5422535211267606,
                0.5035211267605634,
                0.44014084507042256,
                0.4612676056338028,
                0.4753521126760563,
                0.47183098591549294,
                0.5070422535211268
            ],
            [
                0.5105633802816901,
                0.5633802816901409,
                0.5070422535211268,
                0.49295774647887325,
                0.5035211267605634,
                0.4859154929577465,
                0.47183098591549294,
                0.426056338028169,
                0.5070422535211268,
                0.528169014084507,
                0.5387323943661971,
                0.4788732394366197,
                0.5035211267605634,
                0.49295774647887325,
                0.5140845070422535,
                0.545774647887324,
                0.5492957746478874,
                0.5352112676056338,
                0.5070422535211268,
                0.5070422535211268,
                0.5352112676056338,
                0.5669014084507042,
                0.5598591549295775,
                0.5246478873239436,
                0.5422535211267606,
                0.5246478873239436,
                0.5176056338028169,
                0.5140845070422535,
                0.46830985915492956,
                0.528169014084507,
                0.5246478873239436,
                0.49295774647887325,
                0.4894366197183099,
                0.4964788732394366,
                0.4647887323943662,
                0.5035211267605634,
                0.545774647887324,
                0.4894366197183099,
                0.4894366197183099,
                0.5176056338028169,
                0.4894366197183099,
                0.49295774647887325,
                0.5176056338028169,
                0.5176056338028169,
                0.5070422535211268,
                0.4823943661971831,
                0.43661971830985913,
                0.4647887323943662,
                0.4823943661971831,
                0.45774647887323944,
                0.5
            ],
            [
                0.5316901408450704,
                0.528169014084507,
                0.5035211267605634,
                0.5352112676056338,
                0.4964788732394366,
                0.4119718309859155,
                0.45774647887323944,
                0.46830985915492956,
                0.5352112676056338,
                0.5598591549295775,
                0.5035211267605634,
                0.5,
                0.5528169014084507,
                0.5105633802816901,
                0.5387323943661971,
                0.528169014084507,
                0.5211267605633803,
                0.5140845070422535,
                0.5211267605633803,
                0.5211267605633803,
                0.5704225352112676,
                0.5633802816901409,
                0.573943661971831,
                0.5950704225352113,
                0.5633802816901409,
                0.5387323943661971,
                0.5422535211267606,
                0.5528169014084507,
                0.4788732394366197,
                0.4612676056338028,
                0.49295774647887325,
                0.4964788732394366,
                0.5105633802816901,
                0.5105633802816901,
                0.5176056338028169,
                0.528169014084507,
                0.4894366197183099,
                0.5422535211267606,
                0.5035211267605634,
                0.5246478873239436,
                0.5211267605633803,
                0.5563380281690141,
                0.5669014084507042,
                0.528169014084507,
                0.5140845070422535,
                0.5140845070422535,
                0.4753521126760563,
                0.49295774647887325,
                0.4753521126760563,
                0.4753521126760563,
                0.45422535211267606
            ],
            [
                0.47183098591549294,
                0.5316901408450704,
                0.5246478873239436,
                0.5598591549295775,
                0.5140845070422535,
                0.47183098591549294,
                0.46830985915492956,
                0.4823943661971831,
                0.5140845070422535,
                0.528169014084507,
                0.5070422535211268,
                0.4859154929577465,
                0.5352112676056338,
                0.5352112676056338,
                0.4859154929577465,
                0.4823943661971831,
                0.5105633802816901,
                0.4964788732394366,
                0.5211267605633803,
                0.5246478873239436,
                0.5492957746478874,
                0.5528169014084507,
                0.545774647887324,
                0.5211267605633803,
                0.4894366197183099,
                0.528169014084507,
                0.5563380281690141,
                0.5422535211267606,
                0.5176056338028169,
                0.5316901408450704,
                0.5105633802816901,
                0.5,
                0.5316901408450704,
                0.5246478873239436,
                0.5563380281690141,
                0.5880281690140845,
                0.5352112676056338,
                0.49295774647887325,
                0.5070422535211268,
                0.5070422535211268,
                0.4823943661971831,
                0.5246478873239436,
                0.5528169014084507,
                0.5105633802816901,
                0.5035211267605634,
                0.5035211267605634,
                0.4964788732394366,
                0.5176056338028169,
                0.5105633802816901,
                0.4471830985915493,
                0.4823943661971831
            ],
            [
                0.4788732394366197,
                0.5387323943661971,
                0.5598591549295775,
                0.5633802816901409,
                0.528169014084507,
                0.5035211267605634,
                0.43661971830985913,
                0.49295774647887325,
                0.5105633802816901,
                0.5528169014084507,
                0.5246478873239436,
                0.5070422535211268,
                0.4964788732394366,
                0.49295774647887325,
                0.4471830985915493,
                0.5316901408450704,
                0.44366197183098594,
                0.4753521126760563,
                0.5211267605633803,
                0.5246478873239436,
                0.4753521126760563,
                0.5070422535211268,
                0.528169014084507,
                0.5,
                0.4964788732394366,
                0.5563380281690141,
                0.5211267605633803,
                0.545774647887324,
                0.5528169014084507,
                0.5070422535211268,
                0.5387323943661971,
                0.5211267605633803,
                0.49295774647887325,
                0.5176056338028169,
                0.5176056338028169,
                0.5176056338028169,
                0.5492957746478874,
                0.4753521126760563,
                0.4859154929577465,
                0.5528169014084507,
                0.5105633802816901,
                0.49295774647887325,
                0.5070422535211268,
                0.528169014084507,
                0.5246478873239436,
                0.46830985915492956,
                0.4859154929577465,
                0.5528169014084507,
                0.4823943661971831,
                0.4612676056338028,
                0.5
            ],
            [
                0.5387323943661971,
                0.528169014084507,
                0.5140845070422535,
                0.4964788732394366,
                0.5246478873239436,
                0.4964788732394366,
                0.4647887323943662,
                0.4788732394366197,
                0.4894366197183099,
                0.5035211267605634,
                0.528169014084507,
                0.5140845070422535,
                0.49295774647887325,
                0.5070422535211268,
                0.5070422535211268,
                0.5105633802816901,
                0.4753521126760563,
                0.4964788732394366,
                0.5316901408450704,
                0.44366197183098594,
                0.45774647887323944,
                0.5070422535211268,
                0.4859154929577465,
                0.5422535211267606,
                0.5352112676056338,
                0.5211267605633803,
                0.5352112676056338,
                0.5633802816901409,
                0.5492957746478874,
                0.5492957746478874,
                0.5669014084507042,
                0.5528169014084507,
                0.5316901408450704,
                0.528169014084507,
                0.5387323943661971,
                0.5070422535211268,
                0.5176056338028169,
                0.5176056338028169,
                0.44014084507042256,
                0.5035211267605634,
                0.5809859154929577,
                0.5316901408450704,
                0.5,
                0.5105633802816901,
                0.5316901408450704,
                0.5211267605633803,
                0.4964788732394366,
                0.5211267605633803,
                0.5035211267605634,
                0.5,
                0.4964788732394366
            ],
            [
                0.49295774647887325,
                0.5035211267605634,
                0.46830985915492956,
                0.5035211267605634,
                0.528169014084507,
                0.5352112676056338,
                0.4788732394366197,
                0.47183098591549294,
                0.545774647887324,
                0.5211267605633803,
                0.4894366197183099,
                0.4647887323943662,
                0.4823943661971831,
                0.49295774647887325,
                0.5316901408450704,
                0.5035211267605634,
                0.45774647887323944,
                0.47183098591549294,
                0.43661971830985913,
                0.4753521126760563,
                0.5105633802816901,
                0.5176056338028169,
                0.45774647887323944,
                0.528169014084507,
                0.5,
                0.4894366197183099,
                0.5211267605633803,
                0.5070422535211268,
                0.5105633802816901,
                0.528169014084507,
                0.5176056338028169,
                0.4647887323943662,
                0.47183098591549294,
                0.4823943661971831,
                0.5492957746478874,
                0.545774647887324,
                0.5035211267605634,
                0.4894366197183099,
                0.5140845070422535,
                0.5176056338028169,
                0.5422535211267606,
                0.5211267605633803,
                0.49295774647887325,
                0.5070422535211268,
                0.528169014084507,
                0.49295774647887325,
                0.5035211267605634,
                0.4788732394366197,
                0.5070422535211268,
                0.5176056338028169,
                0.5105633802816901
            ],
            [
                0.5035211267605634,
                0.528169014084507,
                0.5035211267605634,
                0.4823943661971831,
                0.5105633802816901,
                0.528169014084507,
                0.5316901408450704,
                0.4753521126760563,
                0.5,
                0.4647887323943662,
                0.426056338028169,
                0.45774647887323944,
                0.5035211267605634,
                0.4964788732394366,
                0.4894366197183099,
                0.4894366197183099,
                0.49295774647887325,
                0.4753521126760563,
                0.5211267605633803,
                0.46830985915492956,
                0.44366197183098594,
                0.4612676056338028,
                0.4753521126760563,
                0.49295774647887325,
                0.4823943661971831,
                0.4859154929577465,
                0.5352112676056338,
                0.4894366197183099,
                0.528169014084507,
                0.5387323943661971,
                0.5,
                0.47183098591549294,
                0.5704225352112676,
                0.5140845070422535,
                0.5176056338028169,
                0.5211267605633803,
                0.49295774647887325,
                0.4894366197183099,
                0.5492957746478874,
                0.5387323943661971,
                0.4753521126760563,
                0.5105633802816901,
                0.5352112676056338,
                0.5070422535211268,
                0.4859154929577465,
                0.545774647887324,
                0.47183098591549294,
                0.4894366197183099,
                0.45422535211267606,
                0.4647887323943662,
                0.4788732394366197
            ],
            [
                0.5211267605633803,
                0.4788732394366197,
                0.4647887323943662,
                0.528169014084507,
                0.5176056338028169,
                0.5352112676056338,
                0.5422535211267606,
                0.5035211267605634,
                0.4823943661971831,
                0.4894366197183099,
                0.45422535211267606,
                0.49295774647887325,
                0.5070422535211268,
                0.5070422535211268,
                0.4753521126760563,
                0.528169014084507,
                0.5176056338028169,
                0.5316901408450704,
                0.5528169014084507,
                0.5176056338028169,
                0.5070422535211268,
                0.4964788732394366,
                0.5352112676056338,
                0.4788732394366197,
                0.4753521126760563,
                0.47183098591549294,
                0.5035211267605634,
                0.4788732394366197,
                0.5,
                0.49295774647887325,
                0.5105633802816901,
                0.46830985915492956,
                0.5246478873239436,
                0.5140845070422535,
                0.46830985915492956,
                0.5070422535211268,
                0.5422535211267606,
                0.5176056338028169,
                0.4859154929577465,
                0.5211267605633803,
                0.5070422535211268,
                0.4788732394366197,
                0.5246478873239436,
                0.4894366197183099,
                0.5211267605633803,
                0.4859154929577465,
                0.45774647887323944,
                0.47183098591549294,
                0.4788732394366197,
                0.4753521126760563,
                0.4823943661971831
            ],
            [
                0.47183098591549294,
                0.47183098591549294,
                0.5,
                0.5140845070422535,
                0.545774647887324,
                0.5633802816901409,
                0.5246478873239436,
                0.4964788732394366,
                0.5035211267605634,
                0.5105633802816901,
                0.5035211267605634,
                0.5105633802816901,
                0.5316901408450704,
                0.5,
                0.5035211267605634,
                0.5246478873239436,
                0.5422535211267606,
                0.5246478873239436,
                0.528169014084507,
                0.5176056338028169,
                0.5176056338028169,
                0.5422535211267606,
                0.5246478873239436,
                0.4788732394366197,
                0.47183098591549294,
                0.49295774647887325,
                0.5035211267605634,
                0.4647887323943662,
                0.4647887323943662,
                0.45774647887323944,
                0.45774647887323944,
                0.4964788732394366,
                0.5070422535211268,
                0.528169014084507,
                0.49295774647887325,
                0.5140845070422535,
                0.4507042253521127,
                0.4859154929577465,
                0.4788732394366197,
                0.4964788732394366,
                0.49295774647887325,
                0.4788732394366197,
                0.45774647887323944,
                0.4894366197183099,
                0.5,
                0.4894366197183099,
                0.4647887323943662,
                0.49295774647887325,
                0.5211267605633803,
                0.4964788732394366,
                0.49295774647887325
            ],
            [
                0.49295774647887325,
                0.5176056338028169,
                0.4823943661971831,
                0.46830985915492956,
                0.4823943661971831,
                0.5704225352112676,
                0.5176056338028169,
                0.4964788732394366,
                0.4894366197183099,
                0.4964788732394366,
                0.4788732394366197,
                0.5211267605633803,
                0.5387323943661971,
                0.4894366197183099,
                0.43309859154929575,
                0.5140845070422535,
                0.5246478873239436,
                0.5,
                0.5035211267605634,
                0.5176056338028169,
                0.47183098591549294,
                0.4964788732394366,
                0.4753521126760563,
                0.4507042253521127,
                0.46830985915492956,
                0.5,
                0.4507042253521127,
                0.4295774647887324,
                0.4859154929577465,
                0.4964788732394366,
                0.4823943661971831,
                0.5352112676056338,
                0.49295774647887325,
                0.4647887323943662,
                0.4964788732394366,
                0.5070422535211268,
                0.5176056338028169,
                0.49295774647887325,
                0.4225352112676056,
                0.4471830985915493,
                0.5,
                0.49295774647887325,
                0.5070422535211268,
                0.4788732394366197,
                0.4859154929577465,
                0.45422535211267606,
                0.4788732394366197,
                0.47183098591549294,
                0.5070422535211268,
                0.4964788732394366,
                0.5140845070422535
            ],
            [
                0.4471830985915493,
                0.4507042253521127,
                0.4507042253521127,
                0.4753521126760563,
                0.5140845070422535,
                0.5070422535211268,
                0.5774647887323944,
                0.46830985915492956,
                0.47183098591549294,
                0.4788732394366197,
                0.4894366197183099,
                0.5140845070422535,
                0.5070422535211268,
                0.4859154929577465,
                0.4753521126760563,
                0.5422535211267606,
                0.5633802816901409,
                0.4964788732394366,
                0.5070422535211268,
                0.5633802816901409,
                0.5422535211267606,
                0.4894366197183099,
                0.5,
                0.4753521126760563,
                0.49295774647887325,
                0.5316901408450704,
                0.4859154929577465,
                0.4753521126760563,
                0.5070422535211268,
                0.5140845070422535,
                0.4859154929577465,
                0.4823943661971831,
                0.4647887323943662,
                0.4964788732394366,
                0.4964788732394366,
                0.4894366197183099,
                0.5387323943661971,
                0.49295774647887325,
                0.4964788732394366,
                0.4647887323943662,
                0.5,
                0.5387323943661971,
                0.4788732394366197,
                0.4859154929577465,
                0.4788732394366197,
                0.4788732394366197,
                0.5035211267605634,
                0.5035211267605634,
                0.46830985915492956,
                0.4859154929577465,
                0.49295774647887325
            ],
            [
                0.4612676056338028,
                0.46830985915492956,
                0.49295774647887325,
                0.46830985915492956,
                0.5633802816901409,
                0.5176056338028169,
                0.4894366197183099,
                0.4471830985915493,
                0.4753521126760563,
                0.49295774647887325,
                0.4753521126760563,
                0.5176056338028169,
                0.5211267605633803,
                0.4859154929577465,
                0.4859154929577465,
                0.5316901408450704,
                0.5492957746478874,
                0.5598591549295775,
                0.4894366197183099,
                0.5140845070422535,
                0.5422535211267606,
                0.5352112676056338,
                0.545774647887324,
                0.5,
                0.4647887323943662,
                0.5035211267605634,
                0.5246478873239436,
                0.4894366197183099,
                0.5070422535211268,
                0.5352112676056338,
                0.49295774647887325,
                0.46830985915492956,
                0.47183098591549294,
                0.4859154929577465,
                0.5492957746478874,
                0.5563380281690141,
                0.5211267605633803,
                0.5316901408450704,
                0.5211267605633803,
                0.4823943661971831,
                0.47183098591549294,
                0.5,
                0.47183098591549294,
                0.49295774647887325,
                0.4753521126760563,
                0.46830985915492956,
                0.44014084507042256,
                0.4964788732394366,
                0.5,
                0.5070422535211268,
                0.5140845070422535
            ],
            [
                0.46830985915492956,
                0.5140845070422535,
                0.5176056338028169,
                0.5105633802816901,
                0.5140845070422535,
                0.5035211267605634,
                0.5070422535211268,
                0.4154929577464789,
                0.5,
                0.4894366197183099,
                0.4894366197183099,
                0.4788732394366197,
                0.5140845070422535,
                0.5246478873239436,
                0.5422535211267606,
                0.5211267605633803,
                0.5070422535211268,
                0.5246478873239436,
                0.4507042253521127,
                0.5387323943661971,
                0.5246478873239436,
                0.5528169014084507,
                0.5422535211267606,
                0.5070422535211268,
                0.528169014084507,
                0.49295774647887325,
                0.5105633802816901,
                0.5246478873239436,
                0.545774647887324,
                0.6056338028169014,
                0.528169014084507,
                0.528169014084507,
                0.545774647887324,
                0.5422535211267606,
                0.528169014084507,
                0.5422535211267606,
                0.5,
                0.4859154929577465,
                0.528169014084507,
                0.5352112676056338,
                0.5528169014084507,
                0.5492957746478874,
                0.5352112676056338,
                0.528169014084507,
                0.5035211267605634,
                0.5211267605633803,
                0.4823943661971831,
                0.5070422535211268,
                0.5105633802816901,
                0.4964788732394366,
                0.5422535211267606
            ],
            [
                0.4964788732394366,
                0.5387323943661971,
                0.5598591549295775,
                0.5070422535211268,
                0.528169014084507,
                0.5633802816901409,
                0.5035211267605634,
                0.4788732394366197,
                0.49295774647887325,
                0.4788732394366197,
                0.5035211267605634,
                0.5387323943661971,
                0.528169014084507,
                0.4823943661971831,
                0.47183098591549294,
                0.45774647887323944,
                0.5246478873239436,
                0.44366197183098594,
                0.4823943661971831,
                0.4964788732394366,
                0.5316901408450704,
                0.5387323943661971,
                0.5070422535211268,
                0.5105633802816901,
                0.5246478873239436,
                0.45774647887323944,
                0.4859154929577465,
                0.528169014084507,
                0.5492957746478874,
                0.545774647887324,
                0.5105633802816901,
                0.528169014084507,
                0.5246478873239436,
                0.5211267605633803,
                0.5422535211267606,
                0.5035211267605634,
                0.5316901408450704,
                0.5845070422535211,
                0.5176056338028169,
                0.5598591549295775,
                0.5809859154929577,
                0.5387323943661971,
                0.5352112676056338,
                0.5316901408450704,
                0.528169014084507,
                0.5035211267605634,
                0.5176056338028169,
                0.5246478873239436,
                0.5105633802816901,
                0.5316901408450704,
                0.5422535211267606
            ],
            [
                0.5211267605633803,
                0.4788732394366197,
                0.4859154929577465,
                0.5492957746478874,
                0.46830985915492956,
                0.5211267605633803,
                0.5140845070422535,
                0.4753521126760563,
                0.46830985915492956,
                0.45774647887323944,
                0.4647887323943662,
                0.4507042253521127,
                0.5352112676056338,
                0.4788732394366197,
                0.47183098591549294,
                0.4507042253521127,
                0.4647887323943662,
                0.528169014084507,
                0.5105633802816901,
                0.5035211267605634,
                0.573943661971831,
                0.5176056338028169,
                0.5035211267605634,
                0.5176056338028169,
                0.5422535211267606,
                0.49295774647887325,
                0.5176056338028169,
                0.5035211267605634,
                0.5492957746478874,
                0.5316901408450704,
                0.5316901408450704,
                0.5246478873239436,
                0.5105633802816901,
                0.5316901408450704,
                0.5528169014084507,
                0.5316901408450704,
                0.5492957746478874,
                0.573943661971831,
                0.5387323943661971,
                0.5105633802816901,
                0.5316901408450704,
                0.5316901408450704,
                0.4753521126760563,
                0.5,
                0.4788732394366197,
                0.4788732394366197,
                0.5246478873239436,
                0.5598591549295775,
                0.5,
                0.5105633802816901,
                0.47183098591549294
            ],
            [
                0.5387323943661971,
                0.5140845070422535,
                0.5070422535211268,
                0.5211267605633803,
                0.46830985915492956,
                0.49295774647887325,
                0.5035211267605634,
                0.47183098591549294,
                0.5105633802816901,
                0.45422535211267606,
                0.44014084507042256,
                0.4647887323943662,
                0.5035211267605634,
                0.4859154929577465,
                0.47183098591549294,
                0.5246478873239436,
                0.4788732394366197,
                0.5105633802816901,
                0.5176056338028169,
                0.47183098591549294,
                0.4964788732394366,
                0.5,
                0.5035211267605634,
                0.4964788732394366,
                0.4859154929577465,
                0.44366197183098594,
                0.5105633802816901,
                0.5035211267605634,
                0.528169014084507,
                0.5352112676056338,
                0.5563380281690141,
                0.545774647887324,
                0.5563380281690141,
                0.5352112676056338,
                0.5845070422535211,
                0.5387323943661971,
                0.5176056338028169,
                0.5211267605633803,
                0.5774647887323944,
                0.5809859154929577,
                0.5176056338028169,
                0.5387323943661971,
                0.5669014084507042,
                0.5563380281690141,
                0.47183098591549294,
                0.47183098591549294,
                0.528169014084507,
                0.5211267605633803,
                0.5246478873239436,
                0.4894366197183099,
                0.5528169014084507
            ],
            [
                0.5316901408450704,
                0.5176056338028169,
                0.5070422535211268,
                0.45422535211267606,
                0.5,
                0.5140845070422535,
                0.5387323943661971,
                0.4753521126760563,
                0.5,
                0.4507042253521127,
                0.44014084507042256,
                0.5105633802816901,
                0.5035211267605634,
                0.5246478873239436,
                0.5,
                0.43661971830985913,
                0.5035211267605634,
                0.528169014084507,
                0.47183098591549294,
                0.4788732394366197,
                0.5352112676056338,
                0.4894366197183099,
                0.4964788732394366,
                0.49295774647887325,
                0.47183098591549294,
                0.528169014084507,
                0.5105633802816901,
                0.4894366197183099,
                0.4823943661971831,
                0.528169014084507,
                0.4859154929577465,
                0.5105633802816901,
                0.5669014084507042,
                0.5352112676056338,
                0.5211267605633803,
                0.5070422535211268,
                0.5035211267605634,
                0.4823943661971831,
                0.5422535211267606,
                0.5316901408450704,
                0.528169014084507,
                0.5140845070422535,
                0.5528169014084507,
                0.5422535211267606,
                0.545774647887324,
                0.5422535211267606,
                0.5211267605633803,
                0.5140845070422535,
                0.5492957746478874,
                0.545774647887324,
                0.5
            ],
            [
                0.5352112676056338,
                0.5422535211267606,
                0.5316901408450704,
                0.5,
                0.45774647887323944,
                0.4894366197183099,
                0.4788732394366197,
                0.45422535211267606,
                0.5035211267605634,
                0.5140845070422535,
                0.4859154929577465,
                0.4894366197183099,
                0.5211267605633803,
                0.5387323943661971,
                0.5246478873239436,
                0.5140845070422535,
                0.5211267605633803,
                0.4823943661971831,
                0.4823943661971831,
                0.5387323943661971,
                0.6091549295774648,
                0.5140845070422535,
                0.5140845070422535,
                0.528169014084507,
                0.5387323943661971,
                0.5140845070422535,
                0.528169014084507,
                0.5176056338028169,
                0.5176056338028169,
                0.5,
                0.5035211267605634,
                0.5070422535211268,
                0.528169014084507,
                0.4894366197183099,
                0.4859154929577465,
                0.5,
                0.5176056338028169,
                0.49295774647887325,
                0.5211267605633803,
                0.5176056338028169,
                0.49295774647887325,
                0.4859154929577465,
                0.4964788732394366,
                0.528169014084507,
                0.5246478873239436,
                0.5316901408450704,
                0.5211267605633803,
                0.5387323943661971,
                0.5563380281690141,
                0.5492957746478874,
                0.4964788732394366
            ],
            [
                0.5422535211267606,
                0.5246478873239436,
                0.4647887323943662,
                0.4894366197183099,
                0.5070422535211268,
                0.5105633802816901,
                0.4964788732394366,
                0.46830985915492956,
                0.4612676056338028,
                0.5105633802816901,
                0.5140845070422535,
                0.46830985915492956,
                0.43309859154929575,
                0.5176056338028169,
                0.5176056338028169,
                0.5211267605633803,
                0.5387323943661971,
                0.46830985915492956,
                0.5,
                0.5176056338028169,
                0.545774647887324,
                0.5422535211267606,
                0.5140845070422535,
                0.49295774647887325,
                0.528169014084507,
                0.5669014084507042,
                0.5211267605633803,
                0.528169014084507,
                0.5,
                0.5140845070422535,
                0.5070422535211268,
                0.5316901408450704,
                0.5105633802816901,
                0.4823943661971831,
                0.4894366197183099,
                0.5176056338028169,
                0.5809859154929577,
                0.5,
                0.5352112676056338,
                0.5105633802816901,
                0.5070422535211268,
                0.5,
                0.4894366197183099,
                0.4894366197183099,
                0.5387323943661971,
                0.5070422535211268,
                0.4788732394366197,
                0.5211267605633803,
                0.528169014084507,
                0.49295774647887325,
                0.4823943661971831
            ],
            [
                0.5105633802816901,
                0.5422535211267606,
                0.5316901408450704,
                0.5035211267605634,
                0.5105633802816901,
                0.4612676056338028,
                0.45774647887323944,
                0.49295774647887325,
                0.5070422535211268,
                0.5070422535211268,
                0.5140845070422535,
                0.4823943661971831,
                0.5070422535211268,
                0.528169014084507,
                0.5070422535211268,
                0.49295774647887325,
                0.4612676056338028,
                0.5211267605633803,
                0.5316901408450704,
                0.5105633802816901,
                0.5035211267605634,
                0.5140845070422535,
                0.49295774647887325,
                0.4964788732394366,
                0.4788732394366197,
                0.49295774647887325,
                0.5422535211267606,
                0.545774647887324,
                0.5070422535211268,
                0.5,
                0.5211267605633803,
                0.5422535211267606,
                0.4894366197183099,
                0.46830985915492956,
                0.5176056338028169,
                0.5352112676056338,
                0.5246478873239436,
                0.4647887323943662,
                0.4788732394366197,
                0.528169014084507,
                0.5387323943661971,
                0.4823943661971831,
                0.47183098591549294,
                0.4894366197183099,
                0.5,
                0.5035211267605634,
                0.4964788732394366,
                0.46830985915492956,
                0.45774647887323944,
                0.4964788732394366,
                0.45422535211267606
            ],
            [
                0.46830985915492956,
                0.4788732394366197,
                0.5774647887323944,
                0.545774647887324,
                0.5140845070422535,
                0.5140845070422535,
                0.47183098591549294,
                0.5035211267605634,
                0.5211267605633803,
                0.545774647887324,
                0.5140845070422535,
                0.5316901408450704,
                0.49295774647887325,
                0.528169014084507,
                0.5387323943661971,
                0.49295774647887325,
                0.45422535211267606,
                0.5246478873239436,
                0.5070422535211268,
                0.49295774647887325,
                0.5105633802816901,
                0.5070422535211268,
                0.4859154929577465,
                0.5105633802816901,
                0.5105633802816901,
                0.5140845070422535,
                0.4859154929577465,
                0.5176056338028169,
                0.5316901408450704,
                0.5176056338028169,
                0.49295774647887325,
                0.5140845070422535,
                0.46830985915492956,
                0.4894366197183099,
                0.4859154929577465,
                0.5035211267605634,
                0.47183098591549294,
                0.4964788732394366,
                0.5140845070422535,
                0.5105633802816901,
                0.5176056338028169,
                0.4823943661971831,
                0.4859154929577465,
                0.5035211267605634,
                0.5070422535211268,
                0.5387323943661971,
                0.5,
                0.45422535211267606,
                0.4647887323943662,
                0.5176056338028169,
                0.528169014084507
            ],
            [
                0.4647887323943662,
                0.49295774647887325,
                0.5105633802816901,
                0.49295774647887325,
                0.5,
                0.43661971830985913,
                0.43661971830985913,
                0.4753521126760563,
                0.49295774647887325,
                0.4612676056338028,
                0.4471830985915493,
                0.47183098591549294,
                0.4647887323943662,
                0.45774647887323944,
                0.4894366197183099,
                0.5035211267605634,
                0.5070422535211268,
                0.5,
                0.5070422535211268,
                0.46830985915492956,
                0.4612676056338028,
                0.4788732394366197,
                0.45422535211267606,
                0.5035211267605634,
                0.5316901408450704,
                0.5528169014084507,
                0.4788732394366197,
                0.5,
                0.5563380281690141,
                0.528169014084507,
                0.4964788732394366,
                0.5035211267605634,
                0.5,
                0.5492957746478874,
                0.5140845070422535,
                0.4964788732394366,
                0.4647887323943662,
                0.4859154929577465,
                0.5246478873239436,
                0.5387323943661971,
                0.49295774647887325,
                0.4859154929577465,
                0.528169014084507,
                0.5316901408450704,
                0.5140845070422535,
                0.5070422535211268,
                0.4647887323943662,
                0.4647887323943662,
                0.45774647887323944,
                0.45422535211267606,
                0.5105633802816901
            ],
            [
                0.5035211267605634,
                0.5070422535211268,
                0.4647887323943662,
                0.47183098591549294,
                0.5035211267605634,
                0.45774647887323944,
                0.45422535211267606,
                0.46830985915492956,
                0.4753521126760563,
                0.4894366197183099,
                0.5070422535211268,
                0.4964788732394366,
                0.4823943661971831,
                0.5211267605633803,
                0.4788732394366197,
                0.47183098591549294,
                0.5140845070422535,
                0.4823943661971831,
                0.4964788732394366,
                0.4823943661971831,
                0.5070422535211268,
                0.4964788732394366,
                0.5,
                0.5211267605633803,
                0.5035211267605634,
                0.5140845070422535,
                0.5,
                0.5035211267605634,
                0.45774647887323944,
                0.5211267605633803,
                0.528169014084507,
                0.5246478873239436,
                0.5316901408450704,
                0.5035211267605634,
                0.47183098591549294,
                0.5035211267605634,
                0.5352112676056338,
                0.5528169014084507,
                0.44014084507042256,
                0.4753521126760563,
                0.5105633802816901,
                0.5105633802816901,
                0.4823943661971831,
                0.4753521126760563,
                0.528169014084507,
                0.5140845070422535,
                0.44014084507042256,
                0.47183098591549294,
                0.46830985915492956,
                0.4753521126760563,
                0.4471830985915493
            ],
            [
                0.5105633802816901,
                0.5422535211267606,
                0.5176056338028169,
                0.5035211267605634,
                0.4753521126760563,
                0.5140845070422535,
                0.4859154929577465,
                0.45422535211267606,
                0.4753521126760563,
                0.5140845070422535,
                0.5492957746478874,
                0.5352112676056338,
                0.5035211267605634,
                0.5704225352112676,
                0.5387323943661971,
                0.5140845070422535,
                0.4859154929577465,
                0.5070422535211268,
                0.5246478873239436,
                0.5352112676056338,
                0.5176056338028169,
                0.5035211267605634,
                0.4753521126760563,
                0.5316901408450704,
                0.4894366197183099,
                0.46830985915492956,
                0.4894366197183099,
                0.5,
                0.49295774647887325,
                0.5,
                0.528169014084507,
                0.5105633802816901,
                0.45774647887323944,
                0.4471830985915493,
                0.4647887323943662,
                0.5035211267605634,
                0.545774647887324,
                0.5105633802816901,
                0.46830985915492956,
                0.4894366197183099,
                0.5422535211267606,
                0.5035211267605634,
                0.47183098591549294,
                0.4823943661971831,
                0.5105633802816901,
                0.5352112676056338,
                0.4964788732394366,
                0.45774647887323944,
                0.45422535211267606,
                0.5,
                0.5105633802816901
            ],
            [
                0.5633802816901409,
                0.5105633802816901,
                0.43309859154929575,
                0.44366197183098594,
                0.47183098591549294,
                0.4894366197183099,
                0.5105633802816901,
                0.4507042253521127,
                0.5,
                0.5070422535211268,
                0.5387323943661971,
                0.46830985915492956,
                0.4894366197183099,
                0.5387323943661971,
                0.528169014084507,
                0.5,
                0.47183098591549294,
                0.47183098591549294,
                0.5070422535211268,
                0.49295774647887325,
                0.528169014084507,
                0.5035211267605634,
                0.5140845070422535,
                0.5176056338028169,
                0.545774647887324,
                0.528169014084507,
                0.5,
                0.5316901408450704,
                0.5316901408450704,
                0.4753521126760563,
                0.5528169014084507,
                0.49295774647887325,
                0.4647887323943662,
                0.4788732394366197,
                0.4647887323943662,
                0.4964788732394366,
                0.5070422535211268,
                0.47183098591549294,
                0.5070422535211268,
                0.5211267605633803,
                0.528169014084507,
                0.5035211267605634,
                0.5176056338028169,
                0.5035211267605634,
                0.545774647887324,
                0.49295774647887325,
                0.4859154929577465,
                0.4507042253521127,
                0.4788732394366197,
                0.4471830985915493,
                0.4612676056338028
            ]
        ],
        [
            [
                0.5576208178438662,
                0.5539033457249071,
                0.5241635687732342,
                0.4944237918215613,
                0.48698884758364314,
                0.516728624535316,
                0.516728624535316,
                0.5055762081784386,
                0.4758364312267658,
                0.4944237918215613,
                0.483271375464684,
                0.49070631970260226,
                0.4758364312267658,
                0.5055762081784386,
                0.5018587360594795,
                0.5092936802973977,
                0.5464684014869888,
                0.5353159851301115,
                0.5464684014869888,
                0.4944237918215613,
                0.4684014869888476,
                0.4721189591078067,
                0.4795539033457249,
                0.4758364312267658,
                0.4684014869888476,
                0.46096654275092935,
                0.49070631970260226,
                0.4944237918215613,
                0.4944237918215613,
                0.5315985130111525,
                0.5204460966542751,
                0.4795539033457249,
                0.4684014869888476,
                0.4758364312267658,
                0.5130111524163569,
                0.46096654275092935,
                0.46096654275092935,
                0.45724907063197023,
                0.483271375464684,
                0.4795539033457249,
                0.4721189591078067,
                0.45353159851301117,
                0.4944237918215613,
                0.46096654275092935,
                0.4349442379182156,
                0.45724907063197023,
                0.44981412639405205,
                0.4312267657992565,
                0.45724907063197023,
                0.44981412639405205,
                0.43866171003717475
            ],
            [
                0.516728624535316,
                0.5799256505576208,
                0.5464684014869888,
                0.5464684014869888,
                0.5464684014869888,
                0.5130111524163569,
                0.5315985130111525,
                0.5055762081784386,
                0.5204460966542751,
                0.48698884758364314,
                0.5390334572490706,
                0.5390334572490706,
                0.5241635687732342,
                0.5390334572490706,
                0.516728624535316,
                0.5018587360594795,
                0.5278810408921933,
                0.5278810408921933,
                0.5315985130111525,
                0.5204460966542751,
                0.5353159851301115,
                0.5241635687732342,
                0.48698884758364314,
                0.4795539033457249,
                0.49814126394052044,
                0.5315985130111525,
                0.5278810408921933,
                0.4758364312267658,
                0.4944237918215613,
                0.5576208178438662,
                0.5278810408921933,
                0.49814126394052044,
                0.5092936802973977,
                0.49814126394052044,
                0.5427509293680297,
                0.516728624535316,
                0.4758364312267658,
                0.4646840148698885,
                0.49814126394052044,
                0.5092936802973977,
                0.5018587360594795,
                0.5092936802973977,
                0.5390334572490706,
                0.5278810408921933,
                0.483271375464684,
                0.483271375464684,
                0.5055762081784386,
                0.516728624535316,
                0.5204460966542751,
                0.49070631970260226,
                0.48698884758364314
            ],
            [
                0.5464684014869888,
                0.516728624535316,
                0.5315985130111525,
                0.5836431226765799,
                0.5762081784386617,
                0.5278810408921933,
                0.5018587360594795,
                0.4795539033457249,
                0.5204460966542751,
                0.5130111524163569,
                0.49814126394052044,
                0.4684014869888476,
                0.49814126394052044,
                0.5204460966542751,
                0.483271375464684,
                0.48698884758364314,
                0.5278810408921933,
                0.516728624535316,
                0.5092936802973977,
                0.483271375464684,
                0.5092936802973977,
                0.5018587360594795,
                0.5427509293680297,
                0.5092936802973977,
                0.5018587360594795,
                0.5092936802973977,
                0.49814126394052044,
                0.48698884758364314,
                0.5092936802973977,
                0.4721189591078067,
                0.4684014869888476,
                0.4944237918215613,
                0.49814126394052044,
                0.5241635687732342,
                0.5055762081784386,
                0.48698884758364314,
                0.48698884758364314,
                0.4721189591078067,
                0.4721189591078067,
                0.46096654275092935,
                0.5204460966542751,
                0.5055762081784386,
                0.49814126394052044,
                0.5130111524163569,
                0.4721189591078067,
                0.5315985130111525,
                0.5390334572490706,
                0.5204460966542751,
                0.5092936802973977,
                0.5204460966542751,
                0.48698884758364314
            ],
            [
                0.5092936802973977,
                0.48698884758364314,
                0.5092936802973977,
                0.5241635687732342,
                0.5241635687732342,
                0.5130111524163569,
                0.4944237918215613,
                0.44981412639405205,
                0.5241635687732342,
                0.49814126394052044,
                0.44981412639405205,
                0.46096654275092935,
                0.483271375464684,
                0.48698884758364314,
                0.4646840148698885,
                0.49070631970260226,
                0.4758364312267658,
                0.5315985130111525,
                0.516728624535316,
                0.4944237918215613,
                0.5018587360594795,
                0.5018587360594795,
                0.5427509293680297,
                0.5204460966542751,
                0.48698884758364314,
                0.4795539033457249,
                0.4275092936802974,
                0.483271375464684,
                0.4758364312267658,
                0.5055762081784386,
                0.5278810408921933,
                0.5092936802973977,
                0.5055762081784386,
                0.5315985130111525,
                0.49814126394052044,
                0.516728624535316,
                0.5055762081784386,
                0.4944237918215613,
                0.4944237918215613,
                0.49814126394052044,
                0.5018587360594795,
                0.4795539033457249,
                0.48698884758364314,
                0.49070631970260226,
                0.5353159851301115,
                0.5018587360594795,
                0.45353159851301117,
                0.4684014869888476,
                0.4721189591078067,
                0.45353159851301117,
                0.45353159851301117
            ],
            [
                0.4423791821561338,
                0.5055762081784386,
                0.5018587360594795,
                0.5576208178438662,
                0.5055762081784386,
                0.49070631970260226,
                0.5278810408921933,
                0.550185873605948,
                0.5241635687732342,
                0.49070631970260226,
                0.5130111524163569,
                0.516728624535316,
                0.49814126394052044,
                0.587360594795539,
                0.5130111524163569,
                0.5092936802973977,
                0.5315985130111525,
                0.5724907063197026,
                0.5650557620817844,
                0.5724907063197026,
                0.5278810408921933,
                0.5241635687732342,
                0.5315985130111525,
                0.5055762081784386,
                0.5464684014869888,
                0.48698884758364314,
                0.4795539033457249,
                0.4684014869888476,
                0.4721189591078067,
                0.46096654275092935,
                0.46096654275092935,
                0.4944237918215613,
                0.483271375464684,
                0.5130111524163569,
                0.4944237918215613,
                0.5130111524163569,
                0.48698884758364314,
                0.5055762081784386,
                0.516728624535316,
                0.4795539033457249,
                0.4646840148698885,
                0.4944237918215613,
                0.516728624535316,
                0.4944237918215613,
                0.49070631970260226,
                0.4795539033457249,
                0.4721189591078067,
                0.4758364312267658,
                0.5018587360594795,
                0.4721189591078067,
                0.5055762081784386
            ],
            [
                0.4721189591078067,
                0.49814126394052044,
                0.5353159851301115,
                0.5018587360594795,
                0.4944237918215613,
                0.5204460966542751,
                0.4721189591078067,
                0.5464684014869888,
                0.48698884758364314,
                0.48698884758364314,
                0.49814126394052044,
                0.5464684014869888,
                0.483271375464684,
                0.5427509293680297,
                0.5278810408921933,
                0.49070631970260226,
                0.5539033457249071,
                0.5278810408921933,
                0.4684014869888476,
                0.5204460966542751,
                0.483271375464684,
                0.5353159851301115,
                0.5315985130111525,
                0.5241635687732342,
                0.5241635687732342,
                0.5204460966542751,
                0.5353159851301115,
                0.483271375464684,
                0.5018587360594795,
                0.4944237918215613,
                0.5018587360594795,
                0.4721189591078067,
                0.46096654275092935,
                0.483271375464684,
                0.5092936802973977,
                0.5315985130111525,
                0.5353159851301115,
                0.49814126394052044,
                0.5055762081784386,
                0.516728624535316,
                0.4795539033457249,
                0.5092936802973977,
                0.5204460966542751,
                0.516728624535316,
                0.5278810408921933,
                0.5204460966542751,
                0.5092936802973977,
                0.5315985130111525,
                0.5464684014869888,
                0.5464684014869888,
                0.5055762081784386
            ],
            [
                0.5204460966542751,
                0.516728624535316,
                0.46096654275092935,
                0.516728624535316,
                0.5353159851301115,
                0.5130111524163569,
                0.4944237918215613,
                0.5130111524163569,
                0.5055762081784386,
                0.5576208178438662,
                0.5353159851301115,
                0.49814126394052044,
                0.5464684014869888,
                0.5241635687732342,
                0.5204460966542751,
                0.516728624535316,
                0.5204460966542751,
                0.483271375464684,
                0.5055762081784386,
                0.49814126394052044,
                0.483271375464684,
                0.4944237918215613,
                0.5241635687732342,
                0.5130111524163569,
                0.49814126394052044,
                0.44981412639405205,
                0.516728624535316,
                0.5278810408921933,
                0.5018587360594795,
                0.5055762081784386,
                0.5762081784386617,
                0.4721189591078067,
                0.5092936802973977,
                0.48698884758364314,
                0.5204460966542751,
                0.5204460966542751,
                0.550185873605948,
                0.4684014869888476,
                0.5055762081784386,
                0.4795539033457249,
                0.5278810408921933,
                0.5204460966542751,
                0.5278810408921933,
                0.5613382899628253,
                0.5613382899628253,
                0.5353159851301115,
                0.5130111524163569,
                0.5055762081784386,
                0.5130111524163569,
                0.550185873605948,
                0.5353159851301115
            ],
            [
                0.5836431226765799,
                0.550185873605948,
                0.5241635687732342,
                0.5055762081784386,
                0.49070631970260226,
                0.5204460966542751,
                0.4795539033457249,
                0.483271375464684,
                0.5204460966542751,
                0.5241635687732342,
                0.49070631970260226,
                0.5241635687732342,
                0.5055762081784386,
                0.483271375464684,
                0.49814126394052044,
                0.49814126394052044,
                0.516728624535316,
                0.48698884758364314,
                0.4721189591078067,
                0.4721189591078067,
                0.48698884758364314,
                0.4684014869888476,
                0.4721189591078067,
                0.5427509293680297,
                0.5353159851301115,
                0.45724907063197023,
                0.4795539033457249,
                0.5130111524163569,
                0.4758364312267658,
                0.49070631970260226,
                0.5241635687732342,
                0.49070631970260226,
                0.5092936802973977,
                0.4758364312267658,
                0.4721189591078067,
                0.48698884758364314,
                0.4312267657992565,
                0.44609665427509293,
                0.4721189591078067,
                0.44981412639405205,
                0.4944237918215613,
                0.5055762081784386,
                0.4795539033457249,
                0.5241635687732342,
                0.5390334572490706,
                0.49814126394052044,
                0.5241635687732342,
                0.4944237918215613,
                0.4758364312267658,
                0.4944237918215613,
                0.5427509293680297
            ],
            [
                0.5278810408921933,
                0.5427509293680297,
                0.516728624535316,
                0.5390334572490706,
                0.483271375464684,
                0.5427509293680297,
                0.5613382899628253,
                0.4944237918215613,
                0.5278810408921933,
                0.5204460966542751,
                0.48698884758364314,
                0.49070631970260226,
                0.5018587360594795,
                0.5130111524163569,
                0.550185873605948,
                0.5278810408921933,
                0.5018587360594795,
                0.5278810408921933,
                0.516728624535316,
                0.49814126394052044,
                0.5353159851301115,
                0.5390334572490706,
                0.49070631970260226,
                0.5278810408921933,
                0.4758364312267658,
                0.4758364312267658,
                0.46096654275092935,
                0.483271375464684,
                0.4944237918215613,
                0.44981412639405205,
                0.4423791821561338,
                0.4646840148698885,
                0.46096654275092935,
                0.4795539033457249,
                0.49814126394052044,
                0.5092936802973977,
                0.49814126394052044,
                0.4721189591078067,
                0.5204460966542751,
                0.49814126394052044,
                0.45724907063197023,
                0.483271375464684,
                0.5018587360594795,
                0.49814126394052044,
                0.45353159851301117,
                0.4275092936802974,
                0.45353159851301117,
                0.48698884758364314,
                0.483271375464684,
                0.4795539033457249,
                0.483271375464684
            ],
            [
                0.4758364312267658,
                0.46096654275092935,
                0.5390334572490706,
                0.5092936802973977,
                0.4646840148698885,
                0.49070631970260226,
                0.5204460966542751,
                0.5315985130111525,
                0.516728624535316,
                0.4944237918215613,
                0.483271375464684,
                0.49070631970260226,
                0.5278810408921933,
                0.5315985130111525,
                0.4795539033457249,
                0.4944237918215613,
                0.5687732342007435,
                0.5315985130111525,
                0.5315985130111525,
                0.5278810408921933,
                0.49814126394052044,
                0.5241635687732342,
                0.49814126394052044,
                0.5390334572490706,
                0.5390334572490706,
                0.5390334572490706,
                0.5130111524163569,
                0.4758364312267658,
                0.4758364312267658,
                0.4423791821561338,
                0.43866171003717475,
                0.5055762081784386,
                0.5130111524163569,
                0.49814126394052044,
                0.4758364312267658,
                0.5241635687732342,
                0.49814126394052044,
                0.49814126394052044,
                0.5278810408921933,
                0.49814126394052044,
                0.49814126394052044,
                0.5055762081784386,
                0.4721189591078067,
                0.5055762081784386,
                0.5055762081784386,
                0.45724907063197023,
                0.48698884758364314,
                0.5278810408921933,
                0.4944237918215613,
                0.4944237918215613,
                0.5018587360594795
            ],
            [
                0.4684014869888476,
                0.4944237918215613,
                0.4944237918215613,
                0.49070631970260226,
                0.5241635687732342,
                0.5130111524163569,
                0.5055762081784386,
                0.5278810408921933,
                0.5613382899628253,
                0.5092936802973977,
                0.5130111524163569,
                0.483271375464684,
                0.5055762081784386,
                0.5018587360594795,
                0.5539033457249071,
                0.5427509293680297,
                0.5539033457249071,
                0.516728624535316,
                0.5390334572490706,
                0.5390334572490706,
                0.5427509293680297,
                0.5427509293680297,
                0.550185873605948,
                0.5762081784386617,
                0.5539033457249071,
                0.5055762081784386,
                0.4684014869888476,
                0.4758364312267658,
                0.46096654275092935,
                0.46096654275092935,
                0.45724907063197023,
                0.5204460966542751,
                0.4944237918215613,
                0.4944237918215613,
                0.5092936802973977,
                0.5241635687732342,
                0.5018587360594795,
                0.5390334572490706,
                0.5241635687732342,
                0.5092936802973977,
                0.5092936802973977,
                0.5130111524163569,
                0.5278810408921933,
                0.5092936802973977,
                0.5315985130111525,
                0.5278810408921933,
                0.5055762081784386,
                0.5204460966542751,
                0.5353159851301115,
                0.5390334572490706,
                0.49070631970260226
            ],
            [
                0.5315985130111525,
                0.49814126394052044,
                0.5018587360594795,
                0.5464684014869888,
                0.5018587360594795,
                0.5055762081784386,
                0.5092936802973977,
                0.5092936802973977,
                0.516728624535316,
                0.5464684014869888,
                0.5130111524163569,
                0.4795539033457249,
                0.483271375464684,
                0.483271375464684,
                0.49070631970260226,
                0.49070631970260226,
                0.45724907063197023,
                0.4684014869888476,
                0.4721189591078067,
                0.49070631970260226,
                0.5353159851301115,
                0.5464684014869888,
                0.550185873605948,
                0.5204460966542751,
                0.49070631970260226,
                0.5315985130111525,
                0.45724907063197023,
                0.4275092936802974,
                0.4721189591078067,
                0.4795539033457249,
                0.44981412639405205,
                0.5241635687732342,
                0.550185873605948,
                0.4758364312267658,
                0.46096654275092935,
                0.48698884758364314,
                0.49070631970260226,
                0.49814126394052044,
                0.5018587360594795,
                0.4684014869888476,
                0.4944237918215613,
                0.516728624535316,
                0.5018587360594795,
                0.5092936802973977,
                0.516728624535316,
                0.48698884758364314,
                0.483271375464684,
                0.48698884758364314,
                0.5130111524163569,
                0.4684014869888476,
                0.4646840148698885
            ],
            [
                0.516728624535316,
                0.48698884758364314,
                0.4758364312267658,
                0.5315985130111525,
                0.4944237918215613,
                0.48698884758364314,
                0.49070631970260226,
                0.4646840148698885,
                0.5018587360594795,
                0.5613382899628253,
                0.550185873605948,
                0.5130111524163569,
                0.6059479553903345,
                0.550185873605948,
                0.5130111524163569,
                0.5427509293680297,
                0.5241635687732342,
                0.5055762081784386,
                0.5799256505576208,
                0.5799256505576208,
                0.5390334572490706,
                0.516728624535316,
                0.5576208178438662,
                0.5464684014869888,
                0.5947955390334573,
                0.5799256505576208,
                0.45724907063197023,
                0.4312267657992565,
                0.516728624535316,
                0.4944237918215613,
                0.4721189591078067,
                0.49070631970260226,
                0.5315985130111525,
                0.5278810408921933,
                0.483271375464684,
                0.4423791821561338,
                0.4758364312267658,
                0.5018587360594795,
                0.5353159851301115,
                0.5204460966542751,
                0.5092936802973977,
                0.48698884758364314,
                0.48698884758364314,
                0.46096654275092935,
                0.483271375464684,
                0.49814126394052044,
                0.44981412639405205,
                0.4944237918215613,
                0.4646840148698885,
                0.4795539033457249,
                0.5092936802973977
            ],
            [
                0.5018587360594795,
                0.5092936802973977,
                0.4944237918215613,
                0.5762081784386617,
                0.5836431226765799,
                0.5241635687732342,
                0.4758364312267658,
                0.4721189591078067,
                0.5241635687732342,
                0.5650557620817844,
                0.5799256505576208,
                0.5762081784386617,
                0.5613382899628253,
                0.550185873605948,
                0.5427509293680297,
                0.5576208178438662,
                0.5464684014869888,
                0.6096654275092936,
                0.5762081784386617,
                0.5762081784386617,
                0.5836431226765799,
                0.5241635687732342,
                0.48698884758364314,
                0.5650557620817844,
                0.6096654275092936,
                0.5687732342007435,
                0.5055762081784386,
                0.48698884758364314,
                0.483271375464684,
                0.4758364312267658,
                0.46096654275092935,
                0.49070631970260226,
                0.483271375464684,
                0.516728624535316,
                0.4684014869888476,
                0.44981412639405205,
                0.483271375464684,
                0.49814126394052044,
                0.5055762081784386,
                0.49814126394052044,
                0.516728624535316,
                0.4944237918215613,
                0.5278810408921933,
                0.4684014869888476,
                0.5464684014869888,
                0.5464684014869888,
                0.5613382899628253,
                0.516728624535316,
                0.5130111524163569,
                0.4944237918215613,
                0.516728624535316
            ],
            [
                0.4200743494423792,
                0.5018587360594795,
                0.5390334572490706,
                0.5241635687732342,
                0.5130111524163569,
                0.4944237918215613,
                0.41263940520446096,
                0.4646840148698885,
                0.5092936802973977,
                0.5390334572490706,
                0.550185873605948,
                0.550185873605948,
                0.5315985130111525,
                0.5353159851301115,
                0.5353159851301115,
                0.5353159851301115,
                0.5278810408921933,
                0.5464684014869888,
                0.5650557620817844,
                0.5910780669144982,
                0.587360594795539,
                0.516728624535316,
                0.5576208178438662,
                0.5724907063197026,
                0.5427509293680297,
                0.5092936802973977,
                0.48698884758364314,
                0.49814126394052044,
                0.49070631970260226,
                0.4721189591078067,
                0.4795539033457249,
                0.49814126394052044,
                0.5018587360594795,
                0.5204460966542751,
                0.483271375464684,
                0.4944237918215613,
                0.49814126394052044,
                0.5353159851301115,
                0.49070631970260226,
                0.550185873605948,
                0.5278810408921933,
                0.45353159851301117,
                0.4684014869888476,
                0.516728624535316,
                0.516728624535316,
                0.516728624535316,
                0.5204460966542751,
                0.4721189591078067,
                0.49070631970260226,
                0.44609665427509293,
                0.49070631970260226
            ],
            [
                0.48698884758364314,
                0.4758364312267658,
                0.5092936802973977,
                0.4721189591078067,
                0.5018587360594795,
                0.4646840148698885,
                0.45724907063197023,
                0.46096654275092935,
                0.5092936802973977,
                0.5613382899628253,
                0.5427509293680297,
                0.5464684014869888,
                0.5353159851301115,
                0.516728624535316,
                0.5464684014869888,
                0.5278810408921933,
                0.5018587360594795,
                0.5353159851301115,
                0.6059479553903345,
                0.5464684014869888,
                0.5390334572490706,
                0.5204460966542751,
                0.4944237918215613,
                0.5464684014869888,
                0.5650557620817844,
                0.5353159851301115,
                0.5390334572490706,
                0.49814126394052044,
                0.5130111524163569,
                0.5278810408921933,
                0.5353159851301115,
                0.5055762081784386,
                0.5353159851301115,
                0.5353159851301115,
                0.49814126394052044,
                0.516728624535316,
                0.516728624535316,
                0.483271375464684,
                0.5241635687732342,
                0.5390334572490706,
                0.4944237918215613,
                0.48698884758364314,
                0.4795539033457249,
                0.4944237918215613,
                0.5130111524163569,
                0.5092936802973977,
                0.4758364312267658,
                0.48698884758364314,
                0.49814126394052044,
                0.516728624535316,
                0.5018587360594795
            ],
            [
                0.4646840148698885,
                0.46096654275092935,
                0.5464684014869888,
                0.4721189591078067,
                0.4721189591078067,
                0.48698884758364314,
                0.5018587360594795,
                0.5278810408921933,
                0.5724907063197026,
                0.5390334572490706,
                0.5204460966542751,
                0.5204460966542751,
                0.5241635687732342,
                0.516728624535316,
                0.5464684014869888,
                0.5204460966542751,
                0.5390334572490706,
                0.5353159851301115,
                0.5762081784386617,
                0.550185873605948,
                0.5278810408921933,
                0.5055762081784386,
                0.4758364312267658,
                0.5204460966542751,
                0.5724907063197026,
                0.550185873605948,
                0.550185873605948,
                0.483271375464684,
                0.46096654275092935,
                0.5018587360594795,
                0.48698884758364314,
                0.4646840148698885,
                0.4275092936802974,
                0.4944237918215613,
                0.483271375464684,
                0.4795539033457249,
                0.483271375464684,
                0.4721189591078067,
                0.5315985130111525,
                0.5204460966542751,
                0.48698884758364314,
                0.44981412639405205,
                0.4721189591078067,
                0.48698884758364314,
                0.5092936802973977,
                0.5390334572490706,
                0.483271375464684,
                0.4646840148698885,
                0.4349442379182156,
                0.4646840148698885,
                0.4944237918215613
            ],
            [
                0.44609665427509293,
                0.5092936802973977,
                0.5576208178438662,
                0.5278810408921933,
                0.5315985130111525,
                0.5204460966542751,
                0.4944237918215613,
                0.5130111524163569,
                0.5985130111524164,
                0.5724907063197026,
                0.5278810408921933,
                0.5018587360594795,
                0.5092936802973977,
                0.5315985130111525,
                0.550185873605948,
                0.5390334572490706,
                0.5204460966542751,
                0.550185873605948,
                0.5687732342007435,
                0.5762081784386617,
                0.5092936802973977,
                0.49814126394052044,
                0.5576208178438662,
                0.5390334572490706,
                0.5427509293680297,
                0.5204460966542751,
                0.5055762081784386,
                0.5130111524163569,
                0.4721189591078067,
                0.44981412639405205,
                0.44609665427509293,
                0.4423791821561338,
                0.483271375464684,
                0.49070631970260226,
                0.46096654275092935,
                0.4758364312267658,
                0.4758364312267658,
                0.4684014869888476,
                0.48698884758364314,
                0.5018587360594795,
                0.4944237918215613,
                0.49814126394052044,
                0.45724907063197023,
                0.4423791821561338,
                0.5353159851301115,
                0.5278810408921933,
                0.5055762081784386,
                0.4721189591078067,
                0.45724907063197023,
                0.45353159851301117,
                0.4758364312267658
            ],
            [
                0.5018587360594795,
                0.5464684014869888,
                0.5241635687732342,
                0.5539033457249071,
                0.5762081784386617,
                0.5576208178438662,
                0.4944237918215613,
                0.5390334572490706,
                0.5539033457249071,
                0.5427509293680297,
                0.5055762081784386,
                0.49814126394052044,
                0.5130111524163569,
                0.516728624535316,
                0.5278810408921933,
                0.516728624535316,
                0.5315985130111525,
                0.5353159851301115,
                0.5576208178438662,
                0.5724907063197026,
                0.5278810408921933,
                0.5539033457249071,
                0.5018587360594795,
                0.5762081784386617,
                0.5724907063197026,
                0.5427509293680297,
                0.5055762081784386,
                0.5130111524163569,
                0.48698884758364314,
                0.46096654275092935,
                0.45724907063197023,
                0.4795539033457249,
                0.5539033457249071,
                0.5055762081784386,
                0.5092936802973977,
                0.48698884758364314,
                0.46096654275092935,
                0.48698884758364314,
                0.5278810408921933,
                0.5055762081784386,
                0.4795539033457249,
                0.4275092936802974,
                0.516728624535316,
                0.48698884758364314,
                0.49814126394052044,
                0.5464684014869888,
                0.5315985130111525,
                0.516728624535316,
                0.44981412639405205,
                0.43866171003717475,
                0.4423791821561338
            ],
            [
                0.5464684014869888,
                0.5390334572490706,
                0.5092936802973977,
                0.5278810408921933,
                0.5539033457249071,
                0.5353159851301115,
                0.5427509293680297,
                0.49070631970260226,
                0.5650557620817844,
                0.5650557620817844,
                0.5353159851301115,
                0.5464684014869888,
                0.5724907063197026,
                0.5390334572490706,
                0.5353159851301115,
                0.5613382899628253,
                0.5724907063197026,
                0.49814126394052044,
                0.5315985130111525,
                0.5687732342007435,
                0.5613382899628253,
                0.550185873605948,
                0.5241635687732342,
                0.5464684014869888,
                0.550185873605948,
                0.6282527881040892,
                0.516728624535316,
                0.45724907063197023,
                0.49070631970260226,
                0.5092936802973977,
                0.4758364312267658,
                0.5130111524163569,
                0.5278810408921933,
                0.4758364312267658,
                0.5204460966542751,
                0.4795539033457249,
                0.5204460966542751,
                0.4795539033457249,
                0.5092936802973977,
                0.5055762081784386,
                0.5055762081784386,
                0.4795539033457249,
                0.483271375464684,
                0.5092936802973977,
                0.5464684014869888,
                0.5910780669144982,
                0.5353159851301115,
                0.550185873605948,
                0.5427509293680297,
                0.5018587360594795,
                0.48698884758364314
            ],
            [
                0.5241635687732342,
                0.4684014869888476,
                0.4646840148698885,
                0.5464684014869888,
                0.5018587360594795,
                0.5278810408921933,
                0.5092936802973977,
                0.5427509293680297,
                0.5278810408921933,
                0.4721189591078067,
                0.48698884758364314,
                0.5576208178438662,
                0.550185873605948,
                0.5464684014869888,
                0.5390334572490706,
                0.5464684014869888,
                0.49070631970260226,
                0.5055762081784386,
                0.5092936802973977,
                0.5576208178438662,
                0.5278810408921933,
                0.5427509293680297,
                0.5576208178438662,
                0.5613382899628253,
                0.5241635687732342,
                0.5762081784386617,
                0.5130111524163569,
                0.49814126394052044,
                0.5055762081784386,
                0.49814126394052044,
                0.49070631970260226,
                0.5390334572490706,
                0.5539033457249071,
                0.49070631970260226,
                0.49070631970260226,
                0.483271375464684,
                0.48698884758364314,
                0.49814126394052044,
                0.5130111524163569,
                0.5576208178438662,
                0.5130111524163569,
                0.516728624535316,
                0.483271375464684,
                0.4758364312267658,
                0.516728624535316,
                0.4758364312267658,
                0.5204460966542751,
                0.5353159851301115,
                0.5278810408921933,
                0.4684014869888476,
                0.45724907063197023
            ],
            [
                0.4721189591078067,
                0.4944237918215613,
                0.4721189591078067,
                0.49814126394052044,
                0.4684014869888476,
                0.516728624535316,
                0.5130111524163569,
                0.5241635687732342,
                0.49814126394052044,
                0.483271375464684,
                0.483271375464684,
                0.483271375464684,
                0.5241635687732342,
                0.5092936802973977,
                0.4944237918215613,
                0.4944237918215613,
                0.5018587360594795,
                0.483271375464684,
                0.5278810408921933,
                0.4758364312267658,
                0.483271375464684,
                0.5278810408921933,
                0.5241635687732342,
                0.5241635687732342,
                0.4944237918215613,
                0.5278810408921933,
                0.4795539033457249,
                0.4423791821561338,
                0.45353159851301117,
                0.46096654275092935,
                0.483271375464684,
                0.5055762081784386,
                0.49814126394052044,
                0.45353159851301117,
                0.49814126394052044,
                0.45353159851301117,
                0.4758364312267658,
                0.5353159851301115,
                0.5315985130111525,
                0.5092936802973977,
                0.5130111524163569,
                0.49814126394052044,
                0.4721189591078067,
                0.46096654275092935,
                0.49070631970260226,
                0.5018587360594795,
                0.4684014869888476,
                0.4684014869888476,
                0.48698884758364314,
                0.4795539033457249,
                0.4423791821561338
            ],
            [
                0.49814126394052044,
                0.5018587360594795,
                0.4795539033457249,
                0.49070631970260226,
                0.5055762081784386,
                0.49070631970260226,
                0.49814126394052044,
                0.5241635687732342,
                0.45724907063197023,
                0.4758364312267658,
                0.4944237918215613,
                0.4795539033457249,
                0.5092936802973977,
                0.550185873605948,
                0.49814126394052044,
                0.5055762081784386,
                0.5092936802973977,
                0.5018587360594795,
                0.4795539033457249,
                0.49814126394052044,
                0.5130111524163569,
                0.516728624535316,
                0.5353159851301115,
                0.49070631970260226,
                0.5018587360594795,
                0.5427509293680297,
                0.4684014869888476,
                0.4349442379182156,
                0.5018587360594795,
                0.49070631970260226,
                0.4795539033457249,
                0.4795539033457249,
                0.4758364312267658,
                0.45724907063197023,
                0.5018587360594795,
                0.5092936802973977,
                0.5241635687732342,
                0.5315985130111525,
                0.5278810408921933,
                0.516728624535316,
                0.49814126394052044,
                0.5204460966542751,
                0.516728624535316,
                0.49070631970260226,
                0.5018587360594795,
                0.5055762081784386,
                0.483271375464684,
                0.4758364312267658,
                0.5092936802973977,
                0.5130111524163569,
                0.45353159851301117
            ],
            [
                0.5055762081784386,
                0.5315985130111525,
                0.4758364312267658,
                0.49070631970260226,
                0.4721189591078067,
                0.40892193308550184,
                0.4684014869888476,
                0.45724907063197023,
                0.4758364312267658,
                0.5204460966542751,
                0.48698884758364314,
                0.5092936802973977,
                0.5278810408921933,
                0.483271375464684,
                0.49070631970260226,
                0.45724907063197023,
                0.44981412639405205,
                0.4795539033457249,
                0.483271375464684,
                0.4758364312267658,
                0.5055762081784386,
                0.5092936802973977,
                0.4944237918215613,
                0.4684014869888476,
                0.516728624535316,
                0.5427509293680297,
                0.5278810408921933,
                0.483271375464684,
                0.5576208178438662,
                0.5799256505576208,
                0.5315985130111525,
                0.5315985130111525,
                0.5576208178438662,
                0.516728624535316,
                0.48698884758364314,
                0.5315985130111525,
                0.5315985130111525,
                0.550185873605948,
                0.5315985130111525,
                0.5204460966542751,
                0.5390334572490706,
                0.5464684014869888,
                0.5092936802973977,
                0.48698884758364314,
                0.4944237918215613,
                0.4758364312267658,
                0.5092936802973977,
                0.49070631970260226,
                0.5353159851301115,
                0.49814126394052044,
                0.49070631970260226
            ],
            [
                0.5278810408921933,
                0.5576208178438662,
                0.4684014869888476,
                0.483271375464684,
                0.4646840148698885,
                0.44981412639405205,
                0.5130111524163569,
                0.5427509293680297,
                0.5130111524163569,
                0.483271375464684,
                0.483271375464684,
                0.5092936802973977,
                0.4758364312267658,
                0.483271375464684,
                0.4646840148698885,
                0.4684014869888476,
                0.516728624535316,
                0.5204460966542751,
                0.4275092936802974,
                0.43866171003717475,
                0.5018587360594795,
                0.5204460966542751,
                0.45353159851301117,
                0.45353159851301117,
                0.5055762081784386,
                0.5464684014869888,
                0.5315985130111525,
                0.5576208178438662,
                0.5353159851301115,
                0.5315985130111525,
                0.5204460966542751,
                0.5687732342007435,
                0.5539033457249071,
                0.4646840148698885,
                0.5353159851301115,
                0.516728624535316,
                0.550185873605948,
                0.5427509293680297,
                0.5613382899628253,
                0.483271375464684,
                0.49070631970260226,
                0.49814126394052044,
                0.5055762081784386,
                0.4758364312267658,
                0.5018587360594795,
                0.4721189591078067,
                0.4721189591078067,
                0.49814126394052044,
                0.516728624535316,
                0.4795539033457249,
                0.48698884758364314
            ],
            [
                0.5130111524163569,
                0.5278810408921933,
                0.5092936802973977,
                0.45724907063197023,
                0.4758364312267658,
                0.516728624535316,
                0.4944237918215613,
                0.5278810408921933,
                0.5241635687732342,
                0.4795539033457249,
                0.5241635687732342,
                0.5762081784386617,
                0.5390334572490706,
                0.5130111524163569,
                0.5055762081784386,
                0.5315985130111525,
                0.4721189591078067,
                0.4795539033457249,
                0.483271375464684,
                0.4721189591078067,
                0.5427509293680297,
                0.5241635687732342,
                0.4795539033457249,
                0.516728624535316,
                0.5092936802973977,
                0.5613382899628253,
                0.49070631970260226,
                0.49814126394052044,
                0.550185873605948,
                0.5092936802973977,
                0.4944237918215613,
                0.5985130111524164,
                0.550185873605948,
                0.4795539033457249,
                0.49814126394052044,
                0.48698884758364314,
                0.44609665427509293,
                0.5130111524163569,
                0.5130111524163569,
                0.4944237918215613,
                0.5315985130111525,
                0.5055762081784386,
                0.49070631970260226,
                0.5130111524163569,
                0.5427509293680297,
                0.5315985130111525,
                0.5241635687732342,
                0.5241635687732342,
                0.5092936802973977,
                0.48698884758364314,
                0.49814126394052044
            ],
            [
                0.5204460966542751,
                0.516728624535316,
                0.4944237918215613,
                0.4795539033457249,
                0.5241635687732342,
                0.4944237918215613,
                0.5278810408921933,
                0.5278810408921933,
                0.5464684014869888,
                0.5464684014869888,
                0.5464684014869888,
                0.5650557620817844,
                0.5278810408921933,
                0.49070631970260226,
                0.5315985130111525,
                0.550185873605948,
                0.5315985130111525,
                0.4944237918215613,
                0.5092936802973977,
                0.5687732342007435,
                0.5315985130111525,
                0.5278810408921933,
                0.5353159851301115,
                0.5241635687732342,
                0.550185873605948,
                0.5836431226765799,
                0.5353159851301115,
                0.4944237918215613,
                0.5427509293680297,
                0.49814126394052044,
                0.4944237918215613,
                0.550185873605948,
                0.5539033457249071,
                0.49070631970260226,
                0.5241635687732342,
                0.4721189591078067,
                0.4684014869888476,
                0.49814126394052044,
                0.5278810408921933,
                0.5353159851301115,
                0.5762081784386617,
                0.5576208178438662,
                0.5427509293680297,
                0.5130111524163569,
                0.550185873605948,
                0.5390334572490706,
                0.5427509293680297,
                0.5613382899628253,
                0.5613382899628253,
                0.4944237918215613,
                0.5018587360594795
            ],
            [
                0.49070631970260226,
                0.483271375464684,
                0.46096654275092935,
                0.4646840148698885,
                0.4758364312267658,
                0.4721189591078067,
                0.5427509293680297,
                0.5092936802973977,
                0.45353159851301117,
                0.5055762081784386,
                0.5464684014869888,
                0.516728624535316,
                0.5278810408921933,
                0.5464684014869888,
                0.5278810408921933,
                0.4944237918215613,
                0.48698884758364314,
                0.483271375464684,
                0.49814126394052044,
                0.4758364312267658,
                0.483271375464684,
                0.516728624535316,
                0.49070631970260226,
                0.5241635687732342,
                0.5204460966542751,
                0.5464684014869888,
                0.5427509293680297,
                0.49814126394052044,
                0.49070631970260226,
                0.5353159851301115,
                0.5427509293680297,
                0.5687732342007435,
                0.5427509293680297,
                0.5130111524163569,
                0.550185873605948,
                0.516728624535316,
                0.4944237918215613,
                0.48698884758364314,
                0.49070631970260226,
                0.5204460966542751,
                0.5315985130111525,
                0.5353159851301115,
                0.5315985130111525,
                0.48698884758364314,
                0.5130111524163569,
                0.5539033457249071,
                0.516728624535316,
                0.5390334572490706,
                0.5390334572490706,
                0.550185873605948,
                0.5018587360594795
            ],
            [
                0.5018587360594795,
                0.48698884758364314,
                0.4795539033457249,
                0.550185873605948,
                0.49070631970260226,
                0.4684014869888476,
                0.5018587360594795,
                0.4944237918215613,
                0.5130111524163569,
                0.5092936802973977,
                0.5464684014869888,
                0.48698884758364314,
                0.5018587360594795,
                0.5055762081784386,
                0.5092936802973977,
                0.5018587360594795,
                0.5092936802973977,
                0.5092936802973977,
                0.4758364312267658,
                0.48698884758364314,
                0.4721189591078067,
                0.483271375464684,
                0.4944237918215613,
                0.4944237918215613,
                0.5241635687732342,
                0.5278810408921933,
                0.483271375464684,
                0.5055762081784386,
                0.4944237918215613,
                0.5055762081784386,
                0.5055762081784386,
                0.5724907063197026,
                0.5576208178438662,
                0.483271375464684,
                0.5092936802973977,
                0.5092936802973977,
                0.49814126394052044,
                0.516728624535316,
                0.5055762081784386,
                0.45353159851301117,
                0.5092936802973977,
                0.483271375464684,
                0.49070631970260226,
                0.4944237918215613,
                0.49814126394052044,
                0.5092936802973977,
                0.5018587360594795,
                0.5278810408921933,
                0.5315985130111525,
                0.4684014869888476,
                0.45724907063197023
            ],
            [
                0.5092936802973977,
                0.5204460966542751,
                0.5130111524163569,
                0.5353159851301115,
                0.5241635687732342,
                0.5092936802973977,
                0.483271375464684,
                0.48698884758364314,
                0.48698884758364314,
                0.5278810408921933,
                0.5687732342007435,
                0.5390334572490706,
                0.516728624535316,
                0.5278810408921933,
                0.5204460966542751,
                0.5092936802973977,
                0.5278810408921933,
                0.49814126394052044,
                0.5204460966542751,
                0.5315985130111525,
                0.49814126394052044,
                0.516728624535316,
                0.516728624535316,
                0.5130111524163569,
                0.5315985130111525,
                0.5092936802973977,
                0.4684014869888476,
                0.5055762081784386,
                0.5278810408921933,
                0.5464684014869888,
                0.5539033457249071,
                0.5464684014869888,
                0.5539033457249071,
                0.5092936802973977,
                0.49814126394052044,
                0.5204460966542751,
                0.5278810408921933,
                0.5353159851301115,
                0.5130111524163569,
                0.5241635687732342,
                0.5315985130111525,
                0.5241635687732342,
                0.4944237918215613,
                0.5018587360594795,
                0.5353159851301115,
                0.516728624535316,
                0.5055762081784386,
                0.5390334572490706,
                0.5539033457249071,
                0.5055762081784386,
                0.5130111524163569
            ],
            [
                0.4721189591078067,
                0.5427509293680297,
                0.5464684014869888,
                0.46096654275092935,
                0.45724907063197023,
                0.45724907063197023,
                0.5204460966542751,
                0.5315985130111525,
                0.5055762081784386,
                0.4758364312267658,
                0.5092936802973977,
                0.4758364312267658,
                0.4944237918215613,
                0.5130111524163569,
                0.4721189591078067,
                0.4684014869888476,
                0.5204460966542751,
                0.4944237918215613,
                0.4646840148698885,
                0.5018587360594795,
                0.5018587360594795,
                0.483271375464684,
                0.49814126394052044,
                0.4758364312267658,
                0.48698884758364314,
                0.4684014869888476,
                0.5130111524163569,
                0.5241635687732342,
                0.4944237918215613,
                0.5464684014869888,
                0.5836431226765799,
                0.516728624535316,
                0.516728624535316,
                0.5613382899628253,
                0.5204460966542751,
                0.5353159851301115,
                0.5278810408921933,
                0.4944237918215613,
                0.5018587360594795,
                0.4944237918215613,
                0.49070631970260226,
                0.49814126394052044,
                0.5018587360594795,
                0.49814126394052044,
                0.46096654275092935,
                0.49070631970260226,
                0.45353159851301117,
                0.5204460966542751,
                0.5353159851301115,
                0.49070631970260226,
                0.49070631970260226
            ],
            [
                0.4646840148698885,
                0.4795539033457249,
                0.516728624535316,
                0.5018587360594795,
                0.44981412639405205,
                0.43866171003717475,
                0.4944237918215613,
                0.5055762081784386,
                0.4795539033457249,
                0.5390334572490706,
                0.49070631970260226,
                0.5055762081784386,
                0.5130111524163569,
                0.49070631970260226,
                0.5353159851301115,
                0.5092936802973977,
                0.48698884758364314,
                0.5130111524163569,
                0.5278810408921933,
                0.5055762081784386,
                0.516728624535316,
                0.49814126394052044,
                0.4795539033457249,
                0.49814126394052044,
                0.5055762081784386,
                0.44981412639405205,
                0.49814126394052044,
                0.5724907063197026,
                0.5576208178438662,
                0.5687732342007435,
                0.550185873605948,
                0.5724907063197026,
                0.5204460966542751,
                0.5278810408921933,
                0.516728624535316,
                0.5613382899628253,
                0.5650557620817844,
                0.5092936802973977,
                0.5018587360594795,
                0.5055762081784386,
                0.483271375464684,
                0.516728624535316,
                0.4795539033457249,
                0.5092936802973977,
                0.49814126394052044,
                0.49070631970260226,
                0.4423791821561338,
                0.44981412639405205,
                0.5055762081784386,
                0.5092936802973977,
                0.45353159851301117
            ],
            [
                0.46096654275092935,
                0.49814126394052044,
                0.5018587360594795,
                0.5278810408921933,
                0.45724907063197023,
                0.45353159851301117,
                0.483271375464684,
                0.5018587360594795,
                0.483271375464684,
                0.483271375464684,
                0.4795539033457249,
                0.5241635687732342,
                0.5576208178438662,
                0.49070631970260226,
                0.5241635687732342,
                0.5464684014869888,
                0.49814126394052044,
                0.5055762081784386,
                0.5241635687732342,
                0.49814126394052044,
                0.5130111524163569,
                0.48698884758364314,
                0.45353159851301117,
                0.4795539033457249,
                0.49070631970260226,
                0.49070631970260226,
                0.483271375464684,
                0.5427509293680297,
                0.5687732342007435,
                0.5762081784386617,
                0.550185873605948,
                0.5650557620817844,
                0.5836431226765799,
                0.5315985130111525,
                0.49814126394052044,
                0.5241635687732342,
                0.5427509293680297,
                0.48698884758364314,
                0.516728624535316,
                0.516728624535316,
                0.5241635687732342,
                0.5092936802973977,
                0.5315985130111525,
                0.49814126394052044,
                0.5315985130111525,
                0.5130111524163569,
                0.4684014869888476,
                0.4944237918215613,
                0.5018587360594795,
                0.48698884758364314,
                0.5018587360594795
            ],
            [
                0.4758364312267658,
                0.44981412639405205,
                0.516728624535316,
                0.48698884758364314,
                0.483271375464684,
                0.4312267657992565,
                0.4795539033457249,
                0.49070631970260226,
                0.5018587360594795,
                0.483271375464684,
                0.483271375464684,
                0.5613382899628253,
                0.5613382899628253,
                0.5204460966542751,
                0.5353159851301115,
                0.5315985130111525,
                0.4944237918215613,
                0.49814126394052044,
                0.5092936802973977,
                0.5055762081784386,
                0.5390334572490706,
                0.5278810408921933,
                0.4684014869888476,
                0.4795539033457249,
                0.5315985130111525,
                0.5241635687732342,
                0.5427509293680297,
                0.5427509293680297,
                0.5687732342007435,
                0.6022304832713755,
                0.5762081784386617,
                0.5724907063197026,
                0.5687732342007435,
                0.5427509293680297,
                0.5464684014869888,
                0.5836431226765799,
                0.5836431226765799,
                0.5241635687732342,
                0.5799256505576208,
                0.5315985130111525,
                0.49814126394052044,
                0.5278810408921933,
                0.5130111524163569,
                0.5427509293680297,
                0.5241635687732342,
                0.48698884758364314,
                0.4944237918215613,
                0.5390334572490706,
                0.5353159851301115,
                0.5427509293680297,
                0.5576208178438662
            ],
            [
                0.5130111524163569,
                0.5055762081784386,
                0.483271375464684,
                0.49814126394052044,
                0.4684014869888476,
                0.4758364312267658,
                0.4684014869888476,
                0.4944237918215613,
                0.4721189591078067,
                0.45724907063197023,
                0.45353159851301117,
                0.46096654275092935,
                0.483271375464684,
                0.4646840148698885,
                0.48698884758364314,
                0.4758364312267658,
                0.4423791821561338,
                0.44609665427509293,
                0.4684014869888476,
                0.44981412639405205,
                0.5055762081784386,
                0.5130111524163569,
                0.4721189591078067,
                0.4163568773234201,
                0.483271375464684,
                0.46096654275092935,
                0.4646840148698885,
                0.49070631970260226,
                0.5018587360594795,
                0.5353159851301115,
                0.5278810408921933,
                0.49070631970260226,
                0.5204460966542751,
                0.483271375464684,
                0.5092936802973977,
                0.5315985130111525,
                0.5650557620817844,
                0.5204460966542751,
                0.5204460966542751,
                0.5018587360594795,
                0.46096654275092935,
                0.4646840148698885,
                0.4721189591078067,
                0.49814126394052044,
                0.43866171003717475,
                0.44981412639405205,
                0.4200743494423792,
                0.46096654275092935,
                0.4684014869888476,
                0.5018587360594795,
                0.4646840148698885
            ],
            [
                0.48698884758364314,
                0.4944237918215613,
                0.516728624535316,
                0.4721189591078067,
                0.4275092936802974,
                0.48698884758364314,
                0.49814126394052044,
                0.5278810408921933,
                0.483271375464684,
                0.44609665427509293,
                0.43866171003717475,
                0.46096654275092935,
                0.4795539033457249,
                0.49814126394052044,
                0.5353159851301115,
                0.4758364312267658,
                0.4721189591078067,
                0.48698884758364314,
                0.44609665427509293,
                0.4646840148698885,
                0.5055762081784386,
                0.5353159851301115,
                0.4646840148698885,
                0.44981412639405205,
                0.43866171003717475,
                0.4758364312267658,
                0.483271375464684,
                0.4944237918215613,
                0.483271375464684,
                0.5353159851301115,
                0.516728624535316,
                0.5576208178438662,
                0.5241635687732342,
                0.4944237918215613,
                0.49070631970260226,
                0.5427509293680297,
                0.550185873605948,
                0.5315985130111525,
                0.5353159851301115,
                0.5018587360594795,
                0.4721189591078067,
                0.4721189591078067,
                0.4721189591078067,
                0.46096654275092935,
                0.49070631970260226,
                0.45353159851301117,
                0.45353159851301117,
                0.48698884758364314,
                0.5055762081784386,
                0.5130111524163569,
                0.49070631970260226
            ],
            [
                0.483271375464684,
                0.516728624535316,
                0.5576208178438662,
                0.48698884758364314,
                0.4646840148698885,
                0.5018587360594795,
                0.5055762081784386,
                0.5130111524163569,
                0.49814126394052044,
                0.5055762081784386,
                0.4684014869888476,
                0.5130111524163569,
                0.46096654275092935,
                0.48698884758364314,
                0.5464684014869888,
                0.4721189591078067,
                0.45353159851301117,
                0.5055762081784386,
                0.48698884758364314,
                0.48698884758364314,
                0.4944237918215613,
                0.4758364312267658,
                0.4721189591078067,
                0.4200743494423792,
                0.4275092936802974,
                0.483271375464684,
                0.5055762081784386,
                0.48698884758364314,
                0.5315985130111525,
                0.5390334572490706,
                0.5353159851301115,
                0.5724907063197026,
                0.550185873605948,
                0.49070631970260226,
                0.5241635687732342,
                0.5055762081784386,
                0.5130111524163569,
                0.5315985130111525,
                0.5130111524163569,
                0.5092936802973977,
                0.5204460966542751,
                0.5464684014869888,
                0.5092936802973977,
                0.5278810408921933,
                0.5724907063197026,
                0.49814126394052044,
                0.5092936802973977,
                0.49814126394052044,
                0.5130111524163569,
                0.5018587360594795,
                0.5241635687732342
            ],
            [
                0.4944237918215613,
                0.5241635687732342,
                0.5130111524163569,
                0.4758364312267658,
                0.4684014869888476,
                0.4721189591078067,
                0.4944237918215613,
                0.5055762081784386,
                0.483271375464684,
                0.5278810408921933,
                0.483271375464684,
                0.5315985130111525,
                0.5204460966542751,
                0.516728624535316,
                0.5353159851301115,
                0.5315985130111525,
                0.4684014869888476,
                0.5204460966542751,
                0.5427509293680297,
                0.5353159851301115,
                0.5353159851301115,
                0.49070631970260226,
                0.4200743494423792,
                0.5018587360594795,
                0.5055762081784386,
                0.4684014869888476,
                0.4795539033457249,
                0.49070631970260226,
                0.5278810408921933,
                0.5241635687732342,
                0.5613382899628253,
                0.5539033457249071,
                0.5724907063197026,
                0.5353159851301115,
                0.5241635687732342,
                0.5464684014869888,
                0.5427509293680297,
                0.516728624535316,
                0.5464684014869888,
                0.516728624535316,
                0.5390334572490706,
                0.5539033457249071,
                0.5315985130111525,
                0.49814126394052044,
                0.5464684014869888,
                0.4795539033457249,
                0.4721189591078067,
                0.4944237918215613,
                0.5204460966542751,
                0.5390334572490706,
                0.5018587360594795
            ],
            [
                0.4758364312267658,
                0.4795539033457249,
                0.5278810408921933,
                0.516728624535316,
                0.45353159851301117,
                0.4423791821561338,
                0.4646840148698885,
                0.5204460966542751,
                0.5464684014869888,
                0.5464684014869888,
                0.5092936802973977,
                0.5762081784386617,
                0.5576208178438662,
                0.5241635687732342,
                0.5315985130111525,
                0.5278810408921933,
                0.5092936802973977,
                0.5539033457249071,
                0.550185873605948,
                0.5018587360594795,
                0.5576208178438662,
                0.5427509293680297,
                0.4758364312267658,
                0.5204460966542751,
                0.48698884758364314,
                0.48698884758364314,
                0.49070631970260226,
                0.5204460966542751,
                0.5055762081784386,
                0.5018587360594795,
                0.5353159851301115,
                0.5204460966542751,
                0.5576208178438662,
                0.5092936802973977,
                0.5130111524163569,
                0.49070631970260226,
                0.516728624535316,
                0.5353159851301115,
                0.5464684014869888,
                0.5130111524163569,
                0.5055762081784386,
                0.5390334572490706,
                0.5427509293680297,
                0.5130111524163569,
                0.5055762081784386,
                0.5055762081784386,
                0.516728624535316,
                0.4684014869888476,
                0.45724907063197023,
                0.4944237918215613,
                0.49814126394052044
            ],
            [
                0.5018587360594795,
                0.5353159851301115,
                0.5055762081784386,
                0.4944237918215613,
                0.5055762081784386,
                0.49814126394052044,
                0.4721189591078067,
                0.4944237918215613,
                0.5204460966542751,
                0.5539033457249071,
                0.5018587360594795,
                0.5204460966542751,
                0.550185873605948,
                0.5130111524163569,
                0.5650557620817844,
                0.5687732342007435,
                0.5613382899628253,
                0.5836431226765799,
                0.5724907063197026,
                0.550185873605948,
                0.5576208178438662,
                0.5130111524163569,
                0.550185873605948,
                0.5353159851301115,
                0.5390334572490706,
                0.5762081784386617,
                0.5576208178438662,
                0.5613382899628253,
                0.5315985130111525,
                0.5390334572490706,
                0.516728624535316,
                0.5464684014869888,
                0.5724907063197026,
                0.5539033457249071,
                0.5427509293680297,
                0.5055762081784386,
                0.5018587360594795,
                0.5204460966542751,
                0.49070631970260226,
                0.5278810408921933,
                0.5241635687732342,
                0.5204460966542751,
                0.4944237918215613,
                0.5315985130111525,
                0.550185873605948,
                0.5427509293680297,
                0.5427509293680297,
                0.516728624535316,
                0.5092936802973977,
                0.5055762081784386,
                0.49814126394052044
            ],
            [
                0.5278810408921933,
                0.5427509293680297,
                0.5204460966542751,
                0.516728624535316,
                0.5204460966542751,
                0.516728624535316,
                0.48698884758364314,
                0.4944237918215613,
                0.49070631970260226,
                0.5278810408921933,
                0.5353159851301115,
                0.5353159851301115,
                0.5427509293680297,
                0.5241635687732342,
                0.5613382899628253,
                0.5724907063197026,
                0.5390334572490706,
                0.5353159851301115,
                0.5427509293680297,
                0.5613382899628253,
                0.5724907063197026,
                0.5613382899628253,
                0.5799256505576208,
                0.5650557620817844,
                0.5650557620817844,
                0.5464684014869888,
                0.5427509293680297,
                0.49814126394052044,
                0.5353159851301115,
                0.5353159851301115,
                0.5092936802973977,
                0.5687732342007435,
                0.6245353159851301,
                0.5539033457249071,
                0.5241635687732342,
                0.550185873605948,
                0.5576208178438662,
                0.5278810408921933,
                0.5315985130111525,
                0.5910780669144982,
                0.5799256505576208,
                0.5576208178438662,
                0.5092936802973977,
                0.5130111524163569,
                0.5576208178438662,
                0.5390334572490706,
                0.5724907063197026,
                0.5539033457249071,
                0.5353159851301115,
                0.5539033457249071,
                0.49814126394052044
            ],
            [
                0.550185873605948,
                0.5315985130111525,
                0.5762081784386617,
                0.5427509293680297,
                0.5315985130111525,
                0.4795539033457249,
                0.48698884758364314,
                0.49070631970260226,
                0.5204460966542751,
                0.48698884758364314,
                0.5204460966542751,
                0.4944237918215613,
                0.4721189591078067,
                0.4795539033457249,
                0.5427509293680297,
                0.5130111524163569,
                0.5204460966542751,
                0.45724907063197023,
                0.4684014869888476,
                0.4721189591078067,
                0.5204460966542751,
                0.4721189591078067,
                0.5278810408921933,
                0.5390334572490706,
                0.5427509293680297,
                0.516728624535316,
                0.516728624535316,
                0.5018587360594795,
                0.4795539033457249,
                0.4349442379182156,
                0.4758364312267658,
                0.5315985130111525,
                0.550185873605948,
                0.4795539033457249,
                0.5055762081784386,
                0.49070631970260226,
                0.4684014869888476,
                0.4684014869888476,
                0.5092936802973977,
                0.587360594795539,
                0.5464684014869888,
                0.49814126394052044,
                0.48698884758364314,
                0.49814126394052044,
                0.49814126394052044,
                0.4944237918215613,
                0.5464684014869888,
                0.5092936802973977,
                0.5018587360594795,
                0.5018587360594795,
                0.5055762081784386
            ],
            [
                0.5353159851301115,
                0.5576208178438662,
                0.5539033457249071,
                0.5204460966542751,
                0.5576208178438662,
                0.46096654275092935,
                0.4795539033457249,
                0.4646840148698885,
                0.5390334572490706,
                0.516728624535316,
                0.516728624535316,
                0.5055762081784386,
                0.4721189591078067,
                0.4944237918215613,
                0.516728624535316,
                0.4758364312267658,
                0.49070631970260226,
                0.5353159851301115,
                0.4944237918215613,
                0.49070631970260226,
                0.4944237918215613,
                0.5055762081784386,
                0.5315985130111525,
                0.5204460966542751,
                0.5539033457249071,
                0.5315985130111525,
                0.5576208178438662,
                0.5018587360594795,
                0.46096654275092935,
                0.46096654275092935,
                0.5055762081784386,
                0.5613382899628253,
                0.5650557620817844,
                0.5130111524163569,
                0.5092936802973977,
                0.4795539033457249,
                0.4423791821561338,
                0.44609665427509293,
                0.48698884758364314,
                0.5576208178438662,
                0.5278810408921933,
                0.5278810408921933,
                0.5315985130111525,
                0.5204460966542751,
                0.5427509293680297,
                0.49814126394052044,
                0.5613382899628253,
                0.587360594795539,
                0.5390334572490706,
                0.5055762081784386,
                0.5204460966542751
            ],
            [
                0.4944237918215613,
                0.5204460966542751,
                0.483271375464684,
                0.49814126394052044,
                0.5204460966542751,
                0.483271375464684,
                0.4758364312267658,
                0.5241635687732342,
                0.5353159851301115,
                0.5390334572490706,
                0.5613382899628253,
                0.5650557620817844,
                0.5539033457249071,
                0.5315985130111525,
                0.5650557620817844,
                0.5985130111524164,
                0.550185873605948,
                0.5427509293680297,
                0.5836431226765799,
                0.5724907063197026,
                0.5204460966542751,
                0.5092936802973977,
                0.6133828996282528,
                0.5910780669144982,
                0.6171003717472119,
                0.6133828996282528,
                0.5576208178438662,
                0.5278810408921933,
                0.5315985130111525,
                0.5018587360594795,
                0.5055762081784386,
                0.5315985130111525,
                0.5724907063197026,
                0.550185873605948,
                0.5241635687732342,
                0.5055762081784386,
                0.4646840148698885,
                0.48698884758364314,
                0.4944237918215613,
                0.5241635687732342,
                0.550185873605948,
                0.5241635687732342,
                0.5204460966542751,
                0.5241635687732342,
                0.5650557620817844,
                0.550185873605948,
                0.5576208178438662,
                0.5390334572490706,
                0.5315985130111525,
                0.5055762081784386,
                0.49070631970260226
            ],
            [
                0.5055762081784386,
                0.4795539033457249,
                0.49070631970260226,
                0.5130111524163569,
                0.48698884758364314,
                0.5241635687732342,
                0.5278810408921933,
                0.5018587360594795,
                0.5390334572490706,
                0.49814126394052044,
                0.5204460966542751,
                0.5092936802973977,
                0.4758364312267658,
                0.49814126394052044,
                0.5724907063197026,
                0.550185873605948,
                0.5353159851301115,
                0.5390334572490706,
                0.516728624535316,
                0.5799256505576208,
                0.5539033457249071,
                0.5390334572490706,
                0.5687732342007435,
                0.5650557620817844,
                0.5799256505576208,
                0.5985130111524164,
                0.5427509293680297,
                0.48698884758364314,
                0.5241635687732342,
                0.45353159851301117,
                0.4646840148698885,
                0.5278810408921933,
                0.5427509293680297,
                0.5353159851301115,
                0.49814126394052044,
                0.4758364312267658,
                0.5018587360594795,
                0.5315985130111525,
                0.5278810408921933,
                0.5650557620817844,
                0.5762081784386617,
                0.5018587360594795,
                0.4721189591078067,
                0.5427509293680297,
                0.5353159851301115,
                0.5315985130111525,
                0.5353159851301115,
                0.5390334572490706,
                0.5762081784386617,
                0.5092936802973977,
                0.516728624535316
            ],
            [
                0.483271375464684,
                0.516728624535316,
                0.5315985130111525,
                0.483271375464684,
                0.4944237918215613,
                0.4758364312267658,
                0.5092936802973977,
                0.5055762081784386,
                0.5427509293680297,
                0.49070631970260226,
                0.46096654275092935,
                0.48698884758364314,
                0.5353159851301115,
                0.5278810408921933,
                0.5390334572490706,
                0.5204460966542751,
                0.5055762081784386,
                0.4944237918215613,
                0.5055762081784386,
                0.5204460966542751,
                0.483271375464684,
                0.5315985130111525,
                0.550185873605948,
                0.5055762081784386,
                0.5724907063197026,
                0.6022304832713755,
                0.587360594795539,
                0.5241635687732342,
                0.4944237918215613,
                0.48698884758364314,
                0.5315985130111525,
                0.5130111524163569,
                0.5092936802973977,
                0.5241635687732342,
                0.49070631970260226,
                0.49070631970260226,
                0.4684014869888476,
                0.5241635687732342,
                0.4721189591078067,
                0.550185873605948,
                0.5390334572490706,
                0.5947955390334573,
                0.5390334572490706,
                0.5390334572490706,
                0.5353159851301115,
                0.5278810408921933,
                0.5539033457249071,
                0.5278810408921933,
                0.5130111524163569,
                0.5278810408921933,
                0.5427509293680297
            ],
            [
                0.516728624535316,
                0.5092936802973977,
                0.5018587360594795,
                0.48698884758364314,
                0.5055762081784386,
                0.483271375464684,
                0.4795539033457249,
                0.5130111524163569,
                0.5539033457249071,
                0.5390334572490706,
                0.5018587360594795,
                0.5315985130111525,
                0.5353159851301115,
                0.5018587360594795,
                0.550185873605948,
                0.49070631970260226,
                0.5427509293680297,
                0.516728624535316,
                0.4758364312267658,
                0.483271375464684,
                0.550185873605948,
                0.5539033457249071,
                0.49814126394052044,
                0.49070631970260226,
                0.4795539033457249,
                0.550185873605948,
                0.550185873605948,
                0.5576208178438662,
                0.5055762081784386,
                0.5130111524163569,
                0.5315985130111525,
                0.5539033457249071,
                0.5353159851301115,
                0.5464684014869888,
                0.5055762081784386,
                0.5353159851301115,
                0.5390334572490706,
                0.5315985130111525,
                0.4758364312267658,
                0.49814126394052044,
                0.550185873605948,
                0.5539033457249071,
                0.5204460966542751,
                0.4944237918215613,
                0.5241635687732342,
                0.49814126394052044,
                0.5130111524163569,
                0.5650557620817844,
                0.5464684014869888,
                0.550185873605948,
                0.5204460966542751
            ],
            [
                0.5018587360594795,
                0.5204460966542751,
                0.49070631970260226,
                0.48698884758364314,
                0.5204460966542751,
                0.5092936802973977,
                0.5130111524163569,
                0.5055762081784386,
                0.5315985130111525,
                0.5427509293680297,
                0.4944237918215613,
                0.5092936802973977,
                0.516728624535316,
                0.5315985130111525,
                0.550185873605948,
                0.516728624535316,
                0.5353159851301115,
                0.5018587360594795,
                0.5130111524163569,
                0.5985130111524164,
                0.5836431226765799,
                0.5390334572490706,
                0.5464684014869888,
                0.5353159851301115,
                0.5204460966542751,
                0.5687732342007435,
                0.5724907063197026,
                0.5353159851301115,
                0.5353159851301115,
                0.5204460966542751,
                0.5055762081784386,
                0.5576208178438662,
                0.5724907063197026,
                0.5576208178438662,
                0.550185873605948,
                0.4944237918215613,
                0.5315985130111525,
                0.5130111524163569,
                0.4944237918215613,
                0.5353159851301115,
                0.5427509293680297,
                0.5278810408921933,
                0.5204460966542751,
                0.5130111524163569,
                0.4721189591078067,
                0.516728624535316,
                0.5092936802973977,
                0.5650557620817844,
                0.5353159851301115,
                0.5241635687732342,
                0.483271375464684
            ],
            [
                0.5353159851301115,
                0.5390334572490706,
                0.5018587360594795,
                0.48698884758364314,
                0.5055762081784386,
                0.4795539033457249,
                0.48698884758364314,
                0.5018587360594795,
                0.550185873605948,
                0.5018587360594795,
                0.4758364312267658,
                0.46096654275092935,
                0.5092936802973977,
                0.5092936802973977,
                0.516728624535316,
                0.5278810408921933,
                0.5278810408921933,
                0.4721189591078067,
                0.4795539033457249,
                0.5018587360594795,
                0.5353159851301115,
                0.5427509293680297,
                0.5799256505576208,
                0.5278810408921933,
                0.5055762081784386,
                0.5130111524163569,
                0.5353159851301115,
                0.5427509293680297,
                0.5650557620817844,
                0.5092936802973977,
                0.4944237918215613,
                0.5241635687732342,
                0.550185873605948,
                0.5464684014869888,
                0.49070631970260226,
                0.4944237918215613,
                0.48698884758364314,
                0.5315985130111525,
                0.483271375464684,
                0.5204460966542751,
                0.5539033457249071,
                0.5762081784386617,
                0.550185873605948,
                0.5018587360594795,
                0.4944237918215613,
                0.5092936802973977,
                0.5278810408921933,
                0.5799256505576208,
                0.5576208178438662,
                0.516728624535316,
                0.5539033457249071
            ],
            [
                0.5018587360594795,
                0.5650557620817844,
                0.49814126394052044,
                0.4758364312267658,
                0.4758364312267658,
                0.4423791821561338,
                0.49814126394052044,
                0.5390334572490706,
                0.550185873605948,
                0.44981412639405205,
                0.4721189591078067,
                0.516728624535316,
                0.5539033457249071,
                0.5018587360594795,
                0.5204460966542751,
                0.5018587360594795,
                0.5092936802973977,
                0.49070631970260226,
                0.49070631970260226,
                0.516728624535316,
                0.4944237918215613,
                0.49070631970260226,
                0.516728624535316,
                0.5092936802973977,
                0.5390334572490706,
                0.5799256505576208,
                0.5427509293680297,
                0.5315985130111525,
                0.5576208178438662,
                0.5241635687732342,
                0.5092936802973977,
                0.5464684014869888,
                0.5836431226765799,
                0.5539033457249071,
                0.5204460966542751,
                0.4758364312267658,
                0.5241635687732342,
                0.4795539033457249,
                0.5092936802973977,
                0.5315985130111525,
                0.5650557620817844,
                0.5762081784386617,
                0.5464684014869888,
                0.5464684014869888,
                0.5576208178438662,
                0.5241635687732342,
                0.516728624535316,
                0.5724907063197026,
                0.5762081784386617,
                0.5576208178438662,
                0.5799256505576208
            ],
            [
                0.49814126394052044,
                0.5353159851301115,
                0.5427509293680297,
                0.5092936802973977,
                0.5018587360594795,
                0.49814126394052044,
                0.49814126394052044,
                0.5427509293680297,
                0.48698884758364314,
                0.4200743494423792,
                0.48698884758364314,
                0.5055762081784386,
                0.5204460966542751,
                0.49814126394052044,
                0.516728624535316,
                0.5464684014869888,
                0.5055762081784386,
                0.483271375464684,
                0.4684014869888476,
                0.49070631970260226,
                0.5576208178438662,
                0.5204460966542751,
                0.5204460966542751,
                0.4944237918215613,
                0.5130111524163569,
                0.5539033457249071,
                0.5390334572490706,
                0.550185873605948,
                0.550185873605948,
                0.4944237918215613,
                0.516728624535316,
                0.5315985130111525,
                0.5576208178438662,
                0.49814126394052044,
                0.5241635687732342,
                0.5055762081784386,
                0.49814126394052044,
                0.48698884758364314,
                0.4758364312267658,
                0.5315985130111525,
                0.5353159851301115,
                0.5278810408921933,
                0.5241635687732342,
                0.5315985130111525,
                0.5204460966542751,
                0.5018587360594795,
                0.5353159851301115,
                0.5427509293680297,
                0.5985130111524164,
                0.587360594795539,
                0.5018587360594795
            ]
        ],
        [
            [
                0.48717948717948717,
                0.47863247863247865,
                0.5256410256410257,
                0.5299145299145299,
                0.5256410256410257,
                0.5598290598290598,
                0.49572649572649574,
                0.46153846153846156,
                0.5042735042735043,
                0.5170940170940171,
                0.5427350427350427,
                0.4829059829059829,
                0.5042735042735043,
                0.5384615384615384,
                0.5427350427350427,
                0.5341880341880342,
                0.5128205128205128,
                0.48717948717948717,
                0.49145299145299143,
                0.5042735042735043,
                0.46153846153846156,
                0.49145299145299143,
                0.5384615384615384,
                0.5299145299145299,
                0.5512820512820513,
                0.5598290598290598,
                0.5,
                0.49145299145299143,
                0.5427350427350427,
                0.5512820512820513,
                0.5128205128205128,
                0.5170940170940171,
                0.5085470085470085,
                0.5384615384615384,
                0.5085470085470085,
                0.49572649572649574,
                0.5213675213675214,
                0.47863247863247865,
                0.5213675213675214,
                0.4700854700854701,
                0.5042735042735043,
                0.5341880341880342,
                0.5170940170940171,
                0.5085470085470085,
                0.5299145299145299,
                0.5170940170940171,
                0.5213675213675214,
                0.5555555555555556,
                0.5299145299145299,
                0.5128205128205128,
                0.5299145299145299
            ],
            [
                0.5555555555555556,
                0.594017094017094,
                0.5085470085470085,
                0.47435897435897434,
                0.5085470085470085,
                0.5213675213675214,
                0.47863247863247865,
                0.46153846153846156,
                0.47863247863247865,
                0.5,
                0.5170940170940171,
                0.5299145299145299,
                0.5384615384615384,
                0.5128205128205128,
                0.5299145299145299,
                0.5085470085470085,
                0.4829059829059829,
                0.49572649572649574,
                0.4700854700854701,
                0.46153846153846156,
                0.5,
                0.5042735042735043,
                0.49572649572649574,
                0.47435897435897434,
                0.49145299145299143,
                0.4658119658119658,
                0.4700854700854701,
                0.47863247863247865,
                0.49572649572649574,
                0.45726495726495725,
                0.5384615384615384,
                0.5085470085470085,
                0.5042735042735043,
                0.5,
                0.47863247863247865,
                0.5042735042735043,
                0.48717948717948717,
                0.45726495726495725,
                0.44871794871794873,
                0.4658119658119658,
                0.5,
                0.48717948717948717,
                0.45726495726495725,
                0.49145299145299143,
                0.4829059829059829,
                0.5042735042735043,
                0.49145299145299143,
                0.48717948717948717,
                0.46153846153846156,
                0.5042735042735043,
                0.4658119658119658
            ],
            [
                0.5,
                0.5,
                0.5042735042735043,
                0.5042735042735043,
                0.5897435897435898,
                0.4444444444444444,
                0.43162393162393164,
                0.5,
                0.5170940170940171,
                0.5170940170940171,
                0.4700854700854701,
                0.5128205128205128,
                0.5085470085470085,
                0.49572649572649574,
                0.5042735042735043,
                0.49145299145299143,
                0.48717948717948717,
                0.5,
                0.45726495726495725,
                0.4700854700854701,
                0.5,
                0.49572649572649574,
                0.5042735042735043,
                0.4700854700854701,
                0.47863247863247865,
                0.4829059829059829,
                0.49145299145299143,
                0.4658119658119658,
                0.4829059829059829,
                0.45726495726495725,
                0.5256410256410257,
                0.5384615384615384,
                0.4829059829059829,
                0.4829059829059829,
                0.5085470085470085,
                0.45726495726495725,
                0.4700854700854701,
                0.5128205128205128,
                0.5,
                0.4829059829059829,
                0.4829059829059829,
                0.4658119658119658,
                0.5128205128205128,
                0.5042735042735043,
                0.4658119658119658,
                0.49572649572649574,
                0.49145299145299143,
                0.46153846153846156,
                0.4658119658119658,
                0.49572649572649574,
                0.5128205128205128
            ],
            [
                0.5085470085470085,
                0.46153846153846156,
                0.45726495726495725,
                0.49145299145299143,
                0.5256410256410257,
                0.4658119658119658,
                0.4230769230769231,
                0.5,
                0.5512820512820513,
                0.5128205128205128,
                0.5042735042735043,
                0.47863247863247865,
                0.4829059829059829,
                0.44871794871794873,
                0.5085470085470085,
                0.5384615384615384,
                0.5170940170940171,
                0.46153846153846156,
                0.5170940170940171,
                0.5299145299145299,
                0.5170940170940171,
                0.5256410256410257,
                0.5,
                0.4658119658119658,
                0.49572649572649574,
                0.5085470085470085,
                0.47435897435897434,
                0.4658119658119658,
                0.45726495726495725,
                0.46153846153846156,
                0.49572649572649574,
                0.5085470085470085,
                0.46153846153846156,
                0.5042735042735043,
                0.5170940170940171,
                0.5341880341880342,
                0.5256410256410257,
                0.49145299145299143,
                0.5213675213675214,
                0.5170940170940171,
                0.5,
                0.5042735042735043,
                0.49572649572649574,
                0.49572649572649574,
                0.4658119658119658,
                0.48717948717948717,
                0.5170940170940171,
                0.49572649572649574,
                0.45726495726495725,
                0.5,
                0.5
            ],
            [
                0.5769230769230769,
                0.5128205128205128,
                0.452991452991453,
                0.4358974358974359,
                0.5085470085470085,
                0.5769230769230769,
                0.5128205128205128,
                0.49572649572649574,
                0.5170940170940171,
                0.5085470085470085,
                0.5,
                0.5128205128205128,
                0.5085470085470085,
                0.44871794871794873,
                0.47435897435897434,
                0.5085470085470085,
                0.5128205128205128,
                0.44017094017094016,
                0.5128205128205128,
                0.5128205128205128,
                0.49572649572649574,
                0.48717948717948717,
                0.5341880341880342,
                0.5512820512820513,
                0.5256410256410257,
                0.5128205128205128,
                0.5769230769230769,
                0.5726495726495726,
                0.5299145299145299,
                0.5341880341880342,
                0.5512820512820513,
                0.5384615384615384,
                0.5213675213675214,
                0.5256410256410257,
                0.5598290598290598,
                0.5427350427350427,
                0.5085470085470085,
                0.5299145299145299,
                0.5598290598290598,
                0.5555555555555556,
                0.5470085470085471,
                0.5555555555555556,
                0.5384615384615384,
                0.5170940170940171,
                0.5512820512820513,
                0.5341880341880342,
                0.5470085470085471,
                0.5427350427350427,
                0.5042735042735043,
                0.5256410256410257,
                0.5427350427350427
            ],
            [
                0.5128205128205128,
                0.5512820512820513,
                0.5384615384615384,
                0.4658119658119658,
                0.47863247863247865,
                0.5641025641025641,
                0.5683760683760684,
                0.47863247863247865,
                0.47435897435897434,
                0.5256410256410257,
                0.5,
                0.5,
                0.49572649572649574,
                0.48717948717948717,
                0.5299145299145299,
                0.5299145299145299,
                0.4658119658119658,
                0.5256410256410257,
                0.5085470085470085,
                0.49145299145299143,
                0.5042735042735043,
                0.5085470085470085,
                0.5085470085470085,
                0.5341880341880342,
                0.5470085470085471,
                0.452991452991453,
                0.48717948717948717,
                0.5085470085470085,
                0.5213675213675214,
                0.5384615384615384,
                0.452991452991453,
                0.47435897435897434,
                0.49145299145299143,
                0.5042735042735043,
                0.5128205128205128,
                0.5170940170940171,
                0.5,
                0.5170940170940171,
                0.5256410256410257,
                0.47863247863247865,
                0.5,
                0.5641025641025641,
                0.5555555555555556,
                0.5299145299145299,
                0.5555555555555556,
                0.5470085470085471,
                0.5085470085470085,
                0.5085470085470085,
                0.4829059829059829,
                0.5256410256410257,
                0.49572649572649574
            ],
            [
                0.5085470085470085,
                0.49572649572649574,
                0.42735042735042733,
                0.5170940170940171,
                0.5,
                0.49572649572649574,
                0.5213675213675214,
                0.5384615384615384,
                0.5085470085470085,
                0.5512820512820513,
                0.5470085470085471,
                0.5042735042735043,
                0.47863247863247865,
                0.5128205128205128,
                0.5299145299145299,
                0.5170940170940171,
                0.5085470085470085,
                0.5213675213675214,
                0.47435897435897434,
                0.5341880341880342,
                0.5128205128205128,
                0.5341880341880342,
                0.5299145299145299,
                0.5384615384615384,
                0.5,
                0.5341880341880342,
                0.49145299145299143,
                0.5085470085470085,
                0.5384615384615384,
                0.5555555555555556,
                0.47435897435897434,
                0.49572649572649574,
                0.48717948717948717,
                0.49572649572649574,
                0.48717948717948717,
                0.4658119658119658,
                0.5299145299145299,
                0.5726495726495726,
                0.5384615384615384,
                0.5341880341880342,
                0.5512820512820513,
                0.5512820512820513,
                0.5641025641025641,
                0.5470085470085471,
                0.49572649572649574,
                0.47435897435897434,
                0.5341880341880342,
                0.5085470085470085,
                0.5042735042735043,
                0.5512820512820513,
                0.47863247863247865
            ],
            [
                0.5470085470085471,
                0.5512820512820513,
                0.5085470085470085,
                0.5042735042735043,
                0.5085470085470085,
                0.5042735042735043,
                0.5085470085470085,
                0.5299145299145299,
                0.5726495726495726,
                0.48717948717948717,
                0.5341880341880342,
                0.47435897435897434,
                0.47863247863247865,
                0.47435897435897434,
                0.5085470085470085,
                0.5341880341880342,
                0.5085470085470085,
                0.5085470085470085,
                0.5042735042735043,
                0.5683760683760684,
                0.5598290598290598,
                0.5256410256410257,
                0.5598290598290598,
                0.5042735042735043,
                0.5683760683760684,
                0.5427350427350427,
                0.5128205128205128,
                0.5299145299145299,
                0.5555555555555556,
                0.49572649572649574,
                0.47435897435897434,
                0.5042735042735043,
                0.47863247863247865,
                0.47435897435897434,
                0.49572649572649574,
                0.5042735042735043,
                0.49145299145299143,
                0.48717948717948717,
                0.47863247863247865,
                0.5384615384615384,
                0.5170940170940171,
                0.452991452991453,
                0.43162393162393164,
                0.47435897435897434,
                0.49572649572649574,
                0.5042735042735043,
                0.5213675213675214,
                0.4358974358974359,
                0.4829059829059829,
                0.5256410256410257,
                0.5085470085470085
            ],
            [
                0.5128205128205128,
                0.5470085470085471,
                0.5341880341880342,
                0.4658119658119658,
                0.47435897435897434,
                0.5555555555555556,
                0.5085470085470085,
                0.5213675213675214,
                0.49145299145299143,
                0.5683760683760684,
                0.5170940170940171,
                0.4829059829059829,
                0.5555555555555556,
                0.5598290598290598,
                0.5384615384615384,
                0.5555555555555556,
                0.5512820512820513,
                0.48717948717948717,
                0.5256410256410257,
                0.5726495726495726,
                0.5256410256410257,
                0.5427350427350427,
                0.6196581196581197,
                0.6153846153846154,
                0.6153846153846154,
                0.6153846153846154,
                0.6068376068376068,
                0.5598290598290598,
                0.5512820512820513,
                0.5170940170940171,
                0.5470085470085471,
                0.5128205128205128,
                0.4829059829059829,
                0.49145299145299143,
                0.5213675213675214,
                0.4700854700854701,
                0.5085470085470085,
                0.5042735042735043,
                0.5683760683760684,
                0.5726495726495726,
                0.5683760683760684,
                0.48717948717948717,
                0.49572649572649574,
                0.5256410256410257,
                0.5470085470085471,
                0.5641025641025641,
                0.5512820512820513,
                0.5128205128205128,
                0.5555555555555556,
                0.5470085470085471,
                0.5769230769230769
            ],
            [
                0.5769230769230769,
                0.5299145299145299,
                0.5042735042735043,
                0.48717948717948717,
                0.5299145299145299,
                0.5683760683760684,
                0.5470085470085471,
                0.5128205128205128,
                0.49572649572649574,
                0.5256410256410257,
                0.5641025641025641,
                0.49572649572649574,
                0.5299145299145299,
                0.5512820512820513,
                0.5683760683760684,
                0.5427350427350427,
                0.5256410256410257,
                0.5341880341880342,
                0.5683760683760684,
                0.5854700854700855,
                0.6324786324786325,
                0.6282051282051282,
                0.6111111111111112,
                0.5769230769230769,
                0.6282051282051282,
                0.6367521367521367,
                0.6068376068376068,
                0.5683760683760684,
                0.5641025641025641,
                0.5170940170940171,
                0.48717948717948717,
                0.47435897435897434,
                0.5085470085470085,
                0.5427350427350427,
                0.5256410256410257,
                0.5213675213675214,
                0.5170940170940171,
                0.452991452991453,
                0.5384615384615384,
                0.5427350427350427,
                0.5341880341880342,
                0.5085470085470085,
                0.5256410256410257,
                0.4700854700854701,
                0.47863247863247865,
                0.5555555555555556,
                0.5299145299145299,
                0.5341880341880342,
                0.5213675213675214,
                0.5299145299145299,
                0.5512820512820513
            ],
            [
                0.5641025641025641,
                0.5470085470085471,
                0.5128205128205128,
                0.49572649572649574,
                0.5256410256410257,
                0.5555555555555556,
                0.5470085470085471,
                0.5256410256410257,
                0.47435897435897434,
                0.49145299145299143,
                0.5598290598290598,
                0.5555555555555556,
                0.5,
                0.5042735042735043,
                0.5042735042735043,
                0.5085470085470085,
                0.5769230769230769,
                0.5811965811965812,
                0.5726495726495726,
                0.5769230769230769,
                0.5555555555555556,
                0.5555555555555556,
                0.5598290598290598,
                0.5598290598290598,
                0.5598290598290598,
                0.6367521367521367,
                0.5811965811965812,
                0.5341880341880342,
                0.5341880341880342,
                0.5598290598290598,
                0.5341880341880342,
                0.5299145299145299,
                0.5213675213675214,
                0.5213675213675214,
                0.5555555555555556,
                0.5427350427350427,
                0.5299145299145299,
                0.5085470085470085,
                0.49572649572649574,
                0.5,
                0.5085470085470085,
                0.5128205128205128,
                0.5042735042735043,
                0.4829059829059829,
                0.4829059829059829,
                0.48717948717948717,
                0.5341880341880342,
                0.5854700854700855,
                0.5427350427350427,
                0.5341880341880342,
                0.5042735042735043
            ],
            [
                0.5341880341880342,
                0.49145299145299143,
                0.48717948717948717,
                0.5470085470085471,
                0.5,
                0.5299145299145299,
                0.5341880341880342,
                0.5170940170940171,
                0.49572649572649574,
                0.49572649572649574,
                0.5085470085470085,
                0.49145299145299143,
                0.5,
                0.5085470085470085,
                0.5085470085470085,
                0.49572649572649574,
                0.5042735042735043,
                0.5042735042735043,
                0.5641025641025641,
                0.5726495726495726,
                0.49145299145299143,
                0.47863247863247865,
                0.5,
                0.5555555555555556,
                0.594017094017094,
                0.5897435897435898,
                0.5256410256410257,
                0.48717948717948717,
                0.5,
                0.4829059829059829,
                0.5213675213675214,
                0.5042735042735043,
                0.48717948717948717,
                0.48717948717948717,
                0.5,
                0.5042735042735043,
                0.4444444444444444,
                0.5384615384615384,
                0.5170940170940171,
                0.5042735042735043,
                0.48717948717948717,
                0.5085470085470085,
                0.5085470085470085,
                0.5085470085470085,
                0.49145299145299143,
                0.48717948717948717,
                0.5555555555555556,
                0.5512820512820513,
                0.5170940170940171,
                0.5042735042735043,
                0.5341880341880342
            ],
            [
                0.47435897435897434,
                0.46153846153846156,
                0.5170940170940171,
                0.5128205128205128,
                0.5213675213675214,
                0.5384615384615384,
                0.5128205128205128,
                0.4658119658119658,
                0.5213675213675214,
                0.5555555555555556,
                0.5128205128205128,
                0.46153846153846156,
                0.4658119658119658,
                0.5170940170940171,
                0.48717948717948717,
                0.48717948717948717,
                0.49572649572649574,
                0.49572649572649574,
                0.5,
                0.5042735042735043,
                0.4700854700854701,
                0.4658119658119658,
                0.5170940170940171,
                0.49572649572649574,
                0.4700854700854701,
                0.5,
                0.5341880341880342,
                0.4658119658119658,
                0.452991452991453,
                0.49145299145299143,
                0.49145299145299143,
                0.4358974358974359,
                0.405982905982906,
                0.4700854700854701,
                0.48717948717948717,
                0.49572649572649574,
                0.46153846153846156,
                0.452991452991453,
                0.5085470085470085,
                0.48717948717948717,
                0.48717948717948717,
                0.5213675213675214,
                0.5256410256410257,
                0.5128205128205128,
                0.5128205128205128,
                0.5427350427350427,
                0.5170940170940171,
                0.49572649572649574,
                0.49572649572649574,
                0.5042735042735043,
                0.5683760683760684
            ],
            [
                0.5170940170940171,
                0.5384615384615384,
                0.44871794871794873,
                0.5170940170940171,
                0.5256410256410257,
                0.5085470085470085,
                0.5128205128205128,
                0.47435897435897434,
                0.5,
                0.5470085470085471,
                0.5427350427350427,
                0.4658119658119658,
                0.41025641025641024,
                0.46153846153846156,
                0.5,
                0.5213675213675214,
                0.49572649572649574,
                0.5170940170940171,
                0.452991452991453,
                0.4700854700854701,
                0.49572649572649574,
                0.5,
                0.5,
                0.48717948717948717,
                0.4829059829059829,
                0.4829059829059829,
                0.5427350427350427,
                0.5213675213675214,
                0.4358974358974359,
                0.4700854700854701,
                0.5,
                0.4444444444444444,
                0.41025641025641024,
                0.4658119658119658,
                0.49145299145299143,
                0.5213675213675214,
                0.5256410256410257,
                0.45726495726495725,
                0.43162393162393164,
                0.47435897435897434,
                0.4829059829059829,
                0.45726495726495725,
                0.44017094017094016,
                0.4358974358974359,
                0.48717948717948717,
                0.5170940170940171,
                0.5170940170940171,
                0.5,
                0.5042735042735043,
                0.5085470085470085,
                0.4829059829059829
            ],
            [
                0.5384615384615384,
                0.5213675213675214,
                0.5641025641025641,
                0.5170940170940171,
                0.5213675213675214,
                0.48717948717948717,
                0.5170940170940171,
                0.48717948717948717,
                0.42735042735042733,
                0.5042735042735043,
                0.5641025641025641,
                0.47435897435897434,
                0.45726495726495725,
                0.4700854700854701,
                0.5170940170940171,
                0.5427350427350427,
                0.5299145299145299,
                0.5384615384615384,
                0.49572649572649574,
                0.5213675213675214,
                0.5256410256410257,
                0.49572649572649574,
                0.5427350427350427,
                0.6111111111111112,
                0.49145299145299143,
                0.4658119658119658,
                0.5042735042735043,
                0.48717948717948717,
                0.49572649572649574,
                0.48717948717948717,
                0.46153846153846156,
                0.47435897435897434,
                0.49572649572649574,
                0.4700854700854701,
                0.4358974358974359,
                0.47863247863247865,
                0.49572649572649574,
                0.5341880341880342,
                0.49572649572649574,
                0.4658119658119658,
                0.5170940170940171,
                0.5811965811965812,
                0.5213675213675214,
                0.46153846153846156,
                0.4700854700854701,
                0.5,
                0.5598290598290598,
                0.5598290598290598,
                0.5427350427350427,
                0.5299145299145299,
                0.5384615384615384
            ],
            [
                0.5341880341880342,
                0.5,
                0.45726495726495725,
                0.4700854700854701,
                0.5256410256410257,
                0.5256410256410257,
                0.5085470085470085,
                0.5170940170940171,
                0.5042735042735043,
                0.5555555555555556,
                0.5555555555555556,
                0.5384615384615384,
                0.47435897435897434,
                0.4658119658119658,
                0.5299145299145299,
                0.5170940170940171,
                0.5042735042735043,
                0.5085470085470085,
                0.5170940170940171,
                0.5470085470085471,
                0.5085470085470085,
                0.5042735042735043,
                0.5299145299145299,
                0.5683760683760684,
                0.5299145299145299,
                0.46153846153846156,
                0.5384615384615384,
                0.5042735042735043,
                0.5,
                0.47435897435897434,
                0.49145299145299143,
                0.46153846153846156,
                0.5299145299145299,
                0.47863247863247865,
                0.5,
                0.47863247863247865,
                0.452991452991453,
                0.5085470085470085,
                0.5213675213675214,
                0.45726495726495725,
                0.47435897435897434,
                0.5085470085470085,
                0.4700854700854701,
                0.48717948717948717,
                0.47863247863247865,
                0.48717948717948717,
                0.6068376068376068,
                0.5726495726495726,
                0.4829059829059829,
                0.5,
                0.5128205128205128
            ],
            [
                0.5213675213675214,
                0.47863247863247865,
                0.4444444444444444,
                0.4700854700854701,
                0.5128205128205128,
                0.5384615384615384,
                0.5170940170940171,
                0.5128205128205128,
                0.5,
                0.5128205128205128,
                0.5769230769230769,
                0.5598290598290598,
                0.49145299145299143,
                0.4829059829059829,
                0.43162393162393164,
                0.5,
                0.5299145299145299,
                0.5299145299145299,
                0.49145299145299143,
                0.5256410256410257,
                0.5341880341880342,
                0.49145299145299143,
                0.49145299145299143,
                0.5256410256410257,
                0.5470085470085471,
                0.5384615384615384,
                0.5555555555555556,
                0.5470085470085471,
                0.45726495726495725,
                0.42735042735042733,
                0.46153846153846156,
                0.4829059829059829,
                0.5042735042735043,
                0.49145299145299143,
                0.47863247863247865,
                0.49145299145299143,
                0.47435897435897434,
                0.4444444444444444,
                0.47435897435897434,
                0.49145299145299143,
                0.5085470085470085,
                0.452991452991453,
                0.47435897435897434,
                0.41452991452991456,
                0.48717948717948717,
                0.5085470085470085,
                0.5213675213675214,
                0.49145299145299143,
                0.5341880341880342,
                0.5641025641025641,
                0.49145299145299143
            ],
            [
                0.5128205128205128,
                0.5213675213675214,
                0.5085470085470085,
                0.5170940170940171,
                0.49145299145299143,
                0.5512820512820513,
                0.5512820512820513,
                0.5085470085470085,
                0.5128205128205128,
                0.5512820512820513,
                0.5384615384615384,
                0.5256410256410257,
                0.48717948717948717,
                0.48717948717948717,
                0.5470085470085471,
                0.5384615384615384,
                0.5427350427350427,
                0.5042735042735043,
                0.49145299145299143,
                0.5470085470085471,
                0.5982905982905983,
                0.5598290598290598,
                0.5598290598290598,
                0.6025641025641025,
                0.5512820512820513,
                0.594017094017094,
                0.594017094017094,
                0.5641025641025641,
                0.4829059829059829,
                0.5170940170940171,
                0.5256410256410257,
                0.5,
                0.4444444444444444,
                0.452991452991453,
                0.4658119658119658,
                0.48717948717948717,
                0.5213675213675214,
                0.47863247863247865,
                0.5128205128205128,
                0.4658119658119658,
                0.5128205128205128,
                0.5213675213675214,
                0.48717948717948717,
                0.48717948717948717,
                0.5085470085470085,
                0.5384615384615384,
                0.5641025641025641,
                0.5128205128205128,
                0.5641025641025641,
                0.5555555555555556,
                0.5811965811965812
            ],
            [
                0.5170940170940171,
                0.5042735042735043,
                0.4829059829059829,
                0.5,
                0.5598290598290598,
                0.5470085470085471,
                0.5512820512820513,
                0.5128205128205128,
                0.5042735042735043,
                0.5384615384615384,
                0.5427350427350427,
                0.4700854700854701,
                0.5128205128205128,
                0.5683760683760684,
                0.5641025641025641,
                0.5598290598290598,
                0.5213675213675214,
                0.5341880341880342,
                0.5427350427350427,
                0.6068376068376068,
                0.5427350427350427,
                0.6239316239316239,
                0.6068376068376068,
                0.5811965811965812,
                0.6324786324786325,
                0.6666666666666666,
                0.6196581196581197,
                0.5512820512820513,
                0.5769230769230769,
                0.5470085470085471,
                0.5341880341880342,
                0.5555555555555556,
                0.5341880341880342,
                0.5042735042735043,
                0.5256410256410257,
                0.5555555555555556,
                0.5299145299145299,
                0.5341880341880342,
                0.5683760683760684,
                0.5341880341880342,
                0.5128205128205128,
                0.5598290598290598,
                0.5427350427350427,
                0.5128205128205128,
                0.5256410256410257,
                0.5598290598290598,
                0.5683760683760684,
                0.5598290598290598,
                0.5726495726495726,
                0.5555555555555556,
                0.5598290598290598
            ],
            [
                0.5256410256410257,
                0.5213675213675214,
                0.4829059829059829,
                0.5128205128205128,
                0.5641025641025641,
                0.5683760683760684,
                0.5256410256410257,
                0.5,
                0.5470085470085471,
                0.5598290598290598,
                0.5299145299145299,
                0.5042735042735043,
                0.5299145299145299,
                0.5769230769230769,
                0.5213675213675214,
                0.5470085470085471,
                0.5555555555555556,
                0.5470085470085471,
                0.5726495726495726,
                0.6196581196581197,
                0.6111111111111112,
                0.6282051282051282,
                0.6367521367521367,
                0.6196581196581197,
                0.6538461538461539,
                0.6623931623931624,
                0.6324786324786325,
                0.5982905982905983,
                0.6068376068376068,
                0.5470085470085471,
                0.5341880341880342,
                0.5854700854700855,
                0.5641025641025641,
                0.5683760683760684,
                0.5598290598290598,
                0.5213675213675214,
                0.5128205128205128,
                0.5726495726495726,
                0.5470085470085471,
                0.5641025641025641,
                0.5128205128205128,
                0.5427350427350427,
                0.5384615384615384,
                0.5256410256410257,
                0.5256410256410257,
                0.5512820512820513,
                0.5341880341880342,
                0.594017094017094,
                0.5726495726495726,
                0.5128205128205128,
                0.5897435897435898
            ],
            [
                0.5341880341880342,
                0.49145299145299143,
                0.5256410256410257,
                0.5341880341880342,
                0.5,
                0.5512820512820513,
                0.5512820512820513,
                0.49572649572649574,
                0.5726495726495726,
                0.5897435897435898,
                0.594017094017094,
                0.5213675213675214,
                0.5256410256410257,
                0.5641025641025641,
                0.6025641025641025,
                0.5641025641025641,
                0.5641025641025641,
                0.5811965811965812,
                0.5811965811965812,
                0.6153846153846154,
                0.6025641025641025,
                0.5598290598290598,
                0.6367521367521367,
                0.6495726495726496,
                0.6752136752136753,
                0.6538461538461539,
                0.6495726495726496,
                0.6153846153846154,
                0.6239316239316239,
                0.5726495726495726,
                0.6025641025641025,
                0.6324786324786325,
                0.5512820512820513,
                0.5341880341880342,
                0.5598290598290598,
                0.5470085470085471,
                0.5641025641025641,
                0.5384615384615384,
                0.5427350427350427,
                0.5384615384615384,
                0.5811965811965812,
                0.5213675213675214,
                0.5427350427350427,
                0.5384615384615384,
                0.5512820512820513,
                0.5726495726495726,
                0.5726495726495726,
                0.5555555555555556,
                0.5512820512820513,
                0.5854700854700855,
                0.594017094017094
            ],
            [
                0.5470085470085471,
                0.5085470085470085,
                0.4829059829059829,
                0.5,
                0.4829059829059829,
                0.5769230769230769,
                0.5512820512820513,
                0.5384615384615384,
                0.5769230769230769,
                0.5769230769230769,
                0.5683760683760684,
                0.5811965811965812,
                0.5213675213675214,
                0.49145299145299143,
                0.5384615384615384,
                0.5512820512820513,
                0.5512820512820513,
                0.5897435897435898,
                0.5769230769230769,
                0.6367521367521367,
                0.6410256410256411,
                0.5811965811965812,
                0.6068376068376068,
                0.6452991452991453,
                0.6410256410256411,
                0.6495726495726496,
                0.6581196581196581,
                0.5641025641025641,
                0.5299145299145299,
                0.5598290598290598,
                0.5598290598290598,
                0.5854700854700855,
                0.5256410256410257,
                0.5213675213675214,
                0.5213675213675214,
                0.5555555555555556,
                0.5384615384615384,
                0.5213675213675214,
                0.5299145299145299,
                0.5170940170940171,
                0.5427350427350427,
                0.5170940170940171,
                0.5170940170940171,
                0.5299145299145299,
                0.5042735042735043,
                0.5299145299145299,
                0.5726495726495726,
                0.5854700854700855,
                0.5811965811965812,
                0.5512820512820513,
                0.5512820512820513
            ],
            [
                0.5085470085470085,
                0.5213675213675214,
                0.4700854700854701,
                0.5,
                0.5042735042735043,
                0.5384615384615384,
                0.5427350427350427,
                0.5042735042735043,
                0.5128205128205128,
                0.5683760683760684,
                0.5598290598290598,
                0.5384615384615384,
                0.5170940170940171,
                0.49572649572649574,
                0.5384615384615384,
                0.5598290598290598,
                0.5897435897435898,
                0.5897435897435898,
                0.5555555555555556,
                0.5854700854700855,
                0.5982905982905983,
                0.5982905982905983,
                0.6153846153846154,
                0.6025641025641025,
                0.688034188034188,
                0.6538461538461539,
                0.6324786324786325,
                0.5641025641025641,
                0.5726495726495726,
                0.5769230769230769,
                0.5470085470085471,
                0.5470085470085471,
                0.5512820512820513,
                0.5555555555555556,
                0.5128205128205128,
                0.5213675213675214,
                0.5213675213675214,
                0.5128205128205128,
                0.5213675213675214,
                0.5427350427350427,
                0.5341880341880342,
                0.5085470085470085,
                0.48717948717948717,
                0.5128205128205128,
                0.47863247863247865,
                0.5769230769230769,
                0.594017094017094,
                0.5470085470085471,
                0.5641025641025641,
                0.5598290598290598,
                0.5341880341880342
            ],
            [
                0.5042735042735043,
                0.46153846153846156,
                0.46153846153846156,
                0.5256410256410257,
                0.49572649572649574,
                0.5427350427350427,
                0.5128205128205128,
                0.47863247863247865,
                0.5683760683760684,
                0.5769230769230769,
                0.5726495726495726,
                0.49145299145299143,
                0.49572649572649574,
                0.5427350427350427,
                0.5384615384615384,
                0.5555555555555556,
                0.5982905982905983,
                0.6025641025641025,
                0.5341880341880342,
                0.5256410256410257,
                0.6324786324786325,
                0.5598290598290598,
                0.5897435897435898,
                0.5683760683760684,
                0.6410256410256411,
                0.6623931623931624,
                0.6495726495726496,
                0.5683760683760684,
                0.5341880341880342,
                0.5811965811965812,
                0.5427350427350427,
                0.5170940170940171,
                0.5128205128205128,
                0.5341880341880342,
                0.5042735042735043,
                0.4700854700854701,
                0.5085470085470085,
                0.5,
                0.47863247863247865,
                0.48717948717948717,
                0.5085470085470085,
                0.5128205128205128,
                0.5384615384615384,
                0.5299145299145299,
                0.49572649572649574,
                0.5470085470085471,
                0.5598290598290598,
                0.5854700854700855,
                0.5213675213675214,
                0.5299145299145299,
                0.5256410256410257
            ],
            [
                0.45726495726495725,
                0.4829059829059829,
                0.5256410256410257,
                0.4700854700854701,
                0.5085470085470085,
                0.5256410256410257,
                0.47863247863247865,
                0.47863247863247865,
                0.5341880341880342,
                0.5213675213675214,
                0.5299145299145299,
                0.5,
                0.5128205128205128,
                0.4658119658119658,
                0.5,
                0.452991452991453,
                0.5213675213675214,
                0.5299145299145299,
                0.5341880341880342,
                0.6068376068376068,
                0.5299145299145299,
                0.5213675213675214,
                0.5256410256410257,
                0.5341880341880342,
                0.5897435897435898,
                0.5982905982905983,
                0.594017094017094,
                0.5470085470085471,
                0.5042735042735043,
                0.5598290598290598,
                0.5085470085470085,
                0.47863247863247865,
                0.42735042735042733,
                0.5,
                0.5384615384615384,
                0.47435897435897434,
                0.44017094017094016,
                0.4658119658119658,
                0.45726495726495725,
                0.5128205128205128,
                0.49145299145299143,
                0.5042735042735043,
                0.49145299145299143,
                0.48717948717948717,
                0.4700854700854701,
                0.5128205128205128,
                0.49572649572649574,
                0.5256410256410257,
                0.49145299145299143,
                0.47863247863247865,
                0.5341880341880342
            ],
            [
                0.5341880341880342,
                0.49572649572649574,
                0.5085470085470085,
                0.47435897435897434,
                0.5128205128205128,
                0.47435897435897434,
                0.5085470085470085,
                0.49572649572649574,
                0.4658119658119658,
                0.5,
                0.49572649572649574,
                0.5042735042735043,
                0.4829059829059829,
                0.4829059829059829,
                0.5213675213675214,
                0.5128205128205128,
                0.5128205128205128,
                0.5427350427350427,
                0.5555555555555556,
                0.5641025641025641,
                0.5384615384615384,
                0.5341880341880342,
                0.5341880341880342,
                0.5299145299145299,
                0.5384615384615384,
                0.5769230769230769,
                0.6538461538461539,
                0.5726495726495726,
                0.5170940170940171,
                0.5,
                0.5384615384615384,
                0.5598290598290598,
                0.5170940170940171,
                0.5128205128205128,
                0.5213675213675214,
                0.5256410256410257,
                0.47863247863247865,
                0.5170940170940171,
                0.47863247863247865,
                0.46153846153846156,
                0.5213675213675214,
                0.5,
                0.5470085470085471,
                0.5170940170940171,
                0.45726495726495725,
                0.5769230769230769,
                0.5512820512820513,
                0.5170940170940171,
                0.5341880341880342,
                0.5213675213675214,
                0.5384615384615384
            ],
            [
                0.47435897435897434,
                0.5042735042735043,
                0.5213675213675214,
                0.47863247863247865,
                0.48717948717948717,
                0.5256410256410257,
                0.5341880341880342,
                0.49572649572649574,
                0.46153846153846156,
                0.5555555555555556,
                0.5555555555555556,
                0.5213675213675214,
                0.4700854700854701,
                0.48717948717948717,
                0.5470085470085471,
                0.5555555555555556,
                0.49145299145299143,
                0.5299145299145299,
                0.5384615384615384,
                0.5512820512820513,
                0.5384615384615384,
                0.5,
                0.5213675213675214,
                0.5598290598290598,
                0.5512820512820513,
                0.5042735042735043,
                0.594017094017094,
                0.5598290598290598,
                0.5170940170940171,
                0.5555555555555556,
                0.5598290598290598,
                0.49572649572649574,
                0.48717948717948717,
                0.5128205128205128,
                0.5299145299145299,
                0.48717948717948717,
                0.48717948717948717,
                0.452991452991453,
                0.46153846153846156,
                0.4444444444444444,
                0.5213675213675214,
                0.49572649572649574,
                0.49145299145299143,
                0.47863247863247865,
                0.4829059829059829,
                0.5085470085470085,
                0.47435897435897434,
                0.5042735042735043,
                0.5384615384615384,
                0.5897435897435898,
                0.5213675213675214
            ],
            [
                0.43162393162393164,
                0.452991452991453,
                0.5341880341880342,
                0.5299145299145299,
                0.4658119658119658,
                0.48717948717948717,
                0.49572649572649574,
                0.49572649572649574,
                0.5128205128205128,
                0.5256410256410257,
                0.5256410256410257,
                0.5042735042735043,
                0.5341880341880342,
                0.5128205128205128,
                0.5897435897435898,
                0.5384615384615384,
                0.5256410256410257,
                0.5555555555555556,
                0.5299145299145299,
                0.5341880341880342,
                0.5683760683760684,
                0.4829059829059829,
                0.5512820512820513,
                0.5897435897435898,
                0.5555555555555556,
                0.6025641025641025,
                0.5897435897435898,
                0.5641025641025641,
                0.5811965811965812,
                0.5897435897435898,
                0.5384615384615384,
                0.5170940170940171,
                0.5427350427350427,
                0.5128205128205128,
                0.5,
                0.48717948717948717,
                0.49572649572649574,
                0.5341880341880342,
                0.5085470085470085,
                0.4230769230769231,
                0.5085470085470085,
                0.5341880341880342,
                0.49572649572649574,
                0.5256410256410257,
                0.5,
                0.5042735042735043,
                0.5128205128205128,
                0.5769230769230769,
                0.5384615384615384,
                0.5555555555555556,
                0.5598290598290598
            ],
            [
                0.5170940170940171,
                0.5042735042735043,
                0.5341880341880342,
                0.5256410256410257,
                0.4829059829059829,
                0.5,
                0.5128205128205128,
                0.5512820512820513,
                0.5427350427350427,
                0.5726495726495726,
                0.5470085470085471,
                0.5384615384615384,
                0.5128205128205128,
                0.5341880341880342,
                0.5512820512820513,
                0.5598290598290598,
                0.5982905982905983,
                0.594017094017094,
                0.6153846153846154,
                0.6068376068376068,
                0.5683760683760684,
                0.5470085470085471,
                0.6111111111111112,
                0.5897435897435898,
                0.6410256410256411,
                0.7008547008547008,
                0.6282051282051282,
                0.6025641025641025,
                0.6452991452991453,
                0.6324786324786325,
                0.5427350427350427,
                0.5299145299145299,
                0.5470085470085471,
                0.5683760683760684,
                0.5427350427350427,
                0.49145299145299143,
                0.49145299145299143,
                0.5769230769230769,
                0.5384615384615384,
                0.5085470085470085,
                0.5427350427350427,
                0.5341880341880342,
                0.5384615384615384,
                0.5512820512820513,
                0.5256410256410257,
                0.5641025641025641,
                0.5854700854700855,
                0.5897435897435898,
                0.5641025641025641,
                0.5641025641025641,
                0.5641025641025641
            ],
            [
                0.5128205128205128,
                0.49572649572649574,
                0.5256410256410257,
                0.5170940170940171,
                0.5128205128205128,
                0.5299145299145299,
                0.5128205128205128,
                0.49572649572649574,
                0.5512820512820513,
                0.5726495726495726,
                0.5811965811965812,
                0.5042735042735043,
                0.5470085470085471,
                0.5512820512820513,
                0.5683760683760684,
                0.5641025641025641,
                0.5769230769230769,
                0.5555555555555556,
                0.6111111111111112,
                0.6623931623931624,
                0.6068376068376068,
                0.6025641025641025,
                0.6581196581196581,
                0.6495726495726496,
                0.6794871794871795,
                0.6923076923076923,
                0.6239316239316239,
                0.5811965811965812,
                0.6666666666666666,
                0.6239316239316239,
                0.5470085470085471,
                0.5811965811965812,
                0.5512820512820513,
                0.5427350427350427,
                0.5598290598290598,
                0.5512820512820513,
                0.5427350427350427,
                0.5726495726495726,
                0.5555555555555556,
                0.5341880341880342,
                0.5299145299145299,
                0.5427350427350427,
                0.5512820512820513,
                0.5512820512820513,
                0.5085470085470085,
                0.5982905982905983,
                0.6025641025641025,
                0.5555555555555556,
                0.5598290598290598,
                0.5555555555555556,
                0.5683760683760684
            ],
            [
                0.5256410256410257,
                0.5128205128205128,
                0.5,
                0.5341880341880342,
                0.49572649572649574,
                0.5341880341880342,
                0.5683760683760684,
                0.48717948717948717,
                0.5299145299145299,
                0.5341880341880342,
                0.5042735042735043,
                0.5170940170940171,
                0.5256410256410257,
                0.5042735042735043,
                0.5128205128205128,
                0.6068376068376068,
                0.5641025641025641,
                0.5384615384615384,
                0.5598290598290598,
                0.5897435897435898,
                0.5769230769230769,
                0.5512820512820513,
                0.5897435897435898,
                0.6153846153846154,
                0.6581196581196581,
                0.6452991452991453,
                0.5854700854700855,
                0.5598290598290598,
                0.5726495726495726,
                0.5769230769230769,
                0.5598290598290598,
                0.5213675213675214,
                0.5256410256410257,
                0.5427350427350427,
                0.5299145299145299,
                0.5,
                0.49572649572649574,
                0.5427350427350427,
                0.5341880341880342,
                0.5256410256410257,
                0.5213675213675214,
                0.5470085470085471,
                0.5085470085470085,
                0.46153846153846156,
                0.5299145299145299,
                0.5470085470085471,
                0.5641025641025641,
                0.5470085470085471,
                0.5256410256410257,
                0.5512820512820513,
                0.5341880341880342
            ],
            [
                0.5598290598290598,
                0.49145299145299143,
                0.4700854700854701,
                0.4829059829059829,
                0.49145299145299143,
                0.45726495726495725,
                0.4829059829059829,
                0.5128205128205128,
                0.5299145299145299,
                0.5555555555555556,
                0.5170940170940171,
                0.5641025641025641,
                0.49572649572649574,
                0.49572649572649574,
                0.5341880341880342,
                0.5598290598290598,
                0.5213675213675214,
                0.5384615384615384,
                0.5299145299145299,
                0.5470085470085471,
                0.5384615384615384,
                0.47863247863247865,
                0.49572649572649574,
                0.5598290598290598,
                0.5213675213675214,
                0.5128205128205128,
                0.5256410256410257,
                0.5256410256410257,
                0.5256410256410257,
                0.5512820512820513,
                0.5470085470085471,
                0.5512820512820513,
                0.5085470085470085,
                0.48717948717948717,
                0.5085470085470085,
                0.5213675213675214,
                0.49145299145299143,
                0.5256410256410257,
                0.5341880341880342,
                0.4700854700854701,
                0.47863247863247865,
                0.5170940170940171,
                0.5256410256410257,
                0.452991452991453,
                0.44871794871794873,
                0.5128205128205128,
                0.5641025641025641,
                0.5427350427350427,
                0.5726495726495726,
                0.5341880341880342,
                0.5128205128205128
            ],
            [
                0.5170940170940171,
                0.5085470085470085,
                0.42735042735042733,
                0.452991452991453,
                0.47435897435897434,
                0.45726495726495725,
                0.4230769230769231,
                0.5042735042735043,
                0.5427350427350427,
                0.5341880341880342,
                0.5427350427350427,
                0.5598290598290598,
                0.5170940170940171,
                0.48717948717948717,
                0.5085470085470085,
                0.47435897435897434,
                0.45726495726495725,
                0.5299145299145299,
                0.5470085470085471,
                0.44871794871794873,
                0.5128205128205128,
                0.4829059829059829,
                0.44017094017094016,
                0.48717948717948717,
                0.47863247863247865,
                0.3974358974358974,
                0.49572649572649574,
                0.5170940170940171,
                0.5170940170940171,
                0.5085470085470085,
                0.49572649572649574,
                0.5042735042735043,
                0.46153846153846156,
                0.5170940170940171,
                0.5213675213675214,
                0.4700854700854701,
                0.47435897435897434,
                0.5170940170940171,
                0.4829059829059829,
                0.42735042735042733,
                0.49145299145299143,
                0.5341880341880342,
                0.5170940170940171,
                0.5,
                0.49145299145299143,
                0.5,
                0.5085470085470085,
                0.47435897435897434,
                0.49572649572649574,
                0.47863247863247865,
                0.49145299145299143
            ],
            [
                0.5598290598290598,
                0.4658119658119658,
                0.4230769230769231,
                0.5128205128205128,
                0.5213675213675214,
                0.4444444444444444,
                0.44871794871794873,
                0.5170940170940171,
                0.5128205128205128,
                0.5085470085470085,
                0.5042735042735043,
                0.5512820512820513,
                0.5042735042735043,
                0.47435897435897434,
                0.48717948717948717,
                0.47863247863247865,
                0.44017094017094016,
                0.45726495726495725,
                0.49145299145299143,
                0.49145299145299143,
                0.46153846153846156,
                0.4358974358974359,
                0.452991452991453,
                0.42735042735042733,
                0.45726495726495725,
                0.452991452991453,
                0.42735042735042733,
                0.44017094017094016,
                0.48717948717948717,
                0.5085470085470085,
                0.48717948717948717,
                0.47863247863247865,
                0.4658119658119658,
                0.48717948717948717,
                0.5170940170940171,
                0.44017094017094016,
                0.4700854700854701,
                0.44871794871794873,
                0.44871794871794873,
                0.41452991452991456,
                0.45726495726495725,
                0.46153846153846156,
                0.4700854700854701,
                0.44017094017094016,
                0.47863247863247865,
                0.452991452991453,
                0.4658119658119658,
                0.42735042735042733,
                0.46153846153846156,
                0.5256410256410257,
                0.47435897435897434
            ],
            [
                0.49572649572649574,
                0.5213675213675214,
                0.4829059829059829,
                0.5042735042735043,
                0.5128205128205128,
                0.4829059829059829,
                0.4444444444444444,
                0.5128205128205128,
                0.5256410256410257,
                0.4444444444444444,
                0.5,
                0.5128205128205128,
                0.5213675213675214,
                0.47863247863247865,
                0.47435897435897434,
                0.47435897435897434,
                0.47863247863247865,
                0.46153846153846156,
                0.5042735042735043,
                0.47863247863247865,
                0.5085470085470085,
                0.46153846153846156,
                0.4700854700854701,
                0.45726495726495725,
                0.49572649572649574,
                0.4829059829059829,
                0.452991452991453,
                0.405982905982906,
                0.5085470085470085,
                0.5427350427350427,
                0.452991452991453,
                0.48717948717948717,
                0.49572649572649574,
                0.5170940170940171,
                0.45726495726495725,
                0.47863247863247865,
                0.4358974358974359,
                0.4658119658119658,
                0.5085470085470085,
                0.3974358974358974,
                0.38461538461538464,
                0.47435897435897434,
                0.4829059829059829,
                0.48717948717948717,
                0.46153846153846156,
                0.4658119658119658,
                0.4700854700854701,
                0.5256410256410257,
                0.47863247863247865,
                0.4700854700854701,
                0.5256410256410257
            ],
            [
                0.5085470085470085,
                0.49572649572649574,
                0.4829059829059829,
                0.49145299145299143,
                0.48717948717948717,
                0.49145299145299143,
                0.46153846153846156,
                0.44871794871794873,
                0.5128205128205128,
                0.5299145299145299,
                0.49572649572649574,
                0.5427350427350427,
                0.48717948717948717,
                0.4700854700854701,
                0.5085470085470085,
                0.5042735042735043,
                0.47435897435897434,
                0.49145299145299143,
                0.49145299145299143,
                0.47435897435897434,
                0.5256410256410257,
                0.44017094017094016,
                0.452991452991453,
                0.5042735042735043,
                0.47863247863247865,
                0.47863247863247865,
                0.4829059829059829,
                0.44017094017094016,
                0.44871794871794873,
                0.5085470085470085,
                0.5042735042735043,
                0.47863247863247865,
                0.5,
                0.47435897435897434,
                0.49145299145299143,
                0.48717948717948717,
                0.49572649572649574,
                0.5128205128205128,
                0.48717948717948717,
                0.5,
                0.48717948717948717,
                0.5341880341880342,
                0.48717948717948717,
                0.5085470085470085,
                0.4444444444444444,
                0.4658119658119658,
                0.48717948717948717,
                0.5299145299145299,
                0.45726495726495725,
                0.47863247863247865,
                0.5085470085470085
            ],
            [
                0.5042735042735043,
                0.5042735042735043,
                0.5470085470085471,
                0.5,
                0.452991452991453,
                0.5128205128205128,
                0.4829059829059829,
                0.5085470085470085,
                0.5341880341880342,
                0.5128205128205128,
                0.5384615384615384,
                0.5,
                0.4700854700854701,
                0.4829059829059829,
                0.5299145299145299,
                0.5299145299145299,
                0.5042735042735043,
                0.47863247863247865,
                0.49145299145299143,
                0.5085470085470085,
                0.5042735042735043,
                0.4658119658119658,
                0.47863247863247865,
                0.5427350427350427,
                0.5427350427350427,
                0.49145299145299143,
                0.5512820512820513,
                0.5384615384615384,
                0.49145299145299143,
                0.5213675213675214,
                0.5897435897435898,
                0.5384615384615384,
                0.5,
                0.5512820512820513,
                0.5256410256410257,
                0.5341880341880342,
                0.5512820512820513,
                0.5256410256410257,
                0.5299145299145299,
                0.5170940170940171,
                0.5170940170940171,
                0.5555555555555556,
                0.5341880341880342,
                0.47863247863247865,
                0.5427350427350427,
                0.49145299145299143,
                0.5384615384615384,
                0.5341880341880342,
                0.5299145299145299,
                0.5170940170940171,
                0.5
            ],
            [
                0.4700854700854701,
                0.45726495726495725,
                0.5213675213675214,
                0.5384615384615384,
                0.5213675213675214,
                0.46153846153846156,
                0.452991452991453,
                0.5384615384615384,
                0.5299145299145299,
                0.5427350427350427,
                0.49145299145299143,
                0.5128205128205128,
                0.5512820512820513,
                0.5427350427350427,
                0.5085470085470085,
                0.5085470085470085,
                0.5854700854700855,
                0.5085470085470085,
                0.5085470085470085,
                0.5256410256410257,
                0.5170940170940171,
                0.5598290598290598,
                0.5598290598290598,
                0.5683760683760684,
                0.5683760683760684,
                0.6153846153846154,
                0.5982905982905983,
                0.5726495726495726,
                0.5,
                0.5170940170940171,
                0.5897435897435898,
                0.5341880341880342,
                0.5427350427350427,
                0.5598290598290598,
                0.5470085470085471,
                0.5213675213675214,
                0.5,
                0.5128205128205128,
                0.5683760683760684,
                0.5427350427350427,
                0.5128205128205128,
                0.5213675213675214,
                0.5213675213675214,
                0.4829059829059829,
                0.5384615384615384,
                0.5256410256410257,
                0.5598290598290598,
                0.5384615384615384,
                0.5470085470085471,
                0.5299145299145299,
                0.5128205128205128
            ],
            [
                0.5042735042735043,
                0.4444444444444444,
                0.48717948717948717,
                0.5128205128205128,
                0.5470085470085471,
                0.5341880341880342,
                0.5,
                0.47435897435897434,
                0.5769230769230769,
                0.5769230769230769,
                0.5854700854700855,
                0.48717948717948717,
                0.5555555555555556,
                0.5427350427350427,
                0.5470085470085471,
                0.5769230769230769,
                0.5470085470085471,
                0.5769230769230769,
                0.5641025641025641,
                0.6025641025641025,
                0.6196581196581197,
                0.5854700854700855,
                0.594017094017094,
                0.6709401709401709,
                0.6837606837606838,
                0.688034188034188,
                0.6666666666666666,
                0.5897435897435898,
                0.5726495726495726,
                0.6495726495726496,
                0.6196581196581197,
                0.5256410256410257,
                0.5512820512820513,
                0.5683760683760684,
                0.5213675213675214,
                0.5470085470085471,
                0.5299145299145299,
                0.5598290598290598,
                0.5598290598290598,
                0.5085470085470085,
                0.5384615384615384,
                0.5641025641025641,
                0.5427350427350427,
                0.5128205128205128,
                0.5470085470085471,
                0.594017094017094,
                0.5769230769230769,
                0.5641025641025641,
                0.6153846153846154,
                0.5,
                0.5128205128205128
            ],
            [
                0.5170940170940171,
                0.5427350427350427,
                0.5,
                0.4700854700854701,
                0.5854700854700855,
                0.5683760683760684,
                0.5299145299145299,
                0.5042735042735043,
                0.5598290598290598,
                0.5427350427350427,
                0.5598290598290598,
                0.5213675213675214,
                0.49572649572649574,
                0.5854700854700855,
                0.5683760683760684,
                0.5427350427350427,
                0.5683760683760684,
                0.594017094017094,
                0.5854700854700855,
                0.6068376068376068,
                0.6068376068376068,
                0.5897435897435898,
                0.594017094017094,
                0.6196581196581197,
                0.6581196581196581,
                0.6623931623931624,
                0.6623931623931624,
                0.5897435897435898,
                0.5769230769230769,
                0.5769230769230769,
                0.5384615384615384,
                0.5341880341880342,
                0.5555555555555556,
                0.5042735042735043,
                0.5769230769230769,
                0.5085470085470085,
                0.5512820512820513,
                0.5299145299145299,
                0.5470085470085471,
                0.5,
                0.5384615384615384,
                0.5769230769230769,
                0.5427350427350427,
                0.5470085470085471,
                0.5170940170940171,
                0.5598290598290598,
                0.6239316239316239,
                0.5683760683760684,
                0.594017094017094,
                0.5341880341880342,
                0.5598290598290598
            ],
            [
                0.47863247863247865,
                0.5470085470085471,
                0.5555555555555556,
                0.4700854700854701,
                0.47435897435897434,
                0.5384615384615384,
                0.5256410256410257,
                0.5256410256410257,
                0.5256410256410257,
                0.5170940170940171,
                0.5341880341880342,
                0.4829059829059829,
                0.4700854700854701,
                0.5470085470085471,
                0.5598290598290598,
                0.5811965811965812,
                0.594017094017094,
                0.5427350427350427,
                0.5256410256410257,
                0.5769230769230769,
                0.5256410256410257,
                0.5299145299145299,
                0.5427350427350427,
                0.5512820512820513,
                0.5555555555555556,
                0.5641025641025641,
                0.6153846153846154,
                0.5470085470085471,
                0.5299145299145299,
                0.5085470085470085,
                0.5598290598290598,
                0.5341880341880342,
                0.5170940170940171,
                0.5128205128205128,
                0.4829059829059829,
                0.5213675213675214,
                0.5128205128205128,
                0.4829059829059829,
                0.5427350427350427,
                0.5427350427350427,
                0.5470085470085471,
                0.5512820512820513,
                0.5,
                0.5085470085470085,
                0.5555555555555556,
                0.5641025641025641,
                0.5641025641025641,
                0.5470085470085471,
                0.5854700854700855,
                0.5598290598290598,
                0.5897435897435898
            ],
            [
                0.5128205128205128,
                0.48717948717948717,
                0.5213675213675214,
                0.5042735042735043,
                0.5213675213675214,
                0.5341880341880342,
                0.5598290598290598,
                0.5085470085470085,
                0.48717948717948717,
                0.5384615384615384,
                0.5512820512820513,
                0.5256410256410257,
                0.5128205128205128,
                0.5341880341880342,
                0.5341880341880342,
                0.5683760683760684,
                0.5854700854700855,
                0.5128205128205128,
                0.5470085470085471,
                0.5641025641025641,
                0.5341880341880342,
                0.5598290598290598,
                0.5641025641025641,
                0.6324786324786325,
                0.6367521367521367,
                0.5683760683760684,
                0.5854700854700855,
                0.5726495726495726,
                0.5170940170940171,
                0.5726495726495726,
                0.5854700854700855,
                0.5341880341880342,
                0.48717948717948717,
                0.4829059829059829,
                0.5128205128205128,
                0.5213675213675214,
                0.5598290598290598,
                0.5128205128205128,
                0.5085470085470085,
                0.5256410256410257,
                0.4829059829059829,
                0.5256410256410257,
                0.5,
                0.5042735042735043,
                0.5341880341880342,
                0.5641025641025641,
                0.5128205128205128,
                0.5769230769230769,
                0.5982905982905983,
                0.5598290598290598,
                0.5384615384615384
            ],
            [
                0.5341880341880342,
                0.49145299145299143,
                0.49145299145299143,
                0.5042735042735043,
                0.5128205128205128,
                0.5128205128205128,
                0.5170940170940171,
                0.5128205128205128,
                0.5128205128205128,
                0.5,
                0.4829059829059829,
                0.47863247863247865,
                0.5299145299145299,
                0.5170940170940171,
                0.5,
                0.5299145299145299,
                0.5384615384615384,
                0.5213675213675214,
                0.5726495726495726,
                0.5384615384615384,
                0.5299145299145299,
                0.5128205128205128,
                0.5769230769230769,
                0.5641025641025641,
                0.5769230769230769,
                0.6153846153846154,
                0.594017094017094,
                0.5341880341880342,
                0.5341880341880342,
                0.49145299145299143,
                0.4700854700854701,
                0.5085470085470085,
                0.49145299145299143,
                0.4829059829059829,
                0.5213675213675214,
                0.46153846153846156,
                0.45726495726495725,
                0.5170940170940171,
                0.48717948717948717,
                0.47435897435897434,
                0.4700854700854701,
                0.4658119658119658,
                0.42735042735042733,
                0.4444444444444444,
                0.4700854700854701,
                0.5,
                0.48717948717948717,
                0.4829059829059829,
                0.5512820512820513,
                0.5341880341880342,
                0.48717948717948717
            ],
            [
                0.5085470085470085,
                0.5213675213675214,
                0.46153846153846156,
                0.5427350427350427,
                0.5384615384615384,
                0.48717948717948717,
                0.45726495726495725,
                0.5512820512820513,
                0.5341880341880342,
                0.5427350427350427,
                0.5299145299145299,
                0.4444444444444444,
                0.41025641025641024,
                0.4700854700854701,
                0.48717948717948717,
                0.47435897435897434,
                0.5042735042735043,
                0.5,
                0.5384615384615384,
                0.5384615384615384,
                0.5299145299145299,
                0.5128205128205128,
                0.49572649572649574,
                0.49572649572649574,
                0.6025641025641025,
                0.5769230769230769,
                0.47863247863247865,
                0.5299145299145299,
                0.5,
                0.49572649572649574,
                0.49572649572649574,
                0.4700854700854701,
                0.47863247863247865,
                0.46153846153846156,
                0.47435897435897434,
                0.49145299145299143,
                0.5213675213675214,
                0.5170940170940171,
                0.49145299145299143,
                0.46153846153846156,
                0.5170940170940171,
                0.5299145299145299,
                0.5042735042735043,
                0.42735042735042733,
                0.5,
                0.5341880341880342,
                0.5341880341880342,
                0.5427350427350427,
                0.5170940170940171,
                0.5213675213675214,
                0.5470085470085471
            ],
            [
                0.5384615384615384,
                0.5,
                0.49145299145299143,
                0.5042735042735043,
                0.5341880341880342,
                0.5085470085470085,
                0.5128205128205128,
                0.49572649572649574,
                0.5042735042735043,
                0.5470085470085471,
                0.5512820512820513,
                0.4658119658119658,
                0.43162393162393164,
                0.46153846153846156,
                0.5170940170940171,
                0.5256410256410257,
                0.49145299145299143,
                0.47435897435897434,
                0.452991452991453,
                0.5,
                0.5213675213675214,
                0.5042735042735043,
                0.5170940170940171,
                0.5470085470085471,
                0.5384615384615384,
                0.5384615384615384,
                0.5470085470085471,
                0.5598290598290598,
                0.49145299145299143,
                0.47435897435897434,
                0.5555555555555556,
                0.5341880341880342,
                0.46153846153846156,
                0.48717948717948717,
                0.5256410256410257,
                0.5,
                0.5683760683760684,
                0.5128205128205128,
                0.48717948717948717,
                0.48717948717948717,
                0.5341880341880342,
                0.5512820512820513,
                0.5427350427350427,
                0.5042735042735043,
                0.5299145299145299,
                0.5341880341880342,
                0.5555555555555556,
                0.5555555555555556,
                0.5042735042735043,
                0.47435897435897434,
                0.5384615384615384
            ],
            [
                0.5213675213675214,
                0.5341880341880342,
                0.5085470085470085,
                0.47863247863247865,
                0.5341880341880342,
                0.5512820512820513,
                0.48717948717948717,
                0.4700854700854701,
                0.5042735042735043,
                0.5085470085470085,
                0.5213675213675214,
                0.5256410256410257,
                0.49572649572649574,
                0.5042735042735043,
                0.5085470085470085,
                0.5299145299145299,
                0.5256410256410257,
                0.4829059829059829,
                0.5256410256410257,
                0.5341880341880342,
                0.5726495726495726,
                0.5341880341880342,
                0.5555555555555556,
                0.6068376068376068,
                0.5811965811965812,
                0.6153846153846154,
                0.6410256410256411,
                0.5897435897435898,
                0.5384615384615384,
                0.5341880341880342,
                0.5811965811965812,
                0.5470085470085471,
                0.5384615384615384,
                0.5341880341880342,
                0.5769230769230769,
                0.5726495726495726,
                0.5341880341880342,
                0.5897435897435898,
                0.5256410256410257,
                0.4700854700854701,
                0.5427350427350427,
                0.5598290598290598,
                0.5341880341880342,
                0.5299145299145299,
                0.5427350427350427,
                0.594017094017094,
                0.5598290598290598,
                0.5811965811965812,
                0.5341880341880342,
                0.5641025641025641,
                0.6282051282051282
            ],
            [
                0.5128205128205128,
                0.5213675213675214,
                0.47863247863247865,
                0.5427350427350427,
                0.5641025641025641,
                0.5170940170940171,
                0.49145299145299143,
                0.49145299145299143,
                0.5128205128205128,
                0.5,
                0.5256410256410257,
                0.5128205128205128,
                0.5213675213675214,
                0.5128205128205128,
                0.5085470085470085,
                0.5170940170940171,
                0.5555555555555556,
                0.5641025641025641,
                0.5341880341880342,
                0.5470085470085471,
                0.5299145299145299,
                0.49572649572649574,
                0.5384615384615384,
                0.5897435897435898,
                0.5769230769230769,
                0.6239316239316239,
                0.6025641025641025,
                0.5170940170940171,
                0.5683760683760684,
                0.5470085470085471,
                0.5384615384615384,
                0.5042735042735043,
                0.5170940170940171,
                0.47863247863247865,
                0.5512820512820513,
                0.5470085470085471,
                0.4700854700854701,
                0.5,
                0.5598290598290598,
                0.5341880341880342,
                0.4829059829059829,
                0.5170940170940171,
                0.47435897435897434,
                0.4658119658119658,
                0.5213675213675214,
                0.5555555555555556,
                0.5427350427350427,
                0.5512820512820513,
                0.5170940170940171,
                0.5170940170940171,
                0.6025641025641025
            ],
            [
                0.5128205128205128,
                0.5128205128205128,
                0.5,
                0.5213675213675214,
                0.5299145299145299,
                0.5470085470085471,
                0.5512820512820513,
                0.5170940170940171,
                0.5170940170940171,
                0.6153846153846154,
                0.5,
                0.49572649572649574,
                0.5042735042735043,
                0.5128205128205128,
                0.5341880341880342,
                0.6153846153846154,
                0.5811965811965812,
                0.5641025641025641,
                0.5555555555555556,
                0.5683760683760684,
                0.5726495726495726,
                0.5598290598290598,
                0.5811965811965812,
                0.6239316239316239,
                0.6794871794871795,
                0.7008547008547008,
                0.6666666666666666,
                0.6068376068376068,
                0.5811965811965812,
                0.6153846153846154,
                0.5384615384615384,
                0.5341880341880342,
                0.5384615384615384,
                0.5128205128205128,
                0.5683760683760684,
                0.5384615384615384,
                0.5299145299145299,
                0.5384615384615384,
                0.5512820512820513,
                0.5427350427350427,
                0.47435897435897434,
                0.49572649572649574,
                0.5470085470085471,
                0.5170940170940171,
                0.5170940170940171,
                0.5726495726495726,
                0.5726495726495726,
                0.5427350427350427,
                0.5683760683760684,
                0.5982905982905983,
                0.5341880341880342
            ],
            [
                0.5,
                0.5,
                0.5512820512820513,
                0.4829059829059829,
                0.5085470085470085,
                0.5769230769230769,
                0.5085470085470085,
                0.49572649572649574,
                0.5427350427350427,
                0.6068376068376068,
                0.5811965811965812,
                0.47863247863247865,
                0.5042735042735043,
                0.5641025641025641,
                0.5854700854700855,
                0.6111111111111112,
                0.6111111111111112,
                0.5683760683760684,
                0.5769230769230769,
                0.6068376068376068,
                0.6452991452991453,
                0.6196581196581197,
                0.6111111111111112,
                0.6581196581196581,
                0.6495726495726496,
                0.7051282051282052,
                0.6752136752136753,
                0.6324786324786325,
                0.6282051282051282,
                0.5769230769230769,
                0.5641025641025641,
                0.5512820512820513,
                0.5170940170940171,
                0.5470085470085471,
                0.5683760683760684,
                0.5299145299145299,
                0.5598290598290598,
                0.6025641025641025,
                0.5470085470085471,
                0.5213675213675214,
                0.5256410256410257,
                0.5427350427350427,
                0.5427350427350427,
                0.5256410256410257,
                0.5,
                0.5470085470085471,
                0.594017094017094,
                0.6111111111111112,
                0.6068376068376068,
                0.5897435897435898,
                0.6025641025641025
            ],
            [
                0.47863247863247865,
                0.5170940170940171,
                0.5,
                0.5256410256410257,
                0.5598290598290598,
                0.5384615384615384,
                0.49145299145299143,
                0.5042735042735043,
                0.5512820512820513,
                0.5854700854700855,
                0.5341880341880342,
                0.5341880341880342,
                0.5,
                0.5085470085470085,
                0.5683760683760684,
                0.5470085470085471,
                0.5897435897435898,
                0.6068376068376068,
                0.5726495726495726,
                0.5769230769230769,
                0.5683760683760684,
                0.5427350427350427,
                0.5726495726495726,
                0.6068376068376068,
                0.6538461538461539,
                0.6965811965811965,
                0.6153846153846154,
                0.5641025641025641,
                0.6153846153846154,
                0.6324786324786325,
                0.5897435897435898,
                0.5641025641025641,
                0.5598290598290598,
                0.5470085470085471,
                0.5598290598290598,
                0.5213675213675214,
                0.5213675213675214,
                0.5,
                0.5213675213675214,
                0.5341880341880342,
                0.6068376068376068,
                0.5811965811965812,
                0.5512820512820513,
                0.5085470085470085,
                0.5512820512820513,
                0.5769230769230769,
                0.6239316239316239,
                0.5854700854700855,
                0.5598290598290598,
                0.5769230769230769,
                0.6239316239316239
            ],
            [
                0.5128205128205128,
                0.47435897435897434,
                0.49145299145299143,
                0.5299145299145299,
                0.5811965811965812,
                0.5512820512820513,
                0.47863247863247865,
                0.5128205128205128,
                0.5726495726495726,
                0.5341880341880342,
                0.5170940170940171,
                0.5512820512820513,
                0.5213675213675214,
                0.5299145299145299,
                0.5341880341880342,
                0.5769230769230769,
                0.5384615384615384,
                0.5854700854700855,
                0.5726495726495726,
                0.5341880341880342,
                0.5,
                0.4829059829059829,
                0.5470085470085471,
                0.5555555555555556,
                0.5683760683760684,
                0.5598290598290598,
                0.5897435897435898,
                0.5470085470085471,
                0.5427350427350427,
                0.5427350427350427,
                0.5384615384615384,
                0.5213675213675214,
                0.48717948717948717,
                0.41025641025641024,
                0.47435897435897434,
                0.5512820512820513,
                0.5,
                0.45726495726495725,
                0.5427350427350427,
                0.5598290598290598,
                0.5085470085470085,
                0.5170940170940171,
                0.47435897435897434,
                0.47863247863247865,
                0.5213675213675214,
                0.5384615384615384,
                0.5683760683760684,
                0.5726495726495726,
                0.5512820512820513,
                0.5299145299145299,
                0.5598290598290598
            ]
        ],
        [
            [
                0.5018867924528302,
                0.5622641509433962,
                0.5056603773584906,
                0.4641509433962264,
                0.5018867924528302,
                0.47924528301886793,
                0.49056603773584906,
                0.5245283018867924,
                0.4679245283018868,
                0.46037735849056605,
                0.5018867924528302,
                0.4981132075471698,
                0.5245283018867924,
                0.5207547169811321,
                0.5056603773584906,
                0.5132075471698113,
                0.5056603773584906,
                0.49433962264150944,
                0.5245283018867924,
                0.5283018867924528,
                0.5094339622641509,
                0.5094339622641509,
                0.5094339622641509,
                0.5132075471698113,
                0.4679245283018868,
                0.4981132075471698,
                0.4981132075471698,
                0.5245283018867924,
                0.5471698113207547,
                0.5622641509433962,
                0.5320754716981132,
                0.5245283018867924,
                0.4981132075471698,
                0.5320754716981132,
                0.5433962264150943,
                0.569811320754717,
                0.47924528301886793,
                0.4490566037735849,
                0.49433962264150944,
                0.49433962264150944,
                0.5094339622641509,
                0.5132075471698113,
                0.4981132075471698,
                0.5169811320754717,
                0.5433962264150943,
                0.5132075471698113,
                0.4867924528301887,
                0.49056603773584906,
                0.5169811320754717,
                0.5622641509433962,
                0.5433962264150943
            ],
            [
                0.47547169811320755,
                0.5094339622641509,
                0.5132075471698113,
                0.4830188679245283,
                0.5094339622641509,
                0.49056603773584906,
                0.5018867924528302,
                0.5018867924528302,
                0.49056603773584906,
                0.5547169811320755,
                0.5471698113207547,
                0.5207547169811321,
                0.5471698113207547,
                0.5320754716981132,
                0.4981132075471698,
                0.5245283018867924,
                0.5018867924528302,
                0.4716981132075472,
                0.4867924528301887,
                0.5056603773584906,
                0.47547169811320755,
                0.4716981132075472,
                0.46037735849056605,
                0.45660377358490567,
                0.49433962264150944,
                0.5471698113207547,
                0.539622641509434,
                0.5132075471698113,
                0.45660377358490567,
                0.5094339622641509,
                0.5433962264150943,
                0.5132075471698113,
                0.5056603773584906,
                0.5056603773584906,
                0.5094339622641509,
                0.5169811320754717,
                0.47924528301886793,
                0.5132075471698113,
                0.5094339622641509,
                0.4641509433962264,
                0.5018867924528302,
                0.5132075471698113,
                0.5018867924528302,
                0.5207547169811321,
                0.5547169811320755,
                0.5018867924528302,
                0.5132075471698113,
                0.5094339622641509,
                0.5094339622641509,
                0.5018867924528302,
                0.47924528301886793
            ],
            [
                0.539622641509434,
                0.5547169811320755,
                0.47924528301886793,
                0.5169811320754717,
                0.5132075471698113,
                0.4716981132075472,
                0.5320754716981132,
                0.49433962264150944,
                0.5018867924528302,
                0.5320754716981132,
                0.5094339622641509,
                0.5094339622641509,
                0.5207547169811321,
                0.5132075471698113,
                0.5245283018867924,
                0.49056603773584906,
                0.49056603773584906,
                0.5056603773584906,
                0.5132075471698113,
                0.4716981132075472,
                0.49056603773584906,
                0.5018867924528302,
                0.5132075471698113,
                0.5094339622641509,
                0.539622641509434,
                0.5169811320754717,
                0.5320754716981132,
                0.5169811320754717,
                0.5283018867924528,
                0.5509433962264151,
                0.5207547169811321,
                0.5018867924528302,
                0.4981132075471698,
                0.5433962264150943,
                0.5094339622641509,
                0.5547169811320755,
                0.5056603773584906,
                0.49056603773584906,
                0.5056603773584906,
                0.4981132075471698,
                0.5320754716981132,
                0.5094339622641509,
                0.539622641509434,
                0.5471698113207547,
                0.539622641509434,
                0.5207547169811321,
                0.49433962264150944,
                0.5169811320754717,
                0.4867924528301887,
                0.5207547169811321,
                0.5207547169811321
            ],
            [
                0.5018867924528302,
                0.4981132075471698,
                0.5018867924528302,
                0.5358490566037736,
                0.5622641509433962,
                0.5283018867924528,
                0.5094339622641509,
                0.5056603773584906,
                0.5547169811320755,
                0.5283018867924528,
                0.49056603773584906,
                0.49056603773584906,
                0.5094339622641509,
                0.5283018867924528,
                0.5018867924528302,
                0.49433962264150944,
                0.5132075471698113,
                0.5584905660377358,
                0.5358490566037736,
                0.49056603773584906,
                0.47547169811320755,
                0.5320754716981132,
                0.5773584905660377,
                0.5547169811320755,
                0.5622641509433962,
                0.5471698113207547,
                0.5622641509433962,
                0.5622641509433962,
                0.5358490566037736,
                0.5245283018867924,
                0.5245283018867924,
                0.5245283018867924,
                0.5056603773584906,
                0.5207547169811321,
                0.5735849056603773,
                0.5207547169811321,
                0.5245283018867924,
                0.5018867924528302,
                0.49056603773584906,
                0.5245283018867924,
                0.5018867924528302,
                0.5358490566037736,
                0.47547169811320755,
                0.49433962264150944,
                0.49056603773584906,
                0.5169811320754717,
                0.5245283018867924,
                0.49056603773584906,
                0.4716981132075472,
                0.5094339622641509,
                0.45660377358490567
            ],
            [
                0.4490566037735849,
                0.4490566037735849,
                0.5018867924528302,
                0.5245283018867924,
                0.5018867924528302,
                0.5358490566037736,
                0.5547169811320755,
                0.5283018867924528,
                0.5622641509433962,
                0.5169811320754717,
                0.5018867924528302,
                0.5056603773584906,
                0.569811320754717,
                0.5018867924528302,
                0.4716981132075472,
                0.5094339622641509,
                0.5660377358490566,
                0.4981132075471698,
                0.49433962264150944,
                0.5094339622641509,
                0.49056603773584906,
                0.5094339622641509,
                0.5358490566037736,
                0.5132075471698113,
                0.5169811320754717,
                0.5245283018867924,
                0.5169811320754717,
                0.539622641509434,
                0.5584905660377358,
                0.49433962264150944,
                0.47547169811320755,
                0.5320754716981132,
                0.5018867924528302,
                0.5094339622641509,
                0.5169811320754717,
                0.5283018867924528,
                0.49433962264150944,
                0.5169811320754717,
                0.5584905660377358,
                0.5471698113207547,
                0.5169811320754717,
                0.5358490566037736,
                0.4981132075471698,
                0.5132075471698113,
                0.4981132075471698,
                0.5320754716981132,
                0.5132075471698113,
                0.539622641509434,
                0.49056603773584906,
                0.5094339622641509,
                0.5358490566037736
            ],
            [
                0.4490566037735849,
                0.5056603773584906,
                0.5584905660377358,
                0.5433962264150943,
                0.5245283018867924,
                0.5245283018867924,
                0.5547169811320755,
                0.5471698113207547,
                0.4867924528301887,
                0.5358490566037736,
                0.49433962264150944,
                0.5094339622641509,
                0.5471698113207547,
                0.5094339622641509,
                0.5056603773584906,
                0.4981132075471698,
                0.539622641509434,
                0.5132075471698113,
                0.4641509433962264,
                0.5245283018867924,
                0.5207547169811321,
                0.5320754716981132,
                0.5056603773584906,
                0.539622641509434,
                0.5207547169811321,
                0.5094339622641509,
                0.5471698113207547,
                0.539622641509434,
                0.5169811320754717,
                0.49433962264150944,
                0.47547169811320755,
                0.49433962264150944,
                0.5056603773584906,
                0.47547169811320755,
                0.4490566037735849,
                0.5094339622641509,
                0.5169811320754717,
                0.5169811320754717,
                0.5207547169811321,
                0.5245283018867924,
                0.5018867924528302,
                0.5245283018867924,
                0.5018867924528302,
                0.5169811320754717,
                0.5283018867924528,
                0.5245283018867924,
                0.4981132075471698,
                0.5094339622641509,
                0.49056603773584906,
                0.4679245283018868,
                0.47924528301886793
            ],
            [
                0.4981132075471698,
                0.5094339622641509,
                0.49056603773584906,
                0.4867924528301887,
                0.49056603773584906,
                0.5283018867924528,
                0.5018867924528302,
                0.5207547169811321,
                0.5094339622641509,
                0.4679245283018868,
                0.5094339622641509,
                0.5056603773584906,
                0.5056603773584906,
                0.4830188679245283,
                0.5207547169811321,
                0.4641509433962264,
                0.5018867924528302,
                0.5245283018867924,
                0.5283018867924528,
                0.4981132075471698,
                0.5018867924528302,
                0.5547169811320755,
                0.5320754716981132,
                0.5283018867924528,
                0.5660377358490566,
                0.5094339622641509,
                0.5094339622641509,
                0.5207547169811321,
                0.5207547169811321,
                0.5245283018867924,
                0.5132075471698113,
                0.5207547169811321,
                0.5584905660377358,
                0.5132075471698113,
                0.5245283018867924,
                0.5283018867924528,
                0.49433962264150944,
                0.4528301886792453,
                0.4716981132075472,
                0.5094339622641509,
                0.5320754716981132,
                0.5207547169811321,
                0.4830188679245283,
                0.5207547169811321,
                0.5320754716981132,
                0.5094339622641509,
                0.5094339622641509,
                0.49056603773584906,
                0.5018867924528302,
                0.4981132075471698,
                0.4679245283018868
            ],
            [
                0.5547169811320755,
                0.5207547169811321,
                0.4981132075471698,
                0.4716981132075472,
                0.47924528301886793,
                0.5283018867924528,
                0.539622641509434,
                0.4528301886792453,
                0.5358490566037736,
                0.49433962264150944,
                0.5018867924528302,
                0.47547169811320755,
                0.49056603773584906,
                0.49056603773584906,
                0.4981132075471698,
                0.5283018867924528,
                0.5132075471698113,
                0.4528301886792453,
                0.44150943396226416,
                0.4490566037735849,
                0.49056603773584906,
                0.5132075471698113,
                0.5207547169811321,
                0.47547169811320755,
                0.47924528301886793,
                0.5056603773584906,
                0.47924528301886793,
                0.49433962264150944,
                0.4830188679245283,
                0.5471698113207547,
                0.5283018867924528,
                0.5132075471698113,
                0.539622641509434,
                0.5283018867924528,
                0.5094339622641509,
                0.4981132075471698,
                0.47924528301886793,
                0.5018867924528302,
                0.4830188679245283,
                0.5169811320754717,
                0.5169811320754717,
                0.5245283018867924,
                0.4867924528301887,
                0.47924528301886793,
                0.5207547169811321,
                0.5169811320754717,
                0.5320754716981132,
                0.5283018867924528,
                0.5320754716981132,
                0.5547169811320755,
                0.5056603773584906
            ],
            [
                0.5207547169811321,
                0.49056603773584906,
                0.4830188679245283,
                0.45660377358490567,
                0.4981132075471698,
                0.5169811320754717,
                0.5132075471698113,
                0.5018867924528302,
                0.5094339622641509,
                0.5283018867924528,
                0.5358490566037736,
                0.5056603773584906,
                0.4981132075471698,
                0.5018867924528302,
                0.41132075471698115,
                0.4830188679245283,
                0.4830188679245283,
                0.47547169811320755,
                0.4641509433962264,
                0.49056603773584906,
                0.47924528301886793,
                0.49056603773584906,
                0.4981132075471698,
                0.4830188679245283,
                0.47924528301886793,
                0.4981132075471698,
                0.49433962264150944,
                0.47547169811320755,
                0.5169811320754717,
                0.5283018867924528,
                0.5056603773584906,
                0.49433962264150944,
                0.5056603773584906,
                0.4641509433962264,
                0.4528301886792453,
                0.5056603773584906,
                0.5132075471698113,
                0.5056603773584906,
                0.5358490566037736,
                0.5245283018867924,
                0.5094339622641509,
                0.5207547169811321,
                0.47547169811320755,
                0.4490566037735849,
                0.4830188679245283,
                0.4830188679245283,
                0.5056603773584906,
                0.5056603773584906,
                0.5169811320754717,
                0.4981132075471698,
                0.5094339622641509
            ],
            [
                0.4981132075471698,
                0.5018867924528302,
                0.49433962264150944,
                0.5018867924528302,
                0.4528301886792453,
                0.4679245283018868,
                0.5056603773584906,
                0.5283018867924528,
                0.5056603773584906,
                0.5245283018867924,
                0.5433962264150943,
                0.5547169811320755,
                0.5094339622641509,
                0.5433962264150943,
                0.5132075471698113,
                0.5018867924528302,
                0.47924528301886793,
                0.5433962264150943,
                0.5735849056603773,
                0.5471698113207547,
                0.5169811320754717,
                0.5094339622641509,
                0.5509433962264151,
                0.5283018867924528,
                0.5283018867924528,
                0.5169811320754717,
                0.5094339622641509,
                0.5358490566037736,
                0.5132075471698113,
                0.539622641509434,
                0.5509433962264151,
                0.5320754716981132,
                0.5509433962264151,
                0.5622641509433962,
                0.5169811320754717,
                0.5245283018867924,
                0.49433962264150944,
                0.5207547169811321,
                0.5132075471698113,
                0.5433962264150943,
                0.5471698113207547,
                0.5358490566037736,
                0.5245283018867924,
                0.4867924528301887,
                0.47924528301886793,
                0.5018867924528302,
                0.49433962264150944,
                0.5018867924528302,
                0.5094339622641509,
                0.4981132075471698,
                0.5207547169811321
            ],
            [
                0.4830188679245283,
                0.5547169811320755,
                0.5094339622641509,
                0.5245283018867924,
                0.4716981132075472,
                0.43018867924528303,
                0.5056603773584906,
                0.5358490566037736,
                0.5509433962264151,
                0.47924528301886793,
                0.5283018867924528,
                0.539622641509434,
                0.5547169811320755,
                0.5207547169811321,
                0.4867924528301887,
                0.5207547169811321,
                0.539622641509434,
                0.49433962264150944,
                0.5132075471698113,
                0.5094339622641509,
                0.5358490566037736,
                0.5509433962264151,
                0.5358490566037736,
                0.5433962264150943,
                0.5547169811320755,
                0.5132075471698113,
                0.49433962264150944,
                0.5056603773584906,
                0.5358490566037736,
                0.5207547169811321,
                0.5169811320754717,
                0.5169811320754717,
                0.5849056603773585,
                0.5622641509433962,
                0.5509433962264151,
                0.5283018867924528,
                0.47547169811320755,
                0.46037735849056605,
                0.5094339622641509,
                0.5094339622641509,
                0.5358490566037736,
                0.49433962264150944,
                0.5132075471698113,
                0.5358490566037736,
                0.5056603773584906,
                0.49056603773584906,
                0.49433962264150944,
                0.47547169811320755,
                0.5245283018867924,
                0.5056603773584906,
                0.5283018867924528
            ],
            [
                0.49433962264150944,
                0.5094339622641509,
                0.5320754716981132,
                0.4981132075471698,
                0.4830188679245283,
                0.43018867924528303,
                0.4641509433962264,
                0.5207547169811321,
                0.5283018867924528,
                0.5245283018867924,
                0.5283018867924528,
                0.49433962264150944,
                0.5245283018867924,
                0.5358490566037736,
                0.49056603773584906,
                0.49056603773584906,
                0.5358490566037736,
                0.5207547169811321,
                0.5132075471698113,
                0.5245283018867924,
                0.5358490566037736,
                0.5169811320754717,
                0.5169811320754717,
                0.4867924528301887,
                0.49433962264150944,
                0.5094339622641509,
                0.5283018867924528,
                0.5660377358490566,
                0.5320754716981132,
                0.4981132075471698,
                0.47924528301886793,
                0.5245283018867924,
                0.5358490566037736,
                0.5584905660377358,
                0.5320754716981132,
                0.5056603773584906,
                0.49433962264150944,
                0.4981132075471698,
                0.5358490566037736,
                0.5207547169811321,
                0.5056603773584906,
                0.539622641509434,
                0.5320754716981132,
                0.49056603773584906,
                0.49056603773584906,
                0.45660377358490567,
                0.47547169811320755,
                0.47547169811320755,
                0.5207547169811321,
                0.5056603773584906,
                0.5358490566037736
            ],
            [
                0.539622641509434,
                0.4716981132075472,
                0.4830188679245283,
                0.5132075471698113,
                0.5358490566037736,
                0.5018867924528302,
                0.4830188679245283,
                0.4867924528301887,
                0.539622641509434,
                0.5245283018867924,
                0.5132075471698113,
                0.5056603773584906,
                0.5169811320754717,
                0.5320754716981132,
                0.5056603773584906,
                0.49433962264150944,
                0.5358490566037736,
                0.5509433962264151,
                0.539622641509434,
                0.5735849056603773,
                0.5773584905660377,
                0.5056603773584906,
                0.539622641509434,
                0.5811320754716981,
                0.5471698113207547,
                0.6075471698113207,
                0.5962264150943396,
                0.569811320754717,
                0.5547169811320755,
                0.5660377358490566,
                0.5245283018867924,
                0.539622641509434,
                0.5547169811320755,
                0.5660377358490566,
                0.5132075471698113,
                0.5584905660377358,
                0.5509433962264151,
                0.5283018867924528,
                0.5584905660377358,
                0.5283018867924528,
                0.569811320754717,
                0.5283018867924528,
                0.49056603773584906,
                0.4830188679245283,
                0.47924528301886793,
                0.5358490566037736,
                0.5207547169811321,
                0.45660377358490567,
                0.49433962264150944,
                0.5735849056603773,
                0.5358490566037736
            ],
            [
                0.5207547169811321,
                0.47924528301886793,
                0.4981132075471698,
                0.49056603773584906,
                0.4830188679245283,
                0.5509433962264151,
                0.5358490566037736,
                0.49433962264150944,
                0.5056603773584906,
                0.5018867924528302,
                0.5207547169811321,
                0.5320754716981132,
                0.5320754716981132,
                0.5283018867924528,
                0.5471698113207547,
                0.5169811320754717,
                0.5207547169811321,
                0.5169811320754717,
                0.49056603773584906,
                0.5169811320754717,
                0.539622641509434,
                0.5169811320754717,
                0.5433962264150943,
                0.6037735849056604,
                0.630188679245283,
                0.5924528301886792,
                0.6566037735849056,
                0.5962264150943396,
                0.5660377358490566,
                0.539622641509434,
                0.47924528301886793,
                0.5245283018867924,
                0.5660377358490566,
                0.6113207547169811,
                0.5207547169811321,
[truncated: 1,626,352 more chars]
