# Supplementary material for: Adaptation to feedback representation of illusory orientation produced from flash grab effect
Source: Nat Commun. 2020 Aug 6;11:3925. doi: 10.1038/s41467-020-17786-1 (PMC7411047; doi:10.1038/s41467-020-17786-1)
Supplement: Supplementary file 3 — Source Data [file 41467_2020_17786_MOESM3_ESM.zip › Figure 6.json]

{
    "ERP": [
        [
            -1.025250032544136,
            -0.996085848659277,
            -0.9579962491989136,
            -0.9114852584898472,
            -0.8571993000805378,
            -0.7958817053586245,
            -0.7283471003174782,
            -0.655443710857071,
            -0.5780194723047316,
            -0.4968923181295395,
            -0.412822921294719,
            -0.32649201806634665,
            -0.23848346341401339,
            -0.14927625842392445,
            -0.05924506951123476,
            0.03132974659092724,
            0.12225134810432792,
            0.21337495790794492,
            0.3045889977365732,
            0.39578324370086193,
            0.48682208359241486,
            0.577509306371212,
            0.6675561657175422,
            0.7565642688423395,
            0.843998790718615,
            0.9291814402677119,
            1.011279940721579,
            1.0893148183822632,
            1.1621803734451532,
            1.228660311549902,
            1.2874730341136456,
            1.3372959131374955,
            1.3768192827701569,
            1.4048011302947998,
            1.4201155826449394,
            1.4218107908964157,
            1.4091580659151077,
            1.3816996067762375,
            1.3392839059233665,
            1.2820964679121971,
            1.210682038217783,
            1.125956755131483,
            1.0291970139369369,
            0.9220127481967211,
            0.8063187622465193,
            0.6842912025749683,
            0.5583050288259983,
            0.4308745665475726,
            0.30457443970954046,
            0.18195951078087091,
            0.06548993289470673,
            -0.04255071794614196,
            -0.1401277999393642,
            -0.22551942709833384,
            -0.2973757591098547,
            -0.3547618146985769,
            -0.39718224480748177,
            -0.42460212856531143,
            -0.4374405164271593,
            -0.4365514665842056,
            -0.4231857340782881,
            -0.39894670248031616,
            -0.3657269054092467,
            -0.3256280943751335,
            -0.2808890496380627,
            -0.2337985411286354,
            -0.1866072379052639,
            -0.1414426453411579,
            -0.10023782961070538,
            -0.06465453933924437,
            -0.0360273695550859,
            -0.015322300605475903,
            -0.0031000192975625396,
            0.0004924642853438854,
            -0.00427750707603991,
            -0.016752992756664753,
            -0.03591930400580168,
            -0.06045318581163883,
            -0.08878661040216684,
            -0.11917394772171974,
            -0.14977148361504078,
            -0.17871208302676678,
            -0.20418724790215492,
            -0.2245226614177227,
            -0.23824441619217396,
            -0.24413948133587837,
            -0.24129991978406906,
            -0.2291582995094359,
            -0.2075084913522005,
            -0.1765076369047165,
            -0.13666365295648575,
            -0.08880724525079131,
            -0.03404911234974861,
            0.02626848593354225,
            0.09062554547563195,
            0.15739340148866177,
            0.22490993700921535,
            0.29154177010059357,
            0.3557560183107853,
            0.41618330031633377,
            0.4716634079813957,
            0.5212861597537994,
            0.5644199093803763,
            0.6007309324049857,
            0.6301837163046002,
            0.6530233193188906,
            0.6697569275274873,
            0.6811103140935302,
            0.6879863236099482,
            0.6914117652922869,
            0.6924714948982,
            0.692246894352138,
            0.6917568743228912,
            0.6919040903449059,
            0.6934245191514492,
            0.6968428697437048,
            0.7024411130696535,
            0.7102373503148556,
            0.7199836443178356,
            0.731172832660377,
            0.7430597683414817,
            0.7546961127081886,
            0.764974522171542,
            0.7726810987805948,
            0.7765471062157303,
            0.7753197696292773,
            0.7678194938926026,
            0.7530068291234784,
            0.730034687789157,
            0.6982996291480958,
            0.6574821909889579,
            0.6075830869376659,
            0.5489221643656492,
            0.48214093782007694,
            0.40820515900850296,
            0.32837551459670067,
            0.24415798485279083,
            0.1572643369436264,
            0.06955885142087936,
            -0.017013289034366608,
            -0.10049416124820709,
            -0.17897345125675201,
            -0.2506569176912308,
            -0.31393373012542725,
            -0.3674286678433418,
            -0.4100469648838043,
            -0.44100338965654373,
            -0.4598493278026581,
            -0.46647818200290203,
            -0.46112543903291225,
            -0.4443482970818877,
            -0.41699774749577045,
            -0.38017274253070354,
            -0.33517091255635023,
            -0.28343909815885127,
            -0.22651292569935322,
            -0.16595133766531944,
            -0.1032819002866745,
            -0.039949141442775726,
            0.022742915898561478,
            0.08366381376981735,
            0.1418935600668192,
            0.19674070924520493,
            0.2477482333779335,
            0.29469158686697483,
            0.33757228776812553,
            0.3765878789126873,
            0.41209473460912704,
            0.44457878172397614,
            0.4746081084012985,
            0.5027887225151062,
            0.5297201946377754,
            0.5559414923191071,
            0.5819009095430374,
            0.6079219728708267,
            0.6341761760413647,
            0.6606728993356228,
            0.6872501652687788,
            0.7135754004120827,
            0.7391674425452948,
            0.7634128704667091,
            0.7855961993336678,
            0.8049422577023506,
            0.8206518143415451,
            0.8319534212350845,
            0.8381469324231148,
            0.838639609515667,
            0.8329918049275875,
            0.8209383944049478,
            0.8024095054715872,
            0.777553204447031,
            0.7467343062162399,
            0.710530512034893,
            0.6697154343128204,
            0.6252247989177704,
            0.5781241804361343,
            0.5295569822192192,
            0.4807126224040985,
            0.43276073038578033,
            0.3868061229586601,
            0.3438393473625183,
            0.30468342546373606,
            0.2699572294950485,
            0.24004344642162323,
            0.21507153287529945,
            0.19490230595692992,
            0.1791311705019325,
            0.1670931540429592,
            0.15789460018277168,
            0.15044936910271645,
            0.1435202732682228,
            0.1357710286974907,
            0.12582391500473022,
            0.11232192814350128,
            0.09398980438709259,
            0.06969210505485535,
            0.03848192095756531,
            -0.00034975260496139526,
            -0.047235362231731415,
            -0.10230622161179781,
            -0.1653808718547225,
            -0.23595856502652168,
            -0.3132389821112156,
            -0.39614712074398994,
            -0.48336764570558444,
            -0.5733967497944832,
            -0.6645964942872524,
            -0.7552575167501345,
            -0.8436659425497055,
            -0.9281736575067043,
            -1.007258852943778,
            -1.0795898027718067,
            -1.144079104065895,
            -1.199928093701601,
            -1.2466576099395752,
            -1.2841315492987633,
            -1.3125617615878582,
            -1.3325007520616055,
            -1.344818338751793,
            -1.3506664335727692,
            -1.3514366559684277,
            -1.3487027841620147,
            -1.3441616669297218,
            -1.3395559638738632,
            -1.3366099316626787,
            -1.3369594188407063,
            -1.3420804250054061,
            -1.353235012240475,
            -1.3714158654038329,
            -1.3973079239949584,
            -1.4312578067183495,
            -1.4732552822679281,
            -1.5229324027895927,
            -1.5795761123299599,
            -1.642152026295662,
            -1.7093438319861889,
            -1.7795989774167538,
            -1.8511872068047523,
            -1.9222626388072968,
            -1.9909302592277527,
            -2.055316001176834,
            -2.113630175590515,
            -2.164225459098816,
            -2.2056557685136795,
            -2.2367267161607742,
            -2.2565269470214844,
            -2.2644595354795456,
            -2.260250337421894,
            -2.243944814428687,
            -2.2159002227708697,
            -2.1767593808472157,
            -2.127416282892227,
            -2.0689774621278048,
            -2.0027068748604506,
            -1.929977910593152,
            -1.8522185869514942,
            -1.770849995315075,
            -1.6872373670339584,
            -1.6026466637849808,
            -1.518199399113655,
            -1.4348426312208176,
            -1.3533202409744263,
            -1.2741655856370926,
            -1.197701096534729,
            -1.1240413412451744,
            -1.0531130954623222,
            -0.9846791177988052,
            -0.9183748811483383,
            -0.8537468165159225,
            -0.7902952581644058,
            -0.727516196668148,
            -0.6649472415447235,
            -0.6022060960531235,
            -0.5390227735042572,
            -0.47527098655700684,
            -0.4109935238957405,
            -0.3464108183979988,
            -0.28192663937807083,
            -0.21812338382005692,
            -0.1557469740509987,
            -0.09568195044994354,
            -0.03892481327056885,
            0.013459714129567146,
            0.0603803270496428,
            0.10075465962290764,
            0.13355790451169014,
            0.15786997973918915,
            0.17291247844696045,
            0.17809025943279266,
            0.17301487922668457,
            0.1575298886746168,
            0.1317227017134428,
            0.0959295891225338,
            0.05072886520065367,
            -0.003070463892072439,
            -0.06445311417337507,
            -0.1322256433777511,
            -0.20505825988948345,
            -0.28152119275182486,
            -0.3601330351084471,
            -0.4394117072224617,
            -0.5179108045995235,
            -0.5942669287323952,
            -0.667244452983141,
            -0.7357718721032143,
            -0.7989662624895573,
            -0.8561539426445961,
            -0.9068839377723634,
            -0.9509339928627014,
            -0.9883043244481087,
            -1.0192057825624943,
            -1.0440428256988525,
            -1.0633818432688713,
            -1.077923871576786,
            -1.0884697381407022,
            -1.095875387545675,
            -1.101019425317645,
            -1.1047599166631699,
            -1.1079042293131351,
            -1.1111762039363384,
            -1.1151782050728798,
            -1.120377354323864,
            -1.1270859092473984,
            -1.1354543343186378,
            -1.145470179617405,
            -1.1569604203104973,
            -1.1695972234010696,
            -1.1829200983047485,
            -1.196358546614647,
            -1.2092493176460266,
            -1.220871850848198,
            -1.2304726392030716,
            -1.2372991442680359,
            -1.2406245023012161,
            -1.239780530333519,
            -1.234182357788086,
            -1.2233463525772095,
            -1.2069068253040314,
            -1.1846356987953186,
            -1.1564456969499588,
            -1.1223971247673035,
            -1.0826956629753113,
            -1.0376863181591034,
            -0.987848237156868,
            -0.933779701590538,
            -0.8761798143386841,
            -0.8158317804336548,
            -0.7535881698131561,
            -0.6903531178832054,
            -0.6270533129572868,
            -0.5646226778626442,
            -0.503987267613411,
            -0.44604362174868584,
            -0.3916370552033186,
            -0.341547854244709,
            -0.29648154601454735,
            -0.25704967975616455,
            -0.22376442700624466,
            -0.19702665880322456,
            -0.17711775563657284,
            -0.16419093334116042,
            -0.1582680158317089,
            -0.1592327058315277,
            -0.16682958602905273,
            -0.1806640625,
            -0.20020486414432526,
            -0.22478649020195007,
            -0.25360947847366333,
            -0.28575392067432404,
            -0.32018814980983734,
            -0.35578569769859314,
            -0.39134180545806885,
            -0.4255964159965515,
            -0.4572541266679764,
            -0.4850104749202728,
            -0.5075877085328102,
            -0.5237598344683647,
            -0.5323916934430599,
            -0.5324693638831377,
            -0.5231332998373546,
            -0.5037091728299856,
            -0.47374129481613636,
            -0.43301787227392197,
            -0.38158131390810013,
            -0.3197503499686718,
            -0.2481311783194542,
            -0.16761504858732224,
            -0.07936481013894081,
            0.015198294073343277,
            0.11441928334534168,
            0.21644842810928822,
            0.3192821145057678,
            0.42080696672201157,
            0.5188579577952623,
            0.6112769264727831,
            0.695969708263874,
            0.7709675999358296,
            0.8344887578859925,
            0.8849934469908476,
            0.9212392331101,
            0.9423224912025034,
            0.9477043796796352,
            0.937245222274214,
            0.9112124918028712,
            0.8702799463644624,
            0.8155147526413202,
            0.7483572969213128,
            0.6705778408795595,
            0.5842319093644619,
            0.4916068445891142,
            0.3951461464166641,
            0.2973846662789583,
            0.2008732073009014,
            0.10809758305549622,
            0.021419798955321312,
            -0.05700360797345638,
            -0.12528283521533012,
            -0.18184261955320835,
            -0.22546914964914322,
            -0.2553452681750059,
            -0.27105926093645394,
            -0.27260916493833065,
            -0.26039525121450424,
            -0.23519982397556305,
            -0.19815137470141053,
            -0.15067624300718307,
            -0.09443552792072296,
            -0.03126605972647667,
            0.036885423585772514,
            0.1080319844186306,
            0.18022166192531586,
            0.25160129368305206,
            0.32047662883996964,
            0.38536036759614944,
            0.4450247138738632,
            0.4985288679599762,
            0.5452357232570648,
            0.5848231315612793,
            0.6172818392515182,
            0.6428930833935738,
            0.6622006148099899,
            0.6759665980935097,
            0.6851286441087723,
            0.6907517910003662,
            0.6939671263098717,
            0.6959126368165016,
            0.6976852864027023,
            0.7002777084708214,
            0.7045385912060738,
            0.7111391723155975,
            0.7205356433987617,
            0.732961792498827,
            0.74841133877635,
            0.7666499018669128,
            0.7872301116585732,
            0.8095141649246216,
            0.8327143064234406,
            0.8559298170730472,
            0.8782002497464418,
            0.8985541518777609,
            0.916055865585804,
            0.929860970005393,
            0.9392606494948268,
            0.9437204971909523,
            0.9429196715354919,
            0.9367661457508802,
            0.9254129969049245,
            0.9092597421258688,
            0.8889477737247944,
            0.8653308264911175,
            0.8394515514373779,
            0.8124995902180672,
            0.7857597023248672,
            0.7605684027075768,
            0.7382562309503555,
            0.7200892120599747,
            0.7072192206978798,
            0.7006331086158752,
            0.7011052295565605,
            0.7091622687876225
        ],
        [
            0.2756093048956245,
            0.28224235586822033,
            0.2843058416619897,
            0.28159016018616967,
            0.2740536266937852,
            0.2618222301825881,
            0.24518372397869825,
            0.224573761690408,
            0.20055780839174986,
            0.17380690574645996,
            0.14507119730114937,
            0.1151491105556488,
            0.08485643193125725,
            0.054995112121105194,
            0.026322733610868454,
            -0.00047524645924568176,
            -0.024809705093503,
            -0.0462076123803854,
            -0.06432689912617207,
            -0.07896546460688114,
            -0.09006516495719552,
            -0.0977085754275322,
            -0.1021116804331541,
            -0.10361047461628914,
            -0.10264403745532036,
            -0.09973295778036118,
            -0.09545611590147018,
            -0.09042540565133095,
            -0.08526025805622339,
            -0.08056227676570415,
            -0.07689245697110891,
            -0.074749895487912,
            -0.07455439306795597,
            -0.07663292213328532,
            -0.0812102482886985,
            -0.08840466197580099,
            -0.09822813048958778,
            -0.110590775962919,
            -0.12530958047136664,
            -0.14212116692215204,
            -0.16069648880511522,
            -0.18065918423235416,
            -0.20160356536507607,
            -0.2231146041303873,
            -0.2447864729911089,
            -0.26624022610485554,
            -0.28713926626369357,
            -0.3072025093715638,
            -0.3262140993028879,
            -0.34402948059141636,
            -0.36057791486382484,
            -0.3758617751300335,
            -0.38995078206062317,
            -0.4029749408364296,
            -0.4151126481592655,
            -0.4265783131122589,
            -0.43760744121391326,
            -0.44844054337590933,
            -0.4593077143654227,
            -0.47041336074471474,
            -0.48192259296774864,
            -0.4939490398392081,
            -0.5065456521697342,
            -0.5196982473134995,
            -0.5333218947052956,
            -0.5472616031765938,
            -0.5612950474023819,
            -0.5751392915844917,
            -0.5884603783488274,
            -0.6008848771452904,
            -0.6120134964585304,
            -0.6214370839297771,
            -0.6287512592971325,
            -0.6335725672543049,
            -0.6355537101626396,
            -0.6343968771398067,
            -0.6298655534628779,
            -0.621794480830431,
            -0.610095951706171,
            -0.5947632407769561,
            -0.5758718978613615,
            -0.5535762961953878,
            -0.5281046964228153,
            -0.4997506635263562,
            -0.46886287070810795,
            -0.43583173892693594,
            -0.40107692778110504,
            -0.3650320339947939,
            -0.32813035883009434,
            -0.2907909285277128,
            -0.2534060552716255,
            -0.21632986888289452,
            -0.17986982688307762,
            -0.14428017288446426,
            -0.10975817777216434,
            -0.076443612575531,
            -0.04442062880843878,
            -0.013723309151828289,
            0.01565754134207964,
            0.0437651090323925,
            0.07066462468355894,
            0.09643212798982859,
            0.12114106863737106,
            0.14485036581754684,
            0.16759231314063072,
            0.18936267867684364,
            0.21011201292276382,
            0.22974001802504063,
            0.2480920236557722,
            0.2649592870147899,
            0.28008184116333723,
            0.2931552864611149,
            0.30383916571736336,
            0.31177032366394997,
            0.31657590717077255,
            0.31789032369852066,
            0.3153722286224365,
            0.30872199684381485,
            0.2976996526122093,
            0.28214066475629807,
            0.26197057217359543,
            0.23721684515476227,
            0.2080182060599327,
            0.17462969571352005,
            0.13742344453930855,
            0.09688685834407806,
            0.05361426807940006,
            0.008295716717839241,
            -0.03829824645072222,
            -0.08533554361201823,
            -0.13194479187950492,
            -0.1772390902042389,
            -0.2203420102596283,
            -0.26041317731142044,
            -0.29667438566684723,
            -0.32843391224741936,
            -0.35510859079658985,
            -0.3762422585859895,
            -0.3915218347683549,
            -0.4007865423336625,
            -0.40403429605066776,
            -0.40142183657735586,
            -0.393258617259562,
            -0.3799969293177128,
            -0.36221629567444324,
            -0.34060254227370024,
            -0.3159246169961989,
            -0.28900652565062046,
            -0.26069906540215015,
            -0.2318488508462906,
            -0.20326845906674862,
            -0.17570793628692627,
            -0.1498274765908718,
            -0.1261750776320696,
            -0.1051669605076313,
            -0.08707372844219208,
            -0.07201274228282273,
            -0.05994501942768693,
            -0.05067953001707792,
            -0.04388340003788471,
            -0.03909750282764435,
            -0.035756935365498066,
            -0.033216808922588825,
            -0.030780678614974022,
            -0.02773264329880476,
            -0.02336842007935047,
            -0.017027946072630584,
            -0.008127262350171804,
            0.003814099356532097,
            0.019148904364556074,
            0.03808113047853112,
            0.06065342342481017,
            0.0867389333434403,
            0.11603885050863028,
            0.14809088967740536,
            0.1822789218276739,
            0.2178536243736744,
            0.2539561204612255,
            0.2896469160914421,
            0.32393981888890266,
            0.3558361940085888,
            0.38436221331357956,
            0.4086044169962406,
            0.427744478918612,
            0.44109036587178707,
            0.4481041356921196,
            0.4484221488237381,
            0.4418720155954361,
            0.42847999930381775,
            0.40847183763980865,
            0.3822674825787544,
            0.3504663556814194,
            0.31382734328508377,
            0.2732427790760994,
            0.2297062510624528,
            0.1842785021290183,
            0.13804879784584045,
            0.09209679625928402,
            0.04745424911379814,
            0.005069039762020111,
            -0.03422759473323822,
            -0.06974970549345016,
            -0.1009776908904314,
            -0.12757551483809948,
            -0.14939761348068714,
            -0.1664903573691845,
            -0.1790853887796402,
            -0.1875852644443512,
            -0.19254273921251297,
            -0.19463418051600456,
            -0.19462827034294605,
            -0.1933511425741017,
            -0.1916491687297821,
            -0.19035248924046755,
            -0.19023813121020794,
            -0.1919963713735342,
            -0.19620102271437645,
            -0.20328443124890327,
            -0.21351919136941433,
            -0.22700640931725502,
            -0.2436716929078102,
            -0.2632683217525482,
            -0.2853880189359188,
            -0.3094786377623677,
            -0.33486864261794835,
            -0.36079576052725315,
            -0.38644056022167206,
            -0.4109623096883297,
            -0.43353586830198765,
            -0.4533885666169226,
            -0.46983452886343,
            -0.48230650275945663,
            -0.49038172140717506,
            -0.49380331113934517,
            -0.49249380454421043,
            -0.4865620397031307,
            -0.47630199417471886,
            -0.4621841348707676,
            -0.444839620962739,
            -0.4250376783311367,
            -0.40365673787891865,
            -0.38165094517171383,
            -0.3600143678486347,
            -0.3397412449121475,
            -0.3217880427837372,
            -0.3070347160100937,
            -0.29625013284385204,
            -0.29006034694612026,
            -0.2889228630810976,
            -0.2931069927290082,
            -0.3026809152215719,
            -0.31750719994306564,
            -0.3372449576854706,
            -0.3613603673875332,
            -0.3891434781253338,
            -0.4197331741452217,
            -0.45214580884203315,
            -0.4853100017644465,
            -0.5181030221283436,
            -0.5493893288075924,
            -0.5780606307089329,
            -0.6030726656317711,
            -0.6234801791142672,
            -0.6384684117510915,
            -0.6473787557333708,
            -0.649729210883379,
            -0.6452282629907131,
            -0.6337803974747658,
            -0.6154868453741074,
            -0.5906366780400276,
            -0.5596933662891388,
            -0.5232756286859512,
            -0.4821314811706543,
            -0.4371097609400749,
            -0.3891291990876198,
            -0.33914439380168915,
            -0.2881139740347862,
            -0.23696782439947128,
            -0.18657680600881577,
            -0.13772697001695633,
            -0.09109751880168915,
            -0.04724199324846268,
            -0.006578773260116577,
            0.030616793781518936,
            0.06421246752142906,
            0.09421324729919434,
            0.12075197510421276,
            0.14407316036522388,
            0.16451519745169207,
            0.1824879962950945,
            0.19845011830329895,
            0.21288315579295158,
            0.22626718878746033,
            0.23905786126852036,
            0.2516649030148983,
            0.2644319012761116,
            0.2776225358247757,
            0.29140790551900864,
            0.30585936456918716,
            0.32094578444957733,
            0.3365346277059871,
            0.35239845886826515,
            0.3682229183614254,
            0.383620772510767,
            0.39814699068665504,
            0.41131629422307014,
            0.4226226005703211,
            0.43155781959649175,
            0.4376324340701103,
            0.4403936229646206,
            0.43944275565445423,
            0.43445037258788943,
            0.42516933288425207,
            0.4114443566650152,
            0.3932195007801056,
            0.37054108711890876,
            0.34355868119746447,
            0.3125217407941818,
            0.27777447924017906,
            0.23974758759140968,
            0.19894729554653168,
            0.1559428833425045,
            0.11135301273316145,
            0.0658305874094367,
            0.02004734321963042,
            -0.02532196370884776,
            -0.06961441249586642,
            -0.11219375021755695,
            -0.15246389758976875,
            -0.1898809641133994,
            -0.2239637146703899,
            -0.25430280808359385,
            -0.28056665416806936,
            -0.3025073865428567,
            -0.31996290013194084,
            -0.33285803347826004,
            -0.3412037007510662,
            -0.3450932316482067,
            -0.3446984514594078,
            -0.34026269894093275,
            -0.3320935508236289,
            -0.32055371068418026,
            -0.3060508109629154,
            -0.28902675583958626,
            -0.26994655653834343,
            -0.24928656965494156,
            -0.22752251848578453,
            -0.20511794928461313,
            -0.1825130395591259,
            -0.1601146012544632,
            -0.1382863000035286,
            -0.11734046414494514,
            -0.09753154963254929,
            -0.07905083522200584,
            -0.06202353164553642,
            -0.04650697484612465,
            -0.032491881400346756,
            -0.01990540698170662,
            -0.008615365251898766,
            0.0015623345971107483,
            0.01085494039580226,
            0.01952337007969618,
            0.027849287376739085,
            0.036124139092862606,
            0.04463549703359604,
            0.05365382868330926,
            0.06342043355107307,
            0.07413452491164207,
            0.08594339527189732,
            0.09893353283405304,
            0.1131230965256691,
            0.12845855578780174,
            0.14481139183044434,
            0.16198065131902695,
            0.17969579994678497,
            0.1976238414645195,
            0.2153783105313778,
            0.23253112472593784,
            0.24862595833837986,
            0.26319389045238495,
            0.27576932962983847,
            0.2859070007689297,
            0.293198361992836,
            0.2972870633821003,
            0.2978839960414916,
            0.29477951815351844,
            0.2878536181524396,
            0.2770833885297179,
            0.26254709903150797,
            0.24442503415048122,
            0.2229967713356018,
            0.19863618351519108,
            0.17180177569389343,
            0.14302553609013557,
            0.11289754137396812,
            0.08205166086554527,
            0.05114687606692314,
            0.020849596709012985,
            -0.008184246718883514,
            -0.03532674163579941,
            -0.0599944069981575,
            -0.08166266442276537,
            -0.09987761452794075,
            -0.11426632478833199,
            -0.12454288126900792,
            -0.13051187386736274,
            -0.1320695960894227,
            -0.12920074723660946,
            -0.12197361513972282,
            -0.11053264141082764,
            -0.09508782625198364,
            -0.07590450718998909,
            -0.05329084396362305,
            -0.02758503146469593,
            0.0008567022159695625,
            0.03167215082794428,
            0.06450357660651207,
            0.09900713339447975,
            0.1348591335117817,
            0.17176219448447227,
            0.20944756269454956,
            0.24767566844820976,
            0.2862352095544338,
            0.3249400928616524,
            0.3636241208296269,
            0.4021354904398322,
            0.440330121666193,
            0.4780647698789835,
            0.5151904262602329,
            0.5515456441789865,
            0.5869517652317882,
            0.6212092846399173,
            0.6540949473856017,
            0.6853615292347968,
            0.7147388169541955,
            0.7419370613060892,
            0.7666509688106089,
            0.7885662270709872,
            0.8073663963004947,
            0.8227410577237606,
            0.8343941029161215,
            0.8420521970838308,
            0.8454728471115232,
            0.8444515089504421,
            0.8388279527425766,
            0.828491423279047,
            0.8133837059140205,
            0.7935007363557816,
            0.7688928879797459,
            0.7396638244390488,
            0.7059669252485037,
            0.6680016033351421,
            0.6260084081441164,
            0.5802632081322372,
            0.5310713255312294,
            0.47876212443225086,
            0.42368333344347775,
            0.36619685823097825,
            0.30667461501434445,
            0.24549641081830487,
            0.18304784875363111,
            0.1197208072990179,
            0.05591326020658016,
            -0.007968876510858536,
            -0.07150992471724749,
            -0.1342823141021654,
            -0.19584486121311784,
            -0.25574097968637943,
            -0.3134991079568863,
            -0.3686330795753747,
            -0.42064484395086765,
            -0.4690288882702589,
            -0.5132789872586727,
            -0.5528961978852749,
            -0.5873992815613747,
            -0.6163362301886082,
            -0.6392979025840759,
            -0.6559313908219337,
            -0.6659547165036201,
            -0.6691702641546726,
            -0.6654774462804198,
            -0.6548837884329259,
            -0.6375136207789183,
            -0.6136130075901747,
            -0.5835526548326015,
            -0.5478253224864602,
            -0.5070401346310973,
            -0.4619118148693815,
            -0.41324690729379654,
            -0.36192445270717144,
            -0.3088746452704072,
            -0.2550544342957437,
            -0.20142047479748726,
            -0.14890187233686447,
            -0.0983719490468502,
            -0.05062208836898208,
            -0.006336342077702284,
            0.03392967768013477,
            0.06976673379540443,
            0.1009245365858078
        ],
        [
            -0.14005649171667756,
            -0.1047111144871451,
            -0.06585687398910522,
            -0.02410273067653179,
            0.019835898652672768,
            0.06515226140618324,
            0.11096764355897903,
            0.1563631258904934,
            0.20041090995073318,
            0.24220061115920544,
            0.28087166137993336,
            0.31563637498766184,
            0.3458039853721857,
            0.3708116787020117,
            0.3902385588735342,
            0.40381869580596685,
            0.41144145745784044,
            0.4131580675020814,
            0.4091833923012018,
            0.39987719524651766,
            0.3857327033765614,
            0.36735742213204503,
            0.3454548981972039,
            0.32079179072752595,
            0.2941730162128806,
            0.2664143145084381,
            0.23830856569111347,
            0.21060706488788128,
            0.18399232253432274,
            0.1590578630566597,
            0.13629105314612389,
            0.11605599150061607,
            0.09858966059982777,
            0.08400058932602406,
            0.07226848206482828,
            0.06325319595634937,
            0.05670332908630371,
            0.05227293982170522,
            0.04954326315782964,
            0.048038964392617345,
            0.04725202266126871,
            0.0466698189266026,
            0.04579138976987451,
            0.04415211686864495,
            0.04134224820882082,
            0.03702385723590851,
            0.030940155498683453,
            0.022934102453291416,
            0.012952209450304508,
            0.0010373264085501432,
            -0.01267036737408489,
            -0.02793305739760399,
            -0.04443429922685027,
            -0.061788026650901884,
            -0.07955536141525954,
            -0.09725797502323985,
            -0.11440086597576737,
            -0.130493032396771,
            -0.1450655187945813,
            -0.15768742747604847,
            -0.1679817057447508,
            -0.17563751456327736,
            -0.180422130972147,
            -0.18218587525188923,
            -0.18087634816765785,
            -0.17652816697955132,
            -0.1692641954869032,
            -0.15928909555077553,
            -0.14688105694949627,
            -0.13237654697149992,
            -0.11616315832361579,
            -0.09866117872297764,
            -0.08030665572732687,
            -0.06153668231127085,
            -0.0427734749391675,
            -0.024412548169493675,
            -0.006804655538871884,
            0.009749608114361763,
            0.025018103420734406,
            0.03883683308959007,
            0.05111299082636833,
            0.06182657182216644,
            0.0710245631635189,
            0.07882389798760414,
            0.08539411425590515,
            0.09094909764826298,
            0.0957365594804287,
            0.10002456605434418,
            0.10408645495772362,
            0.10819045454263687,
            0.1125812754034996,
            0.11746934847906232,
            0.12301944568753242,
            0.12934358837082982,
            0.13649577391333878,
            0.1444631153717637,
            0.15317141450941563,
            0.16248371824622154,
            0.1722045898786746,
            0.18209155276417732,
            0.19186688447371125,
            0.20122780790552497,
            0.2098583560436964,
            0.2174447716679424,
            0.22369492147117853,
            0.22835253458470106,
            0.23120641766581684,
            0.23210624512284994,
            0.230966929346323,
            0.22778593748807907,
            0.2226457493379712,
            0.21570720616728067,
            0.20720643596723676,
            0.19745212560519576,
            0.18681579222902656,
            0.1757164839655161,
            0.1646016240119934,
            0.15393384359776974,
            0.14417006075382233,
            0.13573269546031952,
            0.1289992555975914,
            0.12427634000778198,
            0.12178084254264832,
            0.12163404375314713,
            0.12384352833032608,
            0.12829527258872986,
            0.13475704938173294,
            0.14287663623690605,
            0.15219376608729362,
            0.16215181350708008,
            0.17211664840579033,
            0.18139876192435622,
            0.18927764240652323,
            0.1950350385159254,
            0.19798384234309196,
            0.19749623909592628,
            0.19303861819207668,
            0.1842013169080019,
            0.1707191802561283,
            0.1524939313530922,
            0.12961148843169212,
            0.10234880819916725,
            0.07117590308189392,
            0.03675105422735214,
            -9.24430787563324e-05,
            -0.038366273045539856,
            -0.07695543207228184,
            -0.11464645154774189,
            -0.1501730652526021,
            -0.1822564397007227,
            -0.20964756805915385,
            -0.23117470182478428,
            -0.24578122794628143,
            -0.25257332995533943,
            -0.2508523240685463,
            -0.2401481308043003,
            -0.22024478763341904,
            -0.19119085371494293,
            -0.15330638363957405,
            -0.1071800235658884,
            -0.05365733616054058,
            0.006188003346323967,
            0.07108450750820339,
            0.13959670859912876,
            0.21017574984580278,
            0.28121039643883705,
            0.3510843925178051,
            0.41822513565421104,
            0.48116086423397064,
            0.5385688990354538,
            0.5893199564889073,
            0.6325154881924391,
            0.6675188895314932,
            0.693976541981101,
            0.7118213139474392,
            0.7212724313139915,
            0.7228246163576841,
            0.7172216828912497,
            0.7054191265488043,
            0.6885477099567652,
            0.6678577773272991,
            0.6446686424314976,
            0.62030771933496,
            0.5960554708726704,
            0.573087168901111,
            0.5524249798618257,
            0.5348862619139254,
            0.5210527976305457,
            0.5112425563856959,
            0.505494212731719,
            0.503561282530427,
            0.5049176514148712,
            0.5087824612855911,
            0.5141485556960106,
            0.5198261365294456,
            0.524491660296917,
            0.5267370492219925,
            0.5251359939575195,
            0.5183008871972561,
            0.5049444064497948,
            0.4839373044669628,
            0.4543545190244913,
            0.41552358865737915,
            0.36705484241247177,
            0.3088601678609848,
            0.24116604775190353,
            0.16450442373752594,
            0.07970607280731201,
            -0.012128300964832306,
            -0.10966728255152702,
            -0.2114022597670555,
            -0.31569771468639374,
            -0.42085017915815115,
            -0.5251492946408689,
            -0.6269433312118053,
            -0.7246944606304169,
            -0.8170347176492214,
            -0.9028104413300753,
            -0.9811163619160652,
            -1.0513219581916928,
            -1.113087646663189,
            -1.1663680337369442,
            -1.2113909535109997,
            -1.2486402839422226,
            -1.278818465769291,
            -1.3028029203414917,
            -1.3215954080224037,
            -1.3362648487091064,
            -1.347892865538597,
            -1.3575123697519302,
            -1.3660506159067154,
            -1.3742869347333908,
            -1.3828032799065113,
            -1.391958862543106,
            -1.4018651992082596,
            -1.4123796820640564,
            -1.4231145903468132,
            -1.4334510639309883,
            -1.4425679743289948,
            -1.449479877948761,
            -1.453090414404869,
            -1.4522466510534286,
            -1.445800468325615,
            -1.432666927576065,
            -1.4118877202272415,
            -1.3826857656240463,
            -1.3445166051387787,
            -1.2971079349517822,
            -1.2404900044202805,
            -1.1750070974230766,
            -1.101330354809761,
            -1.0204409752041101,
            -0.9336037524044514,
            -0.842326283454895,
            -0.7483135014772415,
            -0.6534102112054825,
            -0.5595331192016602,
            -0.4685976952314377,
            -0.3824455291032791,
            -0.3027747571468353,
            -0.23106950521469116,
            -0.16854599863290787,
            -0.11610207171179354,
            -0.07427850365638733,
            -0.043241649866104126,
            -0.022766515612602234,
            -0.012253277003765106,
            -0.010752491652965546,
            -0.017001494765281677,
            -0.029469914734363556,
            -0.04643458127975464,
            -0.06604533642530441,
            -0.08639666438102722,
            -0.10561654716730118,
            -0.12194881588220596,
            -0.1338193044066429,
            -0.13991502672433853,
            -0.13923481851816177,
            -0.13113955408334732,
            -0.11538035422563553,
            -0.09211859107017517,
            -0.061924442648887634,
            -0.02575574815273285,
            0.015075087547302246,
            0.05894838273525238,
            0.10399894416332245,
            0.14819058775901794,
            0.18939422070980072,
            0.22547169774770737,
            0.2543630227446556,
            0.2741669937968254,
            0.2832172177731991,
            0.2801582105457783,
            0.26399671100080013,
            0.23413704545237124,
            0.19041837938129902,
            0.1331242322921753,
            0.06297226995229721,
            -0.018906667828559875,
            -0.11100605130195618,
            -0.21149853616952896,
            -0.3182976692914963,
            -0.4291323348879814,
            -0.5416315570473671,
            -0.6534031257033348,
            -0.7621194049715996,
            -0.8655975684523582,
            -0.96187449619174,
            -1.0492651909589767,
            -1.1264191959053278,
            -1.1923563643358648,
            -1.2464908547699451,
            -1.2886413112282753,
            -1.3190218675881624,
            -1.33821383677423,
            -1.3471358604729176,
            -1.346995823085308,
            -1.339225696399808,
            -1.3254170501604676,
            -1.3072503469884396,
            -1.286423422396183,
            -1.2645831629633904,
            -1.2432526350021362,
            -1.2237705364823341,
            -1.2072496488690376,
            -1.1945357844233513,
            -1.186176210641861,
            -1.1824118690565228,
            -1.1831797193735838,
            -1.188119849190116,
            -1.196605559438467,
            -1.2077822461724281,
            -1.2206157338805497,
            -1.2339448034763336,
            -1.2465408220887184,
            -1.2571655362844467,
            -1.2646339386701584,
            -1.2678764313459396,
            -1.2659804373979568,
            -1.258236676454544,
            -1.2441792339086533,
            -1.2236092239618301,
            -1.1966037079691887,
            -1.1635165959596634,
            -1.1249676011502743,
            -1.0818203389644623,
            -1.035148248076439,
            -0.9861931651830673,
            -0.9363138396292925,
            -0.8869386818259954,
            -0.8395038098096848,
            -0.7954005878418684,
            -0.7559197247028351,
            -0.7222006171941757,
            -0.695184737443924,
            -0.6755857523530722,
            -0.6638574488461018,
            -0.6601772233843803,
            -0.664437972009182,
            -0.6762545108795166,
            -0.694977656006813,
            -0.719716414809227,
            -0.7493737637996674,
            -0.7826819345355034,
            -0.8182474877685308,
            -0.8546041119843721,
            -0.8902663663029671,
            -0.9237739779055119,
            -0.9537417143583298,
            -0.97891004383564,
            -0.9981811940670013,
            -1.010652668774128,
            -1.015645019710064,
            -1.0127224698662758,
            -1.0016962587833405,
            -0.9826321601867676,
            -0.9558379426598549,
            -0.921847753226757,
            -0.8813954442739487,
            -0.8353897407650948,
            -0.7848812267184258,
            -0.7310202494263649,
            -0.6750182770192623,
            -0.6181100867688656,
            -0.5615060850977898,
            -0.506357523612678,
            -0.45372065622359514,
            -0.40453097550198436,
            -0.35956692323088646,
            -0.31943733152002096,
            -0.28456684201955795,
            -0.2551818727515638,
            -0.23131562408525497,
            -0.21281163021922112,
            -0.19933207891881466,
            -0.1903720423579216,
            -0.1852874532341957,
            -0.18331273645162582,
            -0.1835918202996254,
            -0.18520646542310715,
            -0.18720631301403046,
            -0.1886436641216278,
            -0.18859858810901642,
            -0.186203271150589,
            -0.18067799508571625,
            -0.1713489443063736,
            -0.15766820311546326,
            -0.13923151791095734,
            -0.11578868329524994,
            -0.08724938333034515,
            -0.05368572473526001,
            -0.0153326615691185,
            0.027419134974479675,
            0.07403500378131866,
            0.12385428696870804,
            0.17610647529363632,
            0.2299293503165245,
            0.28439220786094666,
            0.33852046076208353,
            0.39132730662822723,
            0.4418366253376007,
            0.4891095981001854,
            0.5322706243023276,
            0.5705241300165653,
            0.6031775884330273,
            0.6296584978699684,
            0.6495356634259224,
            0.662522941827774,
            0.6684801876544952,
            0.6674202159047127,
            0.6595042571425438,
            0.6450367569923401,
            0.6244481652975082,
            0.5982875972986221,
            0.5671929270029068,
            0.5318781137466431,
            0.49310271441936493,
            0.4516550935804844,
            0.4083262048661709,
            0.36387653462588787,
            0.31902300636284053,
            0.2744175875559449,
            0.23063005693256855,
            0.1881348341703415,
            0.14729775860905647,
            0.10837733745574951,
            0.07152640260756016,
            0.036793037317693233,
            0.004128217697143555,
            -0.026595033705234528,
            -0.05556844174861908,
            -0.08302833139896393,
            -0.10923099890351295,
            -0.13443851470947266,
            -0.15889166668057442,
            -0.182786513119936,
            -0.20626448467373848,
            -0.22939163446426392,
            -0.25215102173388004,
            -0.2744351699948311,
            -0.296045764349401,
            -0.31669306196272373,
            -0.33601593831554055,
            -0.3535860972478986,
            -0.36892939219251275,
            -0.38155262637883425,
            -0.39096520096063614,
            -0.3967039342969656,
            -0.39836054015904665,
            -0.3956127669662237,
            -0.3882438859436661,
            -0.3761658575385809,
            -0.35943054407835007,
            -0.3382439212873578,
            -0.3129699286073446,
            -0.28412601817399263,
            -0.252375896088779,
            -0.21851153299212456,
            -0.18342968448996544,
            -0.14810587093234062,
            -0.11355957388877869,
            -0.08081980794668198,
            -0.05088689923286438,
            -0.0246892049908638,
            -0.0030450597405433655,
            0.013367224484682083,
            0.024040356278419495,
            0.028664331883192062,
            0.02714724186807871,
            0.019625428365543485,
            0.00645846500992775,
            -0.011778050102293491,
            -0.0343044139444828,
            -0.06016449071466923,
            -0.08825689367949963,
            -0.11738107725977898,
            -0.1462705433368683,
            -0.17364760674536228,
            -0.1982733381446451,
            -0.21898748725652695
        ],
        [
            0.022309280931949615,
            0.040454644709825516,
            0.061195459216833115,
            0.08367867581546307,
            0.1069407518953085,
            0.12994294939562678,
            0.15160673830541782,
            0.1708560474216938,
            0.1866482695331797,
            0.1980190360918641,
            0.20411972515285015,
            0.2042526127770543,
            0.19788733310997486,
            0.184683695435524,
            0.1645069271326065,
            0.1374433133751154,
            0.10379817197099328,
            0.06408570520579815,
            0.019019680097699165,
            -0.030500645865686238,
            -0.08343290025368333,
            -0.13861458376049995,
            -0.19478634372353554,
            -0.2506332448683679,
            -0.30482637882232666,
            -0.3560628741979599,
            -0.40309641137719154,
            -0.4447876960039139,
            -0.4801295502111316,
            -0.5082776150666177,
            -0.5285834241658449,
            -0.5406013838946819,
            -0.5441003926098347,
            -0.5390882473438978,
            -0.5258010365068913,
            -0.5046892426908016,
            -0.4764121435582638,
            -0.44181553833186626,
            -0.4019049098715186,
            -0.35782882384955883,
            -0.31082170782610774,
            -0.2621709303930402,
            -0.2131926417350769,
            -0.1651871302165091,
            -0.11939341831021011,
            -0.07695630099624395,
            -0.038885245216079056,
            -0.006029703188687563,
            0.02095356583595276,
            0.04161687567830086,
            0.05573060177266598,
            0.06330071948468685,
            0.06456134654581547,
            0.0599655956029892,
            0.050173480063676834,
            0.03602651786059141,
            0.018520131707191467,
            -0.0012272363528609276,
            -0.022006862796843052,
            -0.04257091600447893,
            -0.061675773933529854,
            -0.0781289953738451,
            -0.09082680195569992,
            -0.09878798760473728,
            -0.10120364278554916,
            -0.09746908489614725,
            -0.08719750819727778,
            -0.07023996484349482,
            -0.04669615998864174,
            -0.01692189509049058,
            0.018490023910999298,
            0.058721110224723816,
            0.10275082290172577,
            0.14938956405967474,
            0.1973285088315606,
            0.24517228896729648,
            0.29149225261062384,
            0.3348779296502471,
            0.3739865627139807,
            0.4075971804559231,
            0.43465718999505043,
            0.4543136917054653,
            0.4659537151455879,
            0.46922337636351585,
            0.46405571326613426,
            0.45067076571285725,
            0.42957217898219824,
            0.4015382453799248,
            0.3675897940993309,
            0.32895414158701897,
            0.28702754713594913,
            0.24332492426037788,
            0.1994294933974743,
            0.15692429337650537,
            0.1173455873504281,
            0.08211990259587765,
            0.05251261964440346,
            0.029577940702438354,
            0.01413647085428238,
            0.006718803197145462,
            0.0075529590249061584,
            0.016561318188905716,
            0.03335624560713768,
            0.05725107155740261,
            0.08728610351681709,
            0.12227948289364576,
            0.16085924743674695,
            0.20151234604418278,
            0.24263807013630867,
            0.2826148122549057,
            0.31986892595887184,
            0.3529278729110956,
            0.3804695587605238,
            0.4013742748647928,
            0.4147657754365355,
            0.42005199851701036,
            0.4169433150673285,
            0.4054438697639853,
            0.3858667863532901,
            0.358822463080287,
            0.32517428044229746,
            0.28601322043687105,
            0.24261209019459784,
            0.19637149386107922,
            0.14876661077141762,
            0.10127512365579605,
            0.055344246327877045,
            0.012314356863498688,
            -0.02662750333547592,
            -0.0604928582906723,
            -0.08852402120828629,
            -0.11022210866212845,
            -0.12537267804145813,
            -0.1340320147573948,
            -0.13651509210467339,
            -0.1333949789404869,
            -0.12545450404286385,
            -0.1136460043489933,
            -0.09905598685145378,
            -0.08285564929246902,
            -0.06623315066099167,
            -0.05034719780087471,
            -0.036271775141358376,
            -0.02495006937533617,
            -0.017146652535302565,
            -0.013419177383184433,
            -0.014087285846471786,
            -0.01922176219522953,
            -0.028638724237680435,
            -0.041915230453014374,
            -0.058407820761203766,
            -0.07727861031889915,
            -0.09752991795539856,
            -0.11805419623851776,
            -0.1376883778721094,
            -0.15525667741894722,
            -0.1696234531700611,
            -0.179753627628088,
            -0.1847570389509201,
            -0.18392802402377129,
            -0.1767735853791237,
            -0.16303003579378128,
            -0.1426917426288128,
            -0.11600396409630775,
            -0.08345267921686172,
            -0.04574558883905411,
            -0.00378485769033432,
            0.04137845151126385,
            0.08857712568715215,
            0.13657875172793865,
            0.18413426633924246,
            0.2300332374870777,
            0.27315299585461617,
            0.3125012069940567,
            0.3472461514174938,
            0.37675774842500687,
            0.40062207356095314,
            0.4186578020453453,
            0.43090380914509296,
            0.4376206514425576,
            0.4392611812800169,
            0.4364484213292599,
            0.42994285374879837,
            0.4205940365791321,
            0.40929679200053215,
            0.3969525471329689,
            0.38442235440015793,
            0.3724822774529457,
            0.3617789223790169,
            0.3528093844652176,
            0.3458939790725708,
            0.3411661833524704,
            0.33857256919145584,
            0.33787331730127335,
            0.33865234814584255,
            0.34034769888967276,
            0.34227251494303346,
            0.3436618964187801,
            0.343729916960001,
            0.3416867312043905,
            0.3367928992956877,
            0.3283970858901739,
            0.31597532890737057,
            0.2991597168147564,
            0.2777678109705448,
            0.25181434862315655,
            0.22150662913918495,
            0.18724843859672546,
            0.1496210778132081,
            0.10936571564525366,
            0.0673418118385598,
            0.02449993882328272,
            -0.018167126923799515,
            -0.05967455729842186,
            -0.09908762108534575,
            -0.1355625179130584,
            -0.16840051888721064,
            -0.19707190245389938,
            -0.2212509852834046,
            -0.24082797020673752,
            -0.2559130797162652,
            -0.266847116407007,
            -0.2741850046440959,
            -0.2786734225228429,
            -0.281219381140545,
            -0.28284460603026673,
            -0.28464139020070434,
            -0.28772458527237177,
            -0.2931716153398156,
            -0.30197292007505894,
            -0.31499020382761955,
            -0.3329111998900771,
            -0.3561937636695802,
            -0.3850464429706335,
            -0.41940969228744507,
            -0.45896222442388535,
            -0.5031085200607777,
            -0.5509954746812582,
            -0.6015523504465818,
            -0.6535217948257923,
            -0.7055032942444086,
            -0.7559980113001075,
            -0.8034828249365091,
            -0.8464593626558781,
            -0.8835114873945713,
            -0.9133718684315681,
            -0.9349587261676788,
            -0.947439156472683,
            -0.9502464681863785,
            -0.9431080222129822,
            -0.9260508567094803,
            -0.8994064927101135,
            -0.8638001382350922,
            -0.8201203495264053,
            -0.7694870680570602,
            -0.7132041826844215,
            -0.6527097821235657,
            -0.5895176902413368,
            -0.5251637073233724,
            -0.46115156589075923,
            -0.39887688867747784,
            -0.33959279768168926,
            -0.2843729183077812,
            -0.23406007885932922,
            -0.18923890218138695,
            -0.1502402201294899,
            -0.11713878810405731,
            -0.08975666016340256,
            -0.06768055260181427,
            -0.050292663276195526,
            -0.03682760149240494,
            -0.02641550451517105,
            -0.01812225580215454,
            -0.011005997657775879,
            -0.004168584942817688,
            0.0031996816396713257,
            0.011773273348808289,
            0.02205142378807068,
            0.03432561457157135,
            0.048666730523109436,
            0.06493431329727173,
            0.08277473598718643,
            0.10162277519702911,
            0.12075117230415344,
            0.13928303122520447,
            0.1562427431344986,
            0.1706182062625885,
            0.1814005896449089,
            0.18762584775686264,
            0.18844202905893326,
            0.18315530568361282,
            0.1712557077407837,
            0.1524571068584919,
            0.1267174519598484,
            0.0942457988858223,
            0.055507808923721313,
            0.011204138398170471,
            -0.03774493187665939,
            -0.0902322307229042,
            -0.14501309767365456,
            -0.20076103508472443,
            -0.2561151012778282,
            -0.3097323998808861,
            -0.360351737588644,
            -0.40683170408010483,
            -0.4482141509652138,
            -0.4837740585207939,
            -0.5130305625498295,
            -0.5357903614640236,
            -0.5521395802497864,
            -0.562442272901535,
            -0.5673239305615425,
            -0.5676525831222534,
            -0.5645021870732307,
            -0.559088297188282,
            -0.5527348443865776,
            -0.5468066334724426,
            -0.542640145868063,
            -0.5414857361465693,
            -0.5444566300138831,
            -0.5524672674946487,
            -0.5661845933645964,
            -0.5860022455453873,
            -0.6120090577751398,
            -0.6439781598746777,
            -0.6813674122095108,
            -0.7233319357037544,
            -0.7687580678611994,
            -0.8162942882627249,
            -0.8644011355936527,
            -0.9114064052700996,
            -0.9555745869874954,
            -0.9951681047677994,
            -1.0285109356045723,
            -1.0540588423609734,
            -1.0704649984836578,
            -1.0766257420182228,
            -1.0717258229851723,
            -1.0552749186754227,
            -1.027120664715767,
            -0.9874621331691742,
            -0.9368398189544678,
            -0.876120999455452,
            -0.8064667861908674,
            -0.7292889063246548,
            -0.646203457377851,
            -0.5589645281434059,
            -0.4694070853292942,
            -0.3793849600479007,
            -0.2906972512137145,
            -0.20502388617023826,
            -0.12387934606522322,
            -0.04855866450816393,
            0.019905926659703255,
            0.08076720964163542,
            0.13357421336695552,
            0.1781907733529806,
            0.21478205546736717,
            0.24378296174108982,
            0.2658852804452181,
            0.2819877425208688,
            0.29314889293164015,
            0.30052470637019724,
            0.3053282657638192,
            0.30877014994621277,
            0.3119881823658943,
            0.3160021249204874,
            0.3216734491288662,
            0.3296717293560505,
            0.3404466584324837,
            0.35418775863945484,
            0.3708308320492506,
            0.3900729827582836,
            0.4113867972046137,
            0.4340298641473055,
            0.45708845485933125,
            0.47951782355085015,
            0.5001911828294396,
            0.5179541204124689,
            0.5316678769886494,
            0.5402643531560898,
            0.5427957698702812,
            0.5384739451110363,
            0.5267138741910458,
            0.5071697309613228,
            0.4797329194843769,
            0.44454947859048843,
            0.4020354449748993,
            0.3528505526483059,
            0.29788635671138763,
            0.23822693154215813,
            0.17511628195643425,
            0.10992903634905815,
            0.04410775378346443,
            -0.02087797224521637,
            -0.08357595279812813,
            -0.14261212944984436,
            -0.1967198064085096,
            -0.24478265829384327,
            -0.28587648272514343,
            -0.3192891404032707,
            -0.3445315472781658,
            -0.36134856194257736,
            -0.36972265504300594,
            -0.3698689453303814,
            -0.3622060236521065,
            -0.34734382573515177,
            -0.3260400593280792,
            -0.299176225438714,
            -0.2677271366119385,
            -0.23270855844020844,
            -0.19515343755483627,
            -0.15606772899627686,
            -0.11638278514146805,
            -0.07694576680660248,
            -0.038495130836963654,
            -0.0016482248902320862,
            0.03313005715608597,
            0.06552248448133469,
            0.09534499049186707,
            0.12255287915468216,
            0.14722398668527603,
            0.16953594237565994,
            0.1897425875067711,
            0.2081538662314415,
            0.22510671615600586,
            0.24093981832265854,
            0.2559671550989151,
            0.2704569026827812,
            0.284621886909008,
            0.29860106855630875,
            0.3124436251819134,
            0.3261256441473961,
            0.3395360689610243,
            0.35247999150305986,
            0.3646959375910228,
            0.3758775033056736,
            0.3857003543525934,
            0.3938291445374489,
            0.39993681758642197,
            0.40373425744473934,
            0.4049975611269474,
            0.4035822357982397,
            0.39944081008434296,
            0.3926309607923031,
            0.3833217644132674,
            0.37178904842585325,
            0.35842485912144184,
            0.34372187592089176,
            0.3282591588795185,
            0.31267959997057915,
            0.2976632658392191,
            0.28391166031360626,
            0.27211161330342293,
            0.2629045322537422,
            0.25685278698801994,
            0.2544258963316679,
            0.25597074814140797,
            0.26169296726584435,
            0.2716379538178444,
            0.2856859900057316,
            0.30354655906558037,
            0.3247646279633045,
            0.3487321510910988,
            0.3747113272547722,
            0.4018445201218128,
            0.42918575555086136,
            0.45574140176177025,
            0.48049892485141754,
            0.5024638473987579,
            0.5207047020085156,
            0.5343794715590775,
            0.542781918309629,
            0.5453542657196522,
            0.5417252220213413,
            0.5317302290350199,
            0.5154060386121273,
            0.4930001925677061,
            0.46497530303895473,
            0.4319951217621565,
            0.3948981147259474,
            0.3546854071319103,
            0.3124733241274953,
            0.269459618255496,
            0.2268850802720408,
            0.18599047232419252,
            0.14798214193433523,
            0.11397939920425415,
            0.08497988060116768,
            0.06181718409061432,
            0.045138269662857056,
            0.035387612879276276,
            0.03279449790716171,
            0.03735344484448433,
            0.04883435368537903,
            0.06678859516978264,
            0.09056746028363705,
            0.11935028713196516,
            0.1521783322095871,
            0.187995295971632
        ],
        [
            -0.15302641171729192,
            -0.16501469165086746,
            -0.17452045902609825,
            -0.1817726567387581,
            -0.1871039499528706,
            -0.19092252850532532,
            -0.19369446486234665,
            -0.19589838478714228,
            -0.19802419428015128,
            -0.20053041819483042,
            -0.20378921553492546,
            -0.20807109028100967,
            -0.21354358922690153,
            -0.22021978348493576,
            -0.22794899600557983,
            -0.2364277932792902,
            -0.24520204588770866,
            -0.2536852043122053,
            -0.26116977259516716,
            -0.26686206832528114,
            -0.2699215514585376,
            -0.2694955407641828,
            -0.264775182120502,
            -0.25502190086990595,
            -0.23962511122226715,
            -0.21814961358904839,
            -0.19035170041024685,
            -0.15623361989855766,
            -0.1160475853830576,
            -0.07028664648532867,
            -0.01972372643649578,
            0.0346011770889163,
            0.0914483368396759,
            0.14937522821128368,
            0.20677203219383955,
            0.26194283459335566,
            0.3131608825351577,
            0.35872331727296114,
            0.3970113508403301,
            0.4265565685927868,
            0.44610533118247986,
            0.45465052127838135,
            0.45149239897727966,
            0.43628616258502007,
            0.4090452529489994,
            0.3701546713709831,
            0.3203696623677388,
            0.2607936570420861,
            0.19284257013350725,
            0.1182099124416709,
            0.03879506327211857,
            -0.04335717484354973,
            -0.12610898353159428,
            -0.20730869099497795,
            -0.2848781943321228,
            -0.3568811006844044,
            -0.42158693075180054,
            -0.47752732783555984,
            -0.5235338658094406,
            -0.5587759166955948,
            -0.582807146012783,
            -0.595552422106266,
            -0.5973132736980915,
            -0.5887428745627403,
            -0.5707986014895141,
            -0.5447128619998693,
            -0.5119366934522986,
            -0.47407518280670047,
            -0.4328077253885567,
            -0.3898175386711955,
            -0.34674340207129717,
            -0.30509674176573753,
            -0.266196895390749,
            -0.2311453726142645,
            -0.20076154777780175,
            -0.175559613853693,
            -0.15574381314218044,
            -0.1412036963738501,
            -0.13151998072862625,
            -0.1259925343329087,
            -0.12368997372686863,
            -0.1234895158559084,
            -0.12414402887225151,
            -0.12433727271854877,
            -0.12273276038467884,
            -0.11805665493011475,
            -0.10915854200720787,
            -0.09506230056285858,
            -0.07501464546658099,
            -0.048534542322158813,
            -0.015411177650094032,
            0.024246294051408768,
            0.0700172670185566,
            0.12119772657752037,
            0.1768108606338501,
            0.23563112318515778,
            0.29624462872743607,
            0.3571042865514755,
            0.41657947935163975,
            0.47301847115159035,
            0.5248158760368824,
            0.5704845599830151,
            0.6087030246853828,
            0.6383783705532551,
            0.6586685180664062,
            0.6690189242362976,
            0.6692020781338215,
            0.6593114547431469,
            0.6397779807448387,
            0.6113221347332001,
            0.5749476328492165,
            0.53189717233181,
            0.48360153660178185,
            0.43164105247706175,
            0.3776836418546736,
            0.3234238941222429,
            0.27052468806505203,
            0.2205471582710743,
            0.1749088168144226,
            0.13484137691557407,
            0.10134363546967506,
            0.07514162547886372,
            0.0566832609474659,
            0.046121206134557724,
            0.04333040490746498,
            0.04790644347667694,
            0.05919875204563141,
            0.07634156139101833,
            0.0982737485319376,
            0.12379388511180878,
            0.15162338316440582,
            0.18044614791870117,
            0.2089543640613556,
            0.2359071597456932,
            0.26016267389059067,
            0.28071154281497,
            0.2967345789074898,
            0.3076137863099575,
            0.31295253336429596,
            0.31258735433220863,
            0.3065795209258795,
            0.29520497331395745,
            0.27895079366862774,
            0.2584855183959007,
            0.23462723195552826,
            0.2082909420132637,
            0.1804761067032814,
            0.1522393561899662,
            0.12463563308119774,
            0.09867511410266161,
            0.07530086347833276,
            0.05534091126173735,
            0.039497640915215015,
            0.02831809176132083,
            0.022178855491802096,
            0.021276935935020447,
            0.025625403271988034,
            0.035062446258962154,
            0.04926688689738512,
            0.0677541047334671,
            0.08990123867988586,
            0.11499906331300735,
            0.14225581288337708,
            0.17082439363002777,
            0.19985468685626984,
            0.22850234061479568,
            0.2559693977236748,
            0.28153691068291664,
            0.3045901097357273,
            0.32463213708251715,
            0.34129624627530575,
            0.35437436401844025,
            0.36380699276924133,
            0.36968693509697914,
            0.37227194011211395,
            0.37196337431669235,
            0.36928781121969223,
            0.36489027738571167,
            0.35950464755296707,
            0.3539224714040756,
            0.34898102283477783,
            0.3455190360546112,
            0.3443468436598778,
            0.3462359309196472,
            0.3518717288970947,
            0.3618304282426834,
            0.37656618282198906,
            0.39636874198913574,
            0.4213536330498755,
            0.4514444712549448,
            0.48638225719332695,
            0.5257196128368378,
            0.5688224285840988,
            0.6148892119526863,
            0.6629533246159554,
            0.7118999883532524,
            0.7605154439806938,
            0.8075027167797089,
            0.8515212163329124,
            0.8912228941917419,
            0.9252909272909164,
            0.9524739235639572,
            0.9716342985630035,
            0.9817863218486309,
            0.9821216575801373,
            0.9720367258414626,
            0.9511542180553079,
            0.9193557500839233,
            0.8767937570810318,
            0.8238824531435966,
            0.761297382414341,
            0.6899731457233429,
            0.6110805422067642,
            0.5259936153888702,
            0.43625931441783905,
            0.34356260299682617,
            0.2496771663427353,
            0.1564239114522934,
            0.06563277542591095,
            -0.020934291183948517,
            -0.10161664802581072,
            -0.17488285154104233,
            -0.23939789086580276,
            -0.2940647527575493,
            -0.33804147876799107,
            -0.3707593664294109,
            -0.3919511344283819,
            -0.40165547654032707,
            -0.4002227783203125,
            -0.3882850110530853,
            -0.3667449355125427,
            -0.33676376938819885,
            -0.29970328509807587,
            -0.25708745419979095,
            -0.21057423949241638,
            -0.16189955174922943,
            -0.11281417310237885,
            -0.06504975259304047,
            -0.020264357328414917,
            0.020024374127388,
            0.05446229875087738,
            0.0818968117237091,
            0.10141769051551819,
            0.11237970739603043,
            0.11441229656338692,
            0.10742255486547947,
            0.09160383604466915,
            0.0674237422645092,
            0.03560513257980347,
            -0.0028836652636528015,
            -0.04689142853021622,
            -0.09508887678384781,
            -0.14601917564868927,
            -0.19814817002043128,
            -0.2498980388045311,
            -0.2996954992413521,
            -0.34600093960762024,
            -0.38735921680927277,
            -0.42243118584156036,
            -0.45002327859401703,
            -0.4691188633441925,
            -0.47889991104602814,
            -0.47874224185943604,
            -0.4682301878929138,
            -0.4471772462129593,
            -0.41561436653137207,
            -0.37375879287719727,
            -0.32201819121837616,
            -0.2609884589910507,
            -0.19142286479473114,
            -0.11421208828687668,
            -0.030355554074048996,
            0.05906211771070957,
            0.15289271180517972,
            0.24993298016488552,
            0.3489614948630333,
            0.44876009225845337,
            0.5481167435646057,
            0.6458540856838226,
            0.7408464476466179,
            0.832025520503521,
            0.9183852523565292,
            0.9989974349737167,
            1.0730084106326103,
            1.139657225459814,
            1.1982805281877518,
            1.2482954300940037,
            1.2892239093780518,
            1.320686022983864,
            1.342408551601693,
            1.3542135786265135,
            1.3560308013111353,
            1.3479022588580847,
            1.329984325915575,
            1.302535416558385,
            1.2659320272505283,
            1.220653172582388,
            1.1672912612557411,
            1.106540134176612,
            1.0391909321770072,
            0.9661227893084288,
            0.8882942423224449,
            0.8067360296845436,
            0.722527340054512,
            0.6367951780557632,
            0.5506766140460968,
            0.46530862152576447,
            0.38180508464574814,
            0.3012433499097824,
            0.22463512420654297,
            0.15290571749210358,
            0.08687098324298859,
            0.02721276879310608,
            -0.025531619787216187,
            -0.07098178565502167,
            -0.1089286357164383,
            -0.13934588432312012,
            -0.16238340735435486,
            -0.1783764362335205,
            -0.18784843385219574,
            -0.19148628413677216,
            -0.19012461602687836,
            -0.18473578989505768,
            -0.17640555649995804,
            -0.16628415137529373,
            -0.1555980071425438,
            -0.1455964297056198,
            -0.137502521276474,
            -0.13248302042484283,
            -0.13163084536790848,
            -0.13591733574867249,
            -0.14615429937839508,
            -0.16296971961855888,
            -0.1867937110364437,
            -0.2178286798298359,
            -0.2560243308544159,
            -0.30108144134283066,
            -0.35244688391685486,
            -0.4093192368745804,
            -0.4706498719751835,
            -0.5351677648723125,
            -0.6014067530632019,
            -0.6677529215812683,
            -0.7324615828692913,
            -0.7937099896371365,
            -0.8496362837031484,
            -0.8984040804207325,
            -0.9382590912282467,
            -0.9675666280090809,
            -0.9848703145980835,
            -0.9889326095581055,
            -0.9787866324186325,
            -0.9537702165544033,
            -0.9135610461235046,
            -0.8581923306046519,
            -0.7880672849714756,
            -0.703964851796627,
            -0.6070097759366035,
            -0.4986681863665581,
            -0.3807453140616417,
            -0.2552901431918144,
            -0.12457279115915298,
            0.008963380008935928,
            0.14278041385114193,
            0.27431161887943745,
            0.4010257311165333,
            0.5205067321658134,
            0.630510687828064,
            0.7290434092283249,
            0.8144184276461601,
            0.8852890282869339,
            0.9407002255320549,
            0.9801113456487656,
            1.0034132301807404,
            1.0109393820166588,
            1.0034425482153893,
            0.9820680394768715,
            0.9483118772041053,
            0.9039822593331337,
            0.8511253446340561,
            0.7919543534517288,
            0.72878797352314,
            0.6639687120914459,
            0.5997731536626816,
            0.5383540838956833,
            0.48166053742170334,
            0.43136757612228394,
            0.3888359861448407,
            0.3550667315721512,
            0.3306618891656399,
            0.31582360714673996,
            0.3103522527962923,
            0.31367638893425465,
            0.3248607758432627,
            0.3426683722063899,
            0.3656116593629122,
            0.39201370626688004,
            0.4200933203101158,
            0.44803211092948914,
            0.47405705600976944,
            0.4965136796236038,
            0.5139359831809998,
            0.5251100100576878,
            0.5291289165616035,
            0.5254253000020981,
            0.5138132572174072,
            0.49448608607053757,
            0.46800975129008293,
            0.4352916982024908,
            0.3975673570530489,
            0.356333764269948,
            0.3132868092507124,
            0.27025935612618923,
            0.2291410192847252,
            0.19179023057222366,
            0.15997090935707092,
            0.13526089116930962,
            0.11899261176586151,
            0.11219121515750885,
            0.1155376210808754,
            0.1293230652809143,
            0.15343982726335526,
            0.18738915026187897,
            0.23028679937124252,
            0.28088204190135,
            0.337628360837698,
            0.39874406158924103,
            0.4622730389237404,
            0.5261543411761522,
            0.5883089900016785,
            0.6467401124536991,
            0.69960006326437,
            0.7452506087720394,
            0.7823465466499329,
            0.8098745224997401,
            0.8271990433568135,
            0.8340850044041872,
            0.8307026922702789,
            0.8176290541887283,
            0.79578672721982,
            0.7664257138967514,
            0.7310735322535038,
            0.6914621479809284,
            0.6494442224502563,
            0.606909241527319,
            0.5657190233469009,
            0.5276265032589436,
            0.4941828139126301,
            0.46669259667396545,
            0.44614560902118683,
            0.43318671733140945,
            0.4280978590250015,
            0.43078146129846573,
            0.4407741278409958,
            0.4572736695408821,
            0.47917699441313744,
            0.5051378980278969,
            0.5336422016844153,
            0.5630837329663336,
            0.59183194860816,
            0.6183070242404938,
            0.6410614629276097,
            0.6588539071381092,
            0.6707239942625165,
            0.6760122552514076,
            0.6744084041565657,
            0.6659701084718108,
            0.6511159744113684,
            0.6306158564984798,
            0.6055629886686802,
            0.5773146599531174,
            0.5474185831844807,
            0.5175592917948961,
            0.4894663469585794,
            0.4648427786305547,
            0.4452655017375946,
            0.43210872559575364,
            0.4264832707121968,
            0.4291686788201332,
            0.4405622314661741,
            0.4606453999876976,
            0.4889926314353943,
            0.5247678160667419,
            0.5667371526360512,
            0.6133299171924591,
            0.6626981943845749,
            0.7127817049622536,
            0.7613914608955383,
            0.8063056245446205,
            0.8453651964664459,
            0.8765728175640106,
            0.8981706500053406,
            0.9087338149547577,
            0.9072244763374329,
            0.8930471390485764,
            0.8660807460546494,
            0.826705738902092,
            0.7757803499698639,
            0.7146269828081131,
            0.6449766606092453
        ],
        [
            0.07902227528393269,
            0.0718905869871378,
            0.06049382872879505,
            0.0446996558457613,
            0.024581121280789375,
            0.0004169400781393051,
            -0.02731212228536606,
            -0.05794242024421692,
            -0.09065195359289646,
            -0.12448595836758614,
            -0.15839915722608566,
            -0.19129302352666855,
            -0.22206131555140018,
            -0.24963204003870487,
            -0.2730032606050372,
            -0.29128812346607447,
            -0.3037460788618773,
            -0.30981993675231934,
            -0.3091514832340181,
            -0.3015944000799209,
            -0.28722079331055284,
            -0.2663316272664815,
            -0.2394333563715918,
            -0.20721233764197677,
            -0.1705214329995215,
            -0.13034621300175786,
            -0.08776326710358262,
            -0.04390133684501052,
            9.312969632446766e-05,
            0.043101050425320864,
            0.08406531624495983,
            0.1220275480300188,
            0.15616422146558762,
            0.18581143231131136,
            0.21048062853515148,
            0.22986803948879242,
            0.24385326355695724,
            0.2525079809129238,
            0.2560768090188503,
            0.2549610994756222,
            0.24969280883669853,
            0.24090613704174757,
            0.2293104249984026,
            0.2156560393050313,
            0.20070076268166304,
            0.18517331007751636,
            0.16975501435808837,
            0.15504229627549648,
            0.14152466505765915,
            0.1295683328062296,
            0.119415033608675,
            0.1111811138689518,
            0.10484994202852249,
            0.10028152912855148,
            0.09723308682441711,
            0.09537540376186371,
            0.09431596100330353,
            0.09362542629241943,
            0.09285958111286163,
            0.09159129112958908,
            0.08943960070610046,
            0.08609231561422348,
            0.0813257247209549,
            0.07502394914627075,
            0.06718213856220245,
            0.057919565588235855,
            0.04748177528381348,
            0.036227863281965256,
            0.024623636156320572,
            0.01322457566857338,
            0.0026528751477599144,
            -0.006428227527067065,
            -0.013337301323190331,
            -0.017406846396625042,
            -0.01800980605185032,
            -0.014590770937502384,
            -0.006691176909953356,
            0.006028985837474465,
            0.023773909430019557,
            0.046597188571467996,
            0.07439117319881916,
            0.1068818075582385,
            0.14363552071154118,
            0.1840653158724308,
            0.22744159400463104,
            0.2729174103587866,
            0.3195504080504179,
            0.3663208484649658,
            0.41217163298279047,
            0.45603802520781755,
            0.49687263928353786,
            0.5336819961667061,
            0.5655453838407993,
            0.5916499346494675,
            0.611313059926033,
            0.6239962354302406,
            0.6293271593749523,
            0.6271071061491966,
            0.6173074208199978,
            0.6000786945223808,
            0.5757356882095337,
            0.5447514653205872,
            0.5077498406171799,
            0.46547718020156026,
            0.4187883846461773,
            0.36861782893538475,
            0.3159539788030088,
            0.2618133872747421,
            0.20721989125013351,
            0.15318215638399124,
            0.10065817832946777,
            0.05053493473678827,
            0.0036125900223851204,
            -0.0394073911011219,
            -0.07793328538537025,
            -0.11150392144918442,
            -0.13979390263557434,
            -0.16261393576860428,
            -0.17991425842046738,
            -0.19177652895450592,
            -0.1984053999185562,
            -0.20012181252241135,
            -0.19735952466726303,
            -0.19063683599233627,
            -0.1805463694036007,
            -0.1677452065050602,
            -0.15293198823928833,
            -0.136826790869236,
            -0.12015524879097939,
            -0.1036280058324337,
            -0.08792811632156372,
            -0.07368526980280876,
            -0.06146897375583649,
            -0.0517655685544014,
            -0.04497359320521355,
            -0.041391197592020035,
            -0.04121144488453865,
            -0.044509947299957275,
            -0.05124646797776222,
            -0.06126927211880684,
            -0.07430629059672356,
            -0.08997795730829239,
            -0.10780719667673111,
            -0.12722667306661606,
            -0.14759953320026398,
            -0.1682211235165596,
            -0.18834556639194489,
            -0.20721101015806198,
            -0.2240520641207695,
            -0.23812022060155869,
            -0.2487003393471241,
            -0.25513964146375656,
            -0.2568656634539366,
            -0.2533999793231487,
            -0.24437713623046875,
            -0.2295512780547142,
            -0.2088119201362133,
            -0.18218729458749294,
            -0.1498466581106186,
            -0.11209581233561039,
            -0.06937620416283607,
            -0.022251267917454243,
            0.028608284890651703,
            0.0824302495457232,
            0.13837528671137989,
            0.19554947596043348,
            0.2530227326788008,
            0.3098677368834615,
            0.3651776611804962,
            0.4180826023221016,
            0.4677763134241104,
            0.5135442316532135,
            0.5547825843095779,
            0.5910063907504082,
            0.6218563690781593,
            0.6471098884940147,
            0.6666883453726768,
            0.6806552205234766,
            0.6892146435566247,
            0.692693529650569,
            0.6915239468216896,
            0.6862357007339597,
            0.6774404483148828,
            0.665801692113746,
            0.6520155388861895,
            0.6367859523743391,
            0.6208030320703983,
            0.6047255154699087,
            0.5891549251973629,
            0.5746194666717201,
            0.5615627346560359,
            0.5503343120217323,
            0.5411808639764786,
            0.5342440754175186,
            0.5295591279864311,
            0.527058981359005,
            0.5265812501311302,
            0.5278868637979031,
            0.5306643322110176,
            0.5345452800393105,
            0.5391270816326141,
            0.5439880881458521,
            0.5487024374306202,
            0.5528565756976604,
            0.556069191545248,
            0.5579933002591133,
            0.5583343207836151,
            0.5568554289638996,
            0.553389173001051,
            0.5478298701345921,
            0.5401264373213053,
            0.5302871223539114,
            0.5183761268854141,
            0.5044981162063777,
            0.48878814466297626,
            0.47140101715922356,
            0.45250094309449196,
            0.4322422072291374,
            0.41076456010341644,
            0.38818279653787613,
            0.36457817256450653,
            0.3399869352579117,
            0.3144018054008484,
            0.2877761572599411,
            0.26002441346645355,
            0.23102492094039917,
            0.20062775909900665,
            0.16866402328014374,
            0.13496515899896622,
            0.0993741899728775,
            0.0617554837372154,
            0.022017501294612885,
            -0.019880838692188263,
            -0.06391648948192596,
            -0.10998038947582245,
            -0.15787989925593138,
            -0.20733169838786125,
            -0.2579549551010132,
            -0.3092752769589424,
            -0.3607259467244148,
            -0.4116627722978592,
            -0.4613732546567917,
            -0.5090975314378738,
            -0.5540427565574646,
            -0.5953986719250679,
            -0.6323700845241547,
            -0.6641974747180939,
            -0.690177395939827,
            -0.7096899300813675,
            -0.7222198620438576,
            -0.7273724395781755,
            -0.7248941538855433,
            -0.7146873734891415,
            -0.6968080419392209,
            -0.6714806761592627,
            -0.6390974819660187,
            -0.6002019941806793,
            -0.5554796867072582,
            -0.5057502873241901,
            -0.4519387651234865,
            -0.39506254717707634,
            -0.3362010680139065,
            -0.27646493911743164,
            -0.21696604788303375,
            -0.1587894782423973,
            -0.1029704213142395,
            -0.050464414060115814,
            -0.0021181777119636536,
            0.04134362190961838,
            0.07933786511421204,
            0.11142999678850174,
            0.13734682649374008,
            0.1569751836359501,
            0.17036055400967598,
            0.17769937217235565,
            0.17931654769927263,
            0.1756418403238058,
            0.16719701141119003,
            0.15457946807146072,
            0.1384253203868866,
            0.11938337236642838,
            0.09808772802352905,
            0.0751330628991127,
            0.05105210840702057,
            0.026298269629478455,
            0.0012224912643432617,
            -0.023938268423080444,
            -0.04906338453292847,
            -0.07414599508047104,
            -0.0992903932929039,
            -0.1247069239616394,
            -0.15070120245218277,
            -0.17764965072274208,
            -0.20597531832754612,
            -0.23612821474671364,
            -0.26854935055598617,
            -0.30365585535764694,
            -0.3418132830411196,
            -0.3833071328699589,
            -0.4283179044723511,
            -0.4769042544066906,
            -0.528987699886784,
            -0.5843448555096984,
            -0.6426071468740702,
            -0.7032612897455692,
            -0.7656553648412228,
            -0.8290131893008947,
            -0.8924632426351309,
            -0.9550535838352516,
            -1.0157808000221848,
            -1.073619768023491,
            -1.127562340348959,
            -1.1766479816287756,
            -1.2199977422133088,
            -1.256844447227195,
            -1.2865587151609361,
            -1.3086732029914856,
            -1.3229031544178724,
            -1.3291493970900774,
            -1.327512787654996,
            -1.3182934485375881,
            -1.3019807897508144,
            -1.279236314818263,
            -1.2508740313351154,
            -1.2178354989737272,
            -1.1811574846506119,
            -1.1419337140396237,
            -1.101280877366662,
            -1.060297667980194,
            -1.0200291415676475,
            -0.981436806730926,
            -0.9453628398478031,
            -0.9124990152195096,
            -0.8833596357144415,
            -0.8582789299543947,
            -0.8373932181857526,
            -0.8206386896781623,
            -0.8077616016380489,
            -0.7983272825367749,
            -0.7917404491454363,
            -0.787273570895195,
            -0.7840887350030243,
            -0.7812813031487167,
            -0.7779127983376384,
            -0.7730554640293121,
            -0.765823882073164,
            -0.755409711971879,
            -0.7411145176738501,
            -0.722384886816144,
            -0.6988362800329924,
            -0.6702680522575974,
            -0.6366754807531834,
            -0.5982504081912339,
            -0.555383114144206,
            -0.5086454097181559,
            -0.4587785582989454,
            -0.40666574612259865,
            -0.3533078394830227,
            -0.2997888159006834,
            -0.24724033381789923,
            -0.19680355861783028,
            -0.14959154278039932,
            -0.10665713995695114,
            -0.06895161420106888,
            -0.0372985303401947,
            -0.012366309762001038,
            0.005347937345504761,
            0.015542164444923401,
            0.018107935786247253,
            0.013138458132743835,
            0.0009179562330245972,
            -0.018091171979904175,
            -0.04325483739376068,
            -0.07380105555057526,
            -0.1088431179523468,
            -0.14740560948848724,
            -0.18845827877521515,
            -0.23094290494918823,
            -0.2738090753555298,
            -0.31605175137519836,
            -0.3567289263010025,
            -0.39498788118362427,
            -0.4300936758518219,
            -0.4614375978708267,
            -0.4885514825582504,
            -0.5111196339130402,
            -0.5289811715483665,
            -0.5421221144497395,
            -0.5506664179265499,
            -0.5548713123425841,
            -0.5551080526784062,
            -0.5518481023609638,
            -0.5456366520375013,
            -0.5370796862989664,
            -0.5268275756388903,
            -0.5155370458960533,
            -0.5038519315421581,
            -0.4923948496580124,
            -0.4817456230521202,
            -0.4724188297986984,
            -0.46485284715890884,
            -0.45940278470516205,
            -0.4563252329826355,
            -0.4557787925004959,
            -0.4578225836157799,
            -0.4624139368534088,
            -0.46941150911152363,
            -0.4785763919353485,
            -0.4895869046449661,
            -0.5020362995564938,
            -0.5154458954930305,
            -0.529283226467669,
            -0.5429702512919903,
            -0.5558993108570576,
            -0.5674487892538309,
            -0.576993225608021,
            -0.5839154347777367,
            -0.5876277349889278,
            -0.5875803902745247,
            -0.583276841789484,
            -0.5742823556065559,
            -0.5602513626217842,
            -0.5409301072359085,
            -0.5161567106842995,
            -0.485872246325016,
            -0.45013830065727234,
            -0.40913258492946625,
            -0.36314739659428596,
            -0.31258486211299896,
            -0.2579542510211468,
            -0.1998719833791256,
            -0.13904037000611424,
            -0.07623449293896556,
            -0.012290333164855838,
            0.05191848333925009,
            0.11549631133675575,
            0.1775470613501966,
            0.237198606133461,
            0.29362391866743565,
            0.34606233052909374,
            0.39383855648338795,
            0.43637819215655327,
            0.47321996092796326,
            0.5040383227169514,
            0.5286499597132206,
            0.5470127332955599,
            0.5592155167832971,
            0.5654854439198971,
            0.5661729499697685,
            0.5617349459789693,
            0.55271568428725,
            0.5397371146827936,
            0.5234634205698967,
            0.5045802220702171,
            0.4837661236524582,
            0.46167338639497757,
            0.43890048563480377,
            0.4159739166498184,
            0.39333250373601913,
            0.3713119402527809,
            0.35013769567012787,
            0.32992318645119667,
            0.31066580256447196,
            0.29225954972207546,
            0.274514626711607,
            0.2571685991133563,
            0.23991311341524124,
            0.22241269424557686,
            0.20432516187429428,
            0.1853359155356884,
            0.16517960652709007,
            0.14366302452981472,
            0.12068771151825786,
            0.09627208177698776,
            0.07054753392003477,
            0.043769135139882565,
            0.016321555711328983,
            -0.011297565419226885,
            -0.038493224419653416,
            -0.06458647223189473,
            -0.08884486928582191,
            -0.11050883465213701,
            -0.12883170589338988,
            -0.1431141896173358,
            -0.15273119881749153,
            -0.15716992411762476,
            -0.1560652917250991,
            -0.14922570437192917,
            -0.13664644118398428,
            -0.11852297373116016,
            -0.09526164084672928,
            -0.06747931987047195,
            -0.03598569706082344,
            -0.0017635524272918701,
            0.0340544618666172,
            0.07021544873714447,
            0.10540149360895157,
            0.1382591649889946,
            0.16745345294475555,
            0.1917150765657425
        ],
        [
            -0.11845796182751656,
            -0.11345203081145883,
            -0.10222891997545958,
            -0.0848071239888668,
            -0.061459217220544815,
            -0.03270589280873537,
            0.0007153982296586037,
            0.03788718394935131,
            0.07772808708250523,
            0.11905410327017307,
            0.16062035039067268,
            0.20116859674453735,
            0.2394738383591175,
            0.27440392691642046,
            0.30495573207736015,
            0.3302934467792511,
            0.349771436303854,
            0.3629661202430725,
            0.3696834109723568,
            0.36996353045105934,
            0.3640827164053917,
            0.3525256961584091,
            0.3359570875763893,
            0.31519554555416107,
            0.291176401078701,
            0.26491098664700985,
            0.2374330386519432,
            0.2097605774179101,
            0.1828592381789349,
            0.15758601296693087,
            0.13465323206037283,
            0.11461754702031612,
            0.09785521309822798,
            0.08454122487455606,
            0.07464715093374252,
            0.06794550735503435,
            0.06404359173029661,
            0.062398246955126524,
            0.06233993265777826,
            0.06311475858092308,
            0.06390799395740032,
            0.06389634869992733,
            0.062299685552716255,
            0.05841669626533985,
            0.051650384441018105,
            0.04154881648719311,
            0.02782323956489563,
            0.010369224473834038,
            -0.01073400117456913,
            -0.035219717770814896,
            -0.06264498084783554,
            -0.0924075860530138,
            -0.12377889081835747,
            -0.1559244766831398,
            -0.18795612826943398,
            -0.21896703727543354,
            -0.2480745657812804,
            -0.2744593657553196,
            -0.2974063362926245,
            -0.31634962372481823,
            -0.33089342527091503,
            -0.3408331102691591,
            -0.3461817065253854,
            -0.3471630113199353,
            -0.3442094922065735,
            -0.3379529807716608,
            -0.32919337321072817,
            -0.31888139666989446,
            -0.30808152072131634,
            -0.2979173790663481,
            -0.289533824659884,
            -0.2840530797839165,
            -0.28251460939645767,
            -0.28584086149930954,
            -0.29480452463030815,
            -0.3099786776583642,
            -0.3317159516736865,
            -0.360128965228796,
            -0.39508582279086113,
            -0.4362063817679882,
            -0.4828652963042259,
            -0.5342336134053767,
            -0.5892863813787699,
            -0.6468414179980755,
            -0.7055990658700466,
            -0.7641894444823265,
            -0.8212237656116486,
            -0.8753508068621159,
            -0.9252887815237045,
            -0.9698728062212467,
            -1.0081030698493123,
            -1.039167819544673,
            -1.0624740049242973,
            -1.0776588283479214,
            -1.0846111103892326,
            -1.083461619913578,
            -1.0745700746774673,
            -1.0585088208317757,
            -1.0360455960035324,
            -1.008102286607027,
            -0.9757351726293564,
            -0.9400671124458313,
            -0.9022653764113784,
            -0.8635052647441626,
            -0.8249193951487541,
            -0.7875663340091705,
            -0.7523911967873573,
            -0.7202076092362404,
            -0.6916712746024132,
            -0.6672828756272793,
            -0.6473506428301334,
            -0.6320129036903381,
            -0.6212421171367168,
            -0.6148571185767651,
            -0.6125314943492413,
            -0.613819383084774,
            -0.6181878447532654,
            -0.625035185366869,
            -0.6337193474173546,
            -0.6435871310532093,
            -0.6539907269179821,
            -0.6643072888255119,
            -0.6739650368690491,
            -0.6824491061270237,
            -0.6893190965056419,
            -0.6942167617380619,
            -0.6968549229204655,
            -0.6970264986157417,
            -0.6945930831134319,
            -0.6894809082150459,
            -0.6816671825945377,
            -0.6711740419268608,
            -0.6580531150102615,
            -0.6423894669860601,
            -0.6242736130952835,
            -0.6038133781403303,
            -0.5811209760140628,
            -0.5563134783878922,
            -0.5295086335390806,
            -0.5008417833596468,
            -0.4704551827162504,
            -0.4385100728832185,
            -0.40520159248262644,
            -0.37076285295188427,
            -0.3354788087308407,
            -0.2996786795556545,
            -0.26374367997050285,
            -0.22811108455061913,
            -0.19327694550156593,
            -0.159791748970747,
            -0.1282421052455902,
            -0.09924060106277466,
            -0.07341212965548038,
            -0.051386536564677954,
            -0.03375435248017311,
            -0.021065032109618187,
            -0.013806179165840149,
            -0.012368887662887573,
            -0.01702502742409706,
            -0.027925655245780945,
            -0.04508250206708908,
            -0.06834691017866135,
            -0.09742386639118195,
            -0.13185928761959076,
            -0.1710468903183937,
            -0.21425270289182663,
            -0.26061921566724777,
            -0.3091992139816284,
            -0.35897569358348846,
            -0.40889120660722256,
            -0.4578892532736063,
            -0.504945860709995,
            -0.5490956958383322,
            -0.589465782046318,
            -0.6253075785934925,
            -0.6560256704688072,
            -0.6811818964779377,
            -0.7005206644535065,
            -0.7139750123023987,
            -0.7216572351753712,
            -0.7238650266081095,
            -0.7210650742053986,
            -0.713865727186203,
            -0.7029951568692923,
            -0.6892833095043898,
            -0.6736146453768015,
            -0.6568954288959503,
            -0.6400299072265625,
            -0.6238792687654495,
            -0.6092293933033943,
            -0.5967673808336258,
            -0.5870484113693237,
            -0.5804875865578651,
            -0.5773480162024498,
            -0.5777293480932713,
            -0.5815763799473643,
            -0.5886806100606918,
            -0.5987097173929214,
            -0.6112134680151939,
            -0.6256403103470802,
            -0.641378216445446,
            -0.657779261469841,
            -0.6741915941238403,
            -0.6899892091751099,
            -0.7046029940247536,
            -0.7175372391939163,
            -0.7283859774470329,
            -0.7368718087673187,
            -0.7428439222276211,
            -0.7462831661105156,
            -0.7472994793206453,
            -0.7461313065141439,
            -0.7431349875405431,
            -0.7387645356357098,
            -0.7335515217855573,
            -0.7280961023643613,
            -0.7230161838233471,
            -0.7189468629658222,
            -0.7165045794099569,
            -0.7162778405472636,
            -0.718785235658288,
            -0.724466398358345,
            -0.733673732727766,
            -0.7466528546065092,
            -0.7635452523827553,
            -0.7843922562897205,
            -0.8091290555894375,
            -0.8375963903963566,
            -0.8695479147136211,
            -0.904664708301425,
            -0.942568794824183,
            -0.9828468132764101,
            -1.0250624129548669,
            -1.068767630495131,
            -1.1135212327353656,
            -1.158907058648765,
            -1.2045289613306522,
            -1.2500293552875519,
            -1.2950848191976547,
            -1.339412771165371,
            -1.382761873304844,
            -1.4249196648597717,
            -1.4656838104128838,
            -1.5048714578151703,
            -1.5423061698675156,
            -1.5778018832206726,
            -1.6111615002155304,
            -1.6421703398227692,
            -1.67058265209198,
            -1.696124643087387,
            -1.7184947431087494,
            -1.7373701632022858,
            -1.7524085938930511,
            -1.7632553577423096,
            -1.769555151462555,
            -1.77096888422966,
            -1.767180860042572,
            -1.7579235583543777,
            -1.7429892420768738,
            -1.7222488671541214,
            -1.6956645250320435,
            -1.663289152085781,
            -1.6252786964178085,
            -1.5819030795246363,
            -1.533546444028616,
            -1.480706587433815,
            -1.4239721670746803,
            -1.3640291541814804,
            -1.301633596420288,
            -1.2375975549221039,
            -1.1727725267410278,
            -1.1080201864242554,
            -1.0442025512456894,
            -0.9821622148156166,
            -0.9226824790239334,
            -0.8664876818656921,
            -0.8142251744866371,
            -0.766444880515337,
            -0.723595030605793,
            -0.6860068161040545,
            -0.6539097316563129,
            -0.6274274848401546,
            -0.6065795104950666,
            -0.5913002481684089,
            -0.5814356151968241,
            -0.5767651367932558,
            -0.5770288407802582,
            -0.5819177366793156,
            -0.5911084450781345,
            -0.6042695343494415,
            -0.6210638508200645,
            -0.641173705458641,
            -0.664293959736824,
            -0.690136045217514,
            -0.7184523195028305,
            -0.7490137368440628,
            -0.7815894335508347,
            -0.8159718960523605,
            -0.8519542962312698,
            -0.8893084675073624,
            -0.9278035759925842,
            -0.9671836048364639,
            -1.0071500539779663,
            -1.0473651848733425,
            -1.087464660173282,
            -1.1270368546247482,
            -1.1656224932521582,
            -1.202739516273141,
            -1.2378809656947851,
            -1.27053458429873,
            -1.300185744650662,
            -1.3263384364545345,
            -1.3485349863767624,
            -1.366377241909504,
            -1.3795406594872475,
            -1.3877704441547394,
            -1.3909199684858322,
            -1.388948880136013,
            -1.381927203387022,
            -1.370044719427824,
            -1.3535974230617285,
            -1.3329878859221935,
            -1.308700330555439,
            -1.2813104093074799,
            -1.2514442577958107,
            -1.2197617292404175,
            -1.1869387775659561,
            -1.1536382883787155,
            -1.120482712984085,
            -1.0880360901355743,
            -1.0567874610424042,
            -1.027136530727148,
            -0.999372087419033,
            -0.9736698393244296,
            -0.9500953685492277,
            -0.9285858906805515,
            -0.9089774191379547,
            -0.891017759218812,
            -0.8743786178529263,
            -0.8586719520390034,
            -0.8434809893369675,
            -0.8283829167485237,
            -0.8129598870873451,
            -0.7968455031514168,
            -0.779727041721344,
            -0.7613743245601654,
            -0.7416567802429199,
            -0.7205381318926811,
            -0.6980873122811317,
            -0.674487829208374,
            -0.6500212848186493,
            -0.6250457316637039,
            -0.5999798104166985,
            -0.5752961859107018,
            -0.5514830946922302,
            -0.5290212705731392,
            -0.5083580538630486,
            -0.48988040536642075,
            -0.4738873019814491,
            -0.4605710953474045,
            -0.45000413805246353,
            -0.44211985170841217,
            -0.436710923910141,
            -0.43343430757522583,
            -0.43181727826595306,
            -0.4312709718942642,
            -0.4311114400625229,
            -0.4305873215198517,
            -0.4289047569036484,
            -0.4252656549215317,
            -0.41889454424381256,
            -0.40908220410346985,
            -0.3952089101076126,
            -0.3767809122800827,
            -0.35345131158828735,
            -0.3250366896390915,
            -0.29153701663017273,
            -0.25313302129507065,
            -0.21018058061599731,
            -0.1632089838385582,
            -0.11289070919156075,
            -0.06003564968705177,
            -0.005548685789108276,
            0.049608901143074036,
            0.10445665940642357,
            0.15803496539592743,
            0.20942896977066994,
            0.2578141111880541,
            0.3024991378188133,
            0.34294383227825165,
            0.37877742387354374,
            0.409824812784791,
            0.43609629198908806,
            0.45779361948370934,
            0.4752902779728174,
            0.48911536764353514,
            0.4999280422925949,
            0.5084836089517921,
            0.5155909480527043,
            0.5220746817067266,
            0.5287416763603687,
            0.5363266468048096,
            0.5454644039273262,
            0.5566389970481396,
            0.5701700933277607,
            0.5861955881118774,
            0.6046529486775398,
            0.6252703294157982,
            0.6475879773497581,
            0.6709605157375336,
            0.6945935487747192,
            0.717565692961216,
            0.7388747185468674,
            0.7574731335043907,
            0.7723182961344719,
            0.7824228554964066,
            0.786895863711834,
            0.7849881984293461,
            0.7761257402598858,
            0.759941078722477,
            0.7362987044034526,
            0.7053051781840622,
            0.6673155482858419,
            0.6229268424212933,
            0.5729605816304684,
            0.5184323191642761,
            0.46051379293203354,
            0.400504432618618,
            0.33977202139794827,
            0.2796960633713752,
            0.22162989154458046,
            0.16684478521347046,
            0.1164763867855072,
            0.07149188220500946,
            0.032648965716362,
            0.0004631727933883667,
            -0.02481260895729065,
            -0.04317905753850937,
            -0.05489863455295563,
            -0.06048029661178589,
            -0.06065043807029724,
            -0.056324347853660583,
            -0.04857297241687775,
            -0.03856547921895981,
            -0.027517080307006836,
            -0.016649678349494934,
            -0.007126554846763611,
            -8.657574653625488e-06,
            0.003784986212849617,
            0.0035281330347061157,
            -0.0012952345423400402,
            -0.010962210595607758,
            -0.02549484744668007,
            -0.044658975675702095,
            -0.06799155287444592,
            -0.0948159103281796,
            -0.12425468163564801,
            -0.15528372395783663,
            -0.1867613741196692,
            -0.217478031932842,
            -0.24621358374133706,
            -0.2717871376662515,
            -0.2931044138967991,
            -0.3092015190050006,
            -0.31926900427788496,
            -0.3227022346109152,
            -0.31912197917699814,
            -0.30838852748274803,
            -0.29060257226228714,
            -0.26610380597412586,
            -0.23544971854425967,
            -0.1993930246680975,
            -0.15886138565838337,
            -0.11490566283464432,
            -0.06867654621601105,
            -0.021362196654081345,
            0.025848358869552612,
            0.07182138785719872,
            0.11550801619887352,
            0.15597906429320574,
            0.1924759093672037,
            0.22442063502967358,
            0.25142862275242805,
            0.27332787960767746,
            0.2901587253436446,
            0.30215698503889143,
            0.30974860675632954,
            0.31352262012660503,
            0.31418983079493046,
            0.31256112083792686,
            0.3095123618841171,
            0.3059350624680519,
            0.30270617082715034,
            0.300643615424633,
            0.30047617107629776,
            0.3028154820203781,
            0.30812910199165344,
            0.31672805920243263,
            0.3287516701966524,
            0.3441613456234336
        ],
        [
            0.03435377776622772,
            0.07460504956543446,
            0.11039538402110338,
            0.14102239813655615,
            0.16603361908346415,
            0.18523405538871884,
            0.19867626996710896,
            0.20664769550785422,
            0.2096420140005648,
            0.20832225820049644,
            0.20348290995752905,
            0.19600438443012536,
            0.1868055093800649,
            0.1767932907678187,
            0.16682124929502606,
            0.15764513425529003,
            0.1498933159364242,
            0.14403699594549835,
            0.14037647284567356,
            0.1390290167182684,
            0.13993423618376255,
            0.14286830835044384,
            0.1474575037136674,
            0.15320793725550175,
            0.1595427319407463,
            0.16583863086998463,
            0.17146370559930801,
            0.1758173406124115,
            0.1783649530261755,
            0.17868218990042806,
            0.17647678265348077,
            0.17160341329872608,
            0.16408112458884716,
            0.15409343037754297,
            0.14198066340759397,
            0.12822463270276785,
            0.11342501267790794,
            0.09826303832232952,
            0.08347471919842064,
            0.06980506516993046,
            0.05796428816393018,
            0.04858461581170559,
            0.04218168820079882,
            0.03912737499922514,
            0.0396222285926342,
            0.0436762860044837,
            0.05109220091253519,
            0.061468144645914435,
            0.07420870917849243,
            0.08854948380030692,
            0.10359162697568536,
            0.11833292385563254,
            0.13171700929524377,
            0.14268557983450592,
            0.1502208560705185,
            0.1534085845341906,
            0.15147785033332184,
            0.14384850417263806,
            0.1301698931492865,
            0.11034369044500636,
            0.08454005606472492,
            0.0532036442309618,
            0.017047591507434845,
            -0.022968566976487637,
            -0.065671824850142,
            -0.10971655882894993,
            -0.15363706182688475,
            -0.19590614549815655,
            -0.2350020136218518,
            -0.2694745953194797,
            -0.29800279380287975,
            -0.3194528236053884,
            -0.3329349039122462,
            -0.3378573162481189,
            -0.3339478261768818,
            -0.3212721300078556,
            -0.3002450226340443,
            -0.27161476423498243,
            -0.23644806630909443,
            -0.1960923345759511,
            -0.15212040301412344,
            -0.10627541551366448,
            -0.06040374026633799,
            -0.016377173829823732,
            0.02398455049842596,
            0.05898400768637657,
            0.08711425540968776,
            0.10712577123194933,
            0.11808283440768719,
            0.11939491145312786,
            0.11085099400952458,
            0.09262922964990139,
            0.06529004592448473,
            0.02975762402638793,
            -0.012717342004179955,
            -0.060613978654146194,
            -0.11219339817762375,
            -0.16557590290904045,
            -0.21881710551679134,
            -0.2699884530156851,
            -0.3172645214945078,
            -0.3589908294379711,
            -0.393754955381155,
            -0.42044850811362267,
            -0.43831633403897285,
            -0.4469859041273594,
            -0.4464767463505268,
            -0.43720798939466476,
            -0.41998381455778144,
            -0.395951384678483,
            -0.3665564153343439,
            -0.33347944915294647,
            -0.298563577234745,
            -0.26373298466205597,
            -0.23091247584670782,
            -0.2019464811310172,
            -0.178513977167313,
            -0.16205739497672766,
            -0.15372071810998023,
            -0.15429708128795028,
            -0.1641940027475357,
            -0.1834156713448465,
            -0.21155678643845022,
            -0.2478161474573426,
            -0.2910343511030078,
            -0.33973588165827096,
            -0.392187412828207,
            -0.44646973675116897,
            -0.5005572973750532,
            -0.5524099436588585,
            -0.6000496591441333,
            -0.6416407744400203,
            -0.6755699383793399,
            -0.7005066133569926,
            -0.7154648447176442,
            -0.7198344382923096,
            -0.7134122651768848,
            -0.6964157349575544,
            -0.6694584002252668,
            -0.6335226211231202,
            -0.5899237472331151,
            -0.5402554119937122,
            -0.4863191992044449,
            -0.43004637118428946,
            -0.37342105945572257,
            -0.3184060761705041,
            -0.2668512240052223,
            -0.22041747719049454,
            -0.1805117502808571,
            -0.14823856949806213,
            -0.12435057014226913,
            -0.10922257602214813,
            -0.10284174978733063,
            -0.10481212846934795,
            -0.1143769880727632,
            -0.13045650254935026,
            -0.15169883891940117,
            -0.1765303835272789,
            -0.20323724299669266,
            -0.23003597930073738,
            -0.25514728110283613,
            -0.27686970797367394,
            -0.29365596594288945,
            -0.30417368188500404,
            -0.3073494713753462,
            -0.3024224154651165,
            -0.2889672089368105,
            -0.26689770817756653,
            -0.23647316917777061,
            -0.19827894680202007,
            -0.15319376811385155,
            -0.10235133022069931,
            -0.047081463038921356,
            0.01114206574857235,
            0.07076919823884964,
            0.1302403025329113,
            0.18805008195340633,
            0.24281138367950916,
            0.29330151400063187,
            0.3385110148228705,
            0.377675408963114,
            0.4103025244548917,
            0.4361657719127834,
            0.45530908863293007,
            0.4680242324247956,
            0.47482988610863686,
            0.47643079422414303,
            0.47366200760006905,
            0.46744557470083237,
            0.4587363637983799,
            0.4484640434384346,
            0.4374815337359905,
            0.4265221497043967,
            0.4161579357460141,
            0.4067688751965761,
            0.39852875017095357,
            0.3913910947740078,
            0.38510462269186974,
            0.37922799959778786,
            0.3731475658714771,
            0.3661253750324249,
            0.35734064877033234,
            0.3459357116371393,
            0.33107358776032925,
            0.311999199911952,
            0.28808529768139124,
            0.25887875631451607,
            0.22414565458893776,
            0.18389059603214264,
            0.13837742432951927,
            0.08814210072159767,
            0.0339830219745636,
            -0.0230550579726696,
            -0.08171485364437103,
            -0.14056639559566975,
            -0.19806159660220146,
            -0.2525925040245056,
            -0.30255760706495494,
            -0.3464224077761173,
            -0.3827832080423832,
            -0.4104318954050541,
            -0.4284117240458727,
            -0.4360549096018076,
            -0.43302537221461535,
            -0.41933345422148705,
            -0.39534833654761314,
            -0.36179231479763985,
            -0.31971757113933563,
            -0.2704709582030773,
            -0.21564581617712975,
            -0.1570276659913361,
            -0.09653152246028185,
            -0.03612815588712692,
            0.02223019301891327,
            0.0766790620982647,
            0.12551601231098175,
            0.16726155579090118,
            0.2007136419415474,
            0.2249879166483879,
            0.23955153673887253,
            0.24423741549253464,
            0.23925063014030457,
            0.22515322268009186,
            0.20283609628677368,
            0.17347892373800278,
            0.1384991630911827,
            0.09949435293674469,
            0.058173321187496185,
            0.016289494931697845,
            -0.024431120604276657,
            -0.06235967203974724,
            -0.09603171050548553,
            -0.12418959941715002,
            -0.1458363439887762,
            -0.16026671370491385,
            -0.1670943354256451,
            -0.16624938836321235,
            -0.15797193814069033,
            -0.14279693085700274,
            -0.12151929177343845,
            -0.09515082277357578,
            -0.06486321799457073,
            -0.031941015273332596,
            0.0022891678381711245,
            0.03652168344706297,
            0.06952445022761822,
            0.10020121186971664,
            0.12763674557209015,
            0.15113649517297745,
            0.1702500358223915,
            0.18480103835463524,
            0.1948857307434082,
            0.2008552998304367,
            0.20329949632287025,
            0.2030148208141327,
            0.20095883309841156,
            0.19819843396544456,
            0.19585976470261812,
            0.19506303034722805,
            0.19686243031173944,
            0.20219103526324034,
            0.21180883888155222,
            0.22626160085201263,
            0.2458373922854662,
            0.2705436005780939,
            0.30009962897747755,
            0.3339311946183443,
            0.37118480540812016,
            0.41075294464826584,
            0.4513164944946766,
            0.4913928844034672,
            0.5293855480849743,
            0.5636499598622322,
            0.5925611797720194,
            0.6145732281729579,
            0.6282838566039572,
            0.6324979215860367,
            0.6262807715684175,
            0.6090001128613949,
            0.5803530029952526,
            0.5403986424207687,
            0.4895576648414135,
            0.4286063387989998,
            0.3586551882326603,
            0.28111941716633737,
            0.1976715251803398,
            0.11019165627658367,
            0.020703893154859543,
            -0.06869038194417953,
            -0.15588067471981049,
            -0.23881801962852478,
            -0.31558454781770706,
            -0.3844487890601158,
            -0.44393370673060417,
            -0.4928523157723248,
            -0.53034408390522,
            -0.555904608219862,
            -0.5693919807672501,
            -0.5710264146327972,
            -0.5613761842250824,
            -0.541328676044941,
            -0.5120584964752197,
            -0.4749755188822746,
            -0.43167103081941605,
            -0.38385655591264367,
            -0.33330399729311466,
            -0.2817766163498163,
            -0.23097396024968475,
            -0.18247421737760305,
            -0.1376758450642228,
            -0.09776008874177933,
            -0.06365249864757061,
            -0.035996053367853165,
            -0.015137504786252975,
            -0.0011281799525022507,
            0.006271757185459137,
            0.00757344625890255,
            0.0035310126841068268,
            -0.004896368831396103,
            -0.016585946083068848,
            -0.030302582308650017,
            -0.044750308617949486,
            -0.058622147887945175,
            -0.07065751031041145,
            -0.0796891637146473,
            -0.0846888292580843,
            -0.08480303175747395,
            -0.07938385009765625,
            -0.06802041968330741,
            -0.05054658593144268,
            -0.027043627807870507,
            0.002155788941308856,
            0.03648373717442155,
            0.07516534067690372,
            0.11723842564970255,
            0.16159604175481945,
            0.20702468405943364,
            0.25224448228254914,
            0.2959547573700547,
            0.3368814932182431,
            0.37382710562087595,
            0.4057029187679291,
            0.4315747022628784,
            0.45068608969449997,
            0.4624859169125557,
            0.466651052236557,
            0.46308814361691475,
            0.45193728525191545,
            0.4335743859410286,
            0.40859105437994003,
            0.3777770325541496,
            0.34209733083844185,
            0.30265142023563385,
            0.260638989508152,
            0.21732944250106812,
            0.17401249706745148,
            0.13196273893117905,
            0.09239359386265278,
            0.056418415158987045,
            0.02502410113811493,
            -0.0009603910148143768,
            -0.020888861268758774,
            -0.034317173063755035,
            -0.04101097583770752,
            -0.04095662385225296,
            -0.03436156362295151,
            -0.021635860204696655,
            -0.0033771302551031113,
            0.01964826136827469,
            0.04652788769453764,
            0.07623997190967202,
            0.10768778336932883,
            0.13973582815378904,
            0.17124407086521387,
            0.2011081501841545,
            0.22829773277044296,
            0.2518796054646373,
            0.2710574846714735,
            0.2851940244436264,
            0.29383088275790215,
            0.29670314118266106,
            0.29374808445572853,
            0.2851035390049219,
            0.27110433764755726,
            0.25226802844554186,
            0.22927584405988455,
            0.20295307785272598,
            0.1742465104907751,
            0.14417750760912895,
            0.11382239311933517,
            0.08427533879876137,
            0.05660643056035042,
            0.03182815760374069,
            0.010871298611164093,
            -0.005452882498502731,
            -0.016480473801493645,
            -0.021710628643631935,
            -0.020823046332225204,
            -0.013685964047908783,
            -0.00035763904452323914,
            0.018910840153694153,
            0.043691348284482956,
            0.07338956743478775,
            0.10726344585418701,
            0.1444491147994995,
            0.18399157375097275,
            0.22487684339284897,
            0.2660585045814514,
            0.30649107694625854,
            0.3451628088951111,
            0.3811281621456146,
            0.4135319720953703,
            0.44163261726498604,
            0.4648229032754898,
            0.48264001682400703,
            0.4947773553431034,
            0.5010935068130493,
            0.5016072951257229,
            0.4964891579002142,
            0.486056628258666,
            0.4707547100260854,
            0.4511354686692357,
            0.4278343450278044,
            0.40155234560370445,
            0.37302691861987114,
            0.3430117815732956,
            0.31225626170635223,
            0.28148049116134644,
            0.25135209038853645,
            0.22247711941599846,
            0.19538412801921368,
            0.1705116108059883,
            0.14820211031474173,
            0.12869936879724264,
            0.11215697415173054,
            0.09863252565264702,
            0.08809859678149223,
            0.08045070618391037,
            0.07551604509353638,
            0.07306597474962473,
            0.07283185585401952,
            0.07451190520077944,
            0.07778226118534803,
            0.08230687864124775,
            0.08775619324296713,
            0.0938009163364768,
            0.10012709256261587,
            0.10643818695098162,
            0.11245597619563341,
            0.1179194925352931,
            0.12259328924119473,
            0.12626137537881732,
            0.1287217162316665,
            0.12979083019308746,
            0.12930569797754288,
            0.1271273596212268,
            0.12313185492530465,
            0.11721381172537804,
            0.10929490067064762,
            0.09932864457368851,
            0.08730534836649895,
            0.07325378805398941,
            0.057246433570981026,
            0.039412462152540684,
            0.019934543408453465,
            -0.0009412551298737526,
            -0.022906153462827206,
            -0.045591166242957115,
            -0.06856198550667614,
            -0.09132825676351786,
            -0.11334845767123625,
            -0.13404211355373263,
            -0.152801763266325,
            -0.16900922916829586,
            -0.18205322325229645,
            -0.19134998181834817,
            -0.19635800912510604,
            -0.19659947231411934,
            -0.1916805151849985,
            -0.18130849301815033
        ],
        [
            -0.1999968090094626,
            -0.27177652437239885,
            -0.33408029563724995,
            -0.3848467953503132,
            -0.42245929315686226,
            -0.44581835716962814,
            -0.45438902638852596,
            -0.4482280593365431,
            -0.42797697708010674,
            -0.39483511447906494,
            -0.35050955414772034,
            -0.29713599383831024,
            -0.23719096183776855,
            -0.17338185757398605,
            -0.10853120312094688,
            -0.04545183107256889,
            0.013172971084713936,
            0.06489861197769642,
            0.10762201395118609,
            0.1396660041064024,
            0.15984736755490303,
            0.16752027720212936,
            0.16259036399424076,
            0.14550770819187164,
            0.11723575368523598,
            0.07919704355299473,
            0.03320283629000187,
            -0.01864626444876194,
            -0.07405699416995049,
            -0.1306565422564745,
            -0.1861056166817434,
            -0.23820156941656023,
            -0.2849851732607931,
            -0.32482322899159044,
            -0.35648074839264154,
            -0.3791701076552272,
            -0.3925791005603969,
            -0.3968752920627594,
            -0.3926825635135174,
            -0.3810459263622761,
            -0.36336589977145195,
            -0.34131793305277824,
            -0.3167677540332079,
            -0.2916704388335347,
            -0.2679631458595395,
            -0.2474683951586485,
            -0.2317978848295752,
            -0.22226921562105417,
            -0.21983717009425163,
            -0.2250457312911749,
            -0.23799926973879337,
            -0.25835785269737244,
            -0.28535114183614496,
            -0.3178194505162537,
            -0.3542683944106102,
            -0.3929459471255541,
            -0.43193424865603447,
            -0.4692428521811962,
            -0.5029096528887749,
            -0.5311095025390387,
            -0.5522481695516035,
            -0.5650410298258066,
            -0.5685874000191689,
            -0.5624274536967278,
            -0.5465701818466187,
            -0.5215035602450371,
            -0.4881802573800087,
            -0.4479832798242569,
            -0.4026648513972759,
            -0.35427213832736015,
            -0.30505757965147495,
            -0.25737469107843935,
            -0.21356730721890926,
            -0.17586704343557358,
            -0.14628411084413528,
            -0.12650810182094574,
            -0.11782979220151901,
            -0.12107277661561966,
            -0.13654977455735207,
            -0.16404134407639503,
            -0.20280109718441963,
            -0.2515811938792467,
            -0.30867825075984,
            -0.37200436368584633,
            -0.4391805734485388,
            -0.5076377331279218,
            -0.5747256772592664,
            -0.6378292124718428,
            -0.6944819390773773,
            -0.742476757382974,
            -0.7799598751589656,
            -0.8055132143199444,
            -0.818216361105442,
            -0.8176843635737896,
            -0.8040854968130589,
            -0.7781309690326452,
            -0.7410408658906817,
            -0.6944870008155704,
            -0.6405157595872879,
            -0.5814544428139925,
            -0.5198055454529822,
            -0.4581301361322403,
            -0.3989344546571374,
            -0.34455044381320477,
            -0.2970329523086548,
            -0.25806600227952003,
            -0.22888481616973877,
            -0.21022073924541473,
            -0.20226828008890152,
            -0.20467576384544373,
            -0.2165653333067894,
            -0.23657047376036644,
            -0.26289771124720573,
            -0.2934143729507923,
            -0.3257427178323269,
            -0.35737304016947746,
            -0.3857807368040085,
            -0.40854363702237606,
            -0.42345633590593934,
            -0.42863714694976807,
            -0.42261974699795246,
            -0.404425909742713,
            -0.37361978739500046,
            -0.3303374487441033,
            -0.27529094740748405,
            -0.2097523882985115,
            -0.13550787325948477,
            -0.05479192407801747,
            0.029801286989822984,
            0.1154180159792304,
            0.19905635714530945,
            0.2776895221322775,
            0.3483835235238075,
            0.40841613709926605,
            0.45538707822561264,
            0.48731856793165207,
            0.5027256906032562,
            0.5006823129951954,
            0.4808601513504982,
            0.4435390457510948,
            0.38959865272045135,
            0.3204819280654192,
            0.2381461439654231,
            0.14498301700223237,
            0.0437308638356626,
            -0.06262760795652866,
            -0.17097684554755688,
            -0.27818179316818714,
            -0.38119810447096825,
            -0.47717863507568836,
            -0.5635716957476689,
            -0.6382019519805908,
            -0.6993385851383209,
            -0.745742523111403,
            -0.7766957180574536,
            -0.7920085527002811,
            -0.7920088451355696,
            -0.7775080185383558,
            -0.7497573308646679,
            -0.7103846929967403,
            -0.6613206453621387,
            -0.6047141291201115,
            -0.5428462885320187,
            -0.4780457317829132,
            -0.4126053862273693,
            -0.3487000707536936,
            -0.288315249606967,
            -0.23319162614643574,
            -0.18477744539268315,
            -0.14419412706047297,
            -0.1122189974412322,
            -0.08927933685481548,
            -0.07546284981071949,
            -0.07054086029529572,
            -0.07399909570813179,
            -0.08507239073514938,
            -0.10279523953795433,
            -0.12605299055576324,
            -0.1536347195506096,
            -0.1842784397304058,
            -0.2167252115905285,
            -0.24976006895303726,
            -0.2822520583868027,
            -0.3131845071911812,
            -0.34168003499507904,
            -0.3670180421322584,
            -0.3886444643139839,
            -0.4061746336519718,
            -0.41939018853008747,
            -0.42823121324181557,
            -0.4327892642468214,
            -0.4332893379032612,
            -0.4300783071666956,
            -0.4236073028296232,
            -0.41441874019801617,
            -0.40313417185097933,
            -0.3904398111626506,
            -0.3770775650627911,
            -0.3638338206219487,
            -0.35153741762042046,
            -0.34104968793690205,
            -0.3332571256905794,
            -0.3290647491812706,
            -0.3293895237147808,
            -0.3351445458829403,
            -0.3472341224551201,
            -0.36652715131640434,
            -0.39384372904896736,
            -0.4299325504107401,
            -0.4754461869597435,
            -0.5309113450348377,
            -0.5966977253556252,
            -0.6729946807026863,
            -0.7597837261855602,
            -0.856815118342638,
            -0.9635862265713513,
            -1.0793293584138155,
            -1.2030063904821873,
            -1.3333080485463142,
            -1.4686675667762756,
            -1.6072829812765121,
            -1.7471407055854797,
            -1.886057361960411,
            -2.021727740764618,
            -2.1517825573682785,
            -2.2738471403717995,
            -2.385607086122036,
            -2.4848760068416595,
            -2.5696567371487617,
            -2.6382111608982086,
            -2.6891118474304676,
            -2.7212917767465115,
            -2.7340871058404446,
            -2.727265425026417,
            -2.701036386191845,
            -2.656057897955179,
            -2.5934193544089794,
            -2.51461236551404,
            -2.4214938133955,
            -2.31623075902462,
            -2.201237514615059,
            -2.079100541770458,
            -1.95250004529953,
            -1.824131801724434,
            -1.6966267228126526,
            -1.5724682211875916,
            -1.453918606042862,
            -1.3429562449455261,
            -1.241216093301773,
            -1.1499512791633606,
            -1.069997876882553,
            -1.001763254404068,
            -0.9452217519283295,
            -0.8999302685260773,
            -0.8650540411472321,
            -0.8394095823168755,
            -0.8215112015604973,
            -0.8096341863274574,
            -0.8018778413534164,
            -0.7962369173765182,
            -0.7906737327575684,
            -0.7831902205944061,
            -0.7718906551599503,
            -0.755046159029007,
            -0.7311431169509888,
            -0.6989352405071259,
            -0.657469242811203,
            -0.6061148345470428,
            -0.5445730984210968,
            -0.47287628054618835,
            -0.3913765549659729,
            -0.3007262647151947,
            -0.20185241103172302,
            -0.09591512382030487,
            0.015727341175079346,
            0.13156479597091675,
            0.2499900460243225,
            0.36933574825525284,
            0.48792658746242523,
            0.6041202321648598,
            0.716348510235548,
            0.8231541216373444,
            0.9232241541612893,
            1.0154078314080834,
            1.0987377054989338,
            1.172444798052311,
            1.2359662801027298,
            1.2889456041157246,
            1.3312318101525307,
            1.3628759607672691,
            1.384114608168602,
            1.3953598141670227,
            1.397185668349266,
            1.390310563147068,
            1.375576727092266,
            1.3539321422576904,
            1.326408565044403,
            1.2941012606024742,
            1.2581466808915138,
            1.2196986824274063,
            1.1799089163541794,
            1.1399026066064835,
            1.100754752755165,
            1.0634694248437881,
            1.0289607495069504,
            0.9980267733335495,
            0.9713372141122818,
            0.9494117572903633,
            0.9326125010848045,
            0.9211277216672897,
            0.9149674251675606,
            0.9139637686312199,
            0.9177763946354389,
            0.9258949290961027,
            0.9376576310023665,
            0.9522691052407026,
            0.968826737254858,
            0.9863478727638721,
            1.0038029178977013,
            1.0201517194509506,
            1.0343813635408878,
            1.0455448925495148,
            1.0527938343584538,
            1.055414393544197,
            1.0528611047193408,
            1.0447781584225595,
            1.0310179516673088,
            1.011651050299406,
            0.9869706034660339,
            0.9574857912957668,
            0.9239053130149841,
            0.8871123492717743,
            0.8481355682015419,
            0.8081115186214447,
            0.7682390660047531,
            0.7297331839799881,
            0.6937773115932941,
            0.6614744495600462,
            0.63380679464899,
            0.6115884035825729,
            0.5954316481947899,
            0.5857243612408638,
            0.5826087892055511,
            0.5859770700335503,
            0.5954756885766983,
            0.6105217933654785,
            0.6303284019231796,
            0.6539400517940521,
            0.6802747398614883,
            0.7081771641969681,
            0.7364695519208908,
            0.764008104801178,
            0.7897408157587051,
            0.8127562552690506,
            0.8323302045464516,
            0.8479673266410828,
            0.859424039721489,
            0.8667255938053131,
            0.8701705187559128,
            0.8703235536813736,
            0.8679923713207245,
            0.8641923516988754,
            0.8600993454456329,
            0.8570008873939514,
            0.8562281429767609,
            0.8590980023145676,
            0.8668407946825027,
            0.8805387765169144,
            0.9010666683316231,
            0.929036233574152,
            0.9647590294480324,
            1.0082118944264948,
            1.0590241774916649,
            1.1164770275354385,
            1.1795183420181274,
            1.2467927262187004,
            1.3166822949424386,
            1.387365911155939,
            1.4568872973322868,
            1.5232278853654861,
            1.5843872390687466,
            1.6384597271680832,
            1.6837120167911053,
            1.71865835301287,
            1.742121203802526,
            1.7532817628234625,
            1.7517199628055096,
            1.7374328169971704,
            1.7108387369662523,
            1.67276600189507,
            1.6244244314730167,
            1.5673607466742396,
            1.5033989162184298,
            1.4345692498609424,
            1.3630331251770258,
            1.2909957515075803,
            1.2206204561516643,
            1.1539451350399759,
            1.0928071232046932,
            1.0387728018686175,
            0.9930785167962313,
            0.9565875856205821,
            0.9297628812491894,
            0.9126507638138719,
            0.9048920207424089,
            0.9057419970631599,
            0.9141098805703223,
            0.9286095108836889,
            0.9476194633170962,
            0.9693588204681873,
            0.9919615425169468,
            1.0135589623823762,
            1.032347443047911,
            1.0466705232392997,
            1.0550826988182962,
            1.0564021430909634,
            1.049752681516111,
            1.0345918033272028,
            1.0107236579060555,
            0.978301826864481,
            0.9378119446337223,
            0.8900400996208191,
            0.8360342532396317,
            0.7770606353878975,
            0.7145420759916306,
            0.6499988734722137,
            0.5849941782653332,
            0.5210710726678371,
            0.4596984088420868,
            0.40222808718681335,
            0.3498524893075228,
            0.3035790007561445,
            0.2642089631408453,
            0.232335913926363,
            0.20834514312446117,
            0.19243199005723,
            0.1846205871552229,
            0.1847886312752962,
            0.19270278699696064,
            0.20804972387850285,
            0.23047142662107944,
            0.2595921978354454,
            0.2950427886098623,
            0.3364810667844722,
            0.38360174000263214,
            0.43613836355507374,
            0.4938589548692107,
            0.556548347696662,
            0.6239893697202206,
            0.6959363035857677,
            0.7720866724848747,
            0.8520474284887314,
            0.9353055730462074,
            1.0212017502635717,
            1.1089111864566803,
            1.1974299550056458,
            1.2855709791183472,
            1.3719783872365952,
            1.4551413655281067,
            1.5334287285804749,
            1.605135153979063,
            1.668530683964491,
            1.7219227775931358,
            1.7637236639857292,
            1.7925180941820145,
            1.8071322739124298,
            1.8066969960927963,
            1.7907080203294754,
            1.7590664327144623,
            1.7121115550398827,
            1.6506395749747753,
            1.5758954077027738,
            1.4895582236349583,
            1.393701119814068,
            1.2907297424972057,
            1.1833090484142303,
            1.0742760077118874,
            0.9665376357734203,
            0.8629689738154411,
            0.7663022093474865,
            0.67901960760355,
            0.6032522469758987,
            0.5406963489949703,
            0.49253425374627113,
            0.4593787407502532,
            0.4412464974448085,
            0.4375445730984211,
            0.44708600360900164,
            0.46813430823385715,
            0.498466856777668,
            0.5354631729424,
            0.5762067213654518,
            0.6176068261265755,
            0.6565243415534496,
            0.6899064444005489,
            0.7149182800203562,
            0.7290659220889211,
            0.7303105141036212,
            0.7171616248233477,
            0.6887437864206731
        ],
        [
            0.12595533579587936,
            0.08006231486797333,
            0.03171689808368683,
            -0.017765022814273834,
            -0.06693608313798904,
            -0.11427727341651917,
            -0.15825007855892181,
            -0.19736573845148087,
            -0.2302435003221035,
            -0.25566626712679863,
            -0.27263303473591805,
            -0.2803971618413925,
            -0.2785025015473366,
            -0.2668104711920023,
            -0.24550077319145203,
            -0.2150672134011984,
            -0.1763061173260212,
            -0.13028281554579735,
            -0.07829272141680121,
            -0.02181733353063464,
            0.037540542893111706,
            0.09811387024819851,
            0.1582356309518218,
            0.21630199253559113,
            0.2708349172025919,
            0.32053372263908386,
            0.3643241785466671,
            0.40139488130807877,
            0.4312261715531349,
            0.4536006962880492,
            0.4686041846871376,
            0.4766196981072426,
            0.47829849272966385,
            0.474527470767498,
            0.46639101207256317,
            0.45511410012841225,
            0.44200841058045626,
            0.4284137897193432,
            0.4156441856175661,
            0.4049284919165075,
            0.39736110623925924,
            0.3938551638275385,
            0.39511241391301155,
            0.40159474685788155,
            0.41351011767983437,
            0.430816650390625,
            0.4532227888703346,
            0.4802105352282524,
            0.5110662654042244,
            0.5449098525568843,
            0.5807454939931631,
            0.6175045631825924,
            0.6540944892913103,
            0.6894412683323026,
            0.7225426761433482,
            0.7525071455165744,
            0.778578671393916,
            0.8001700667664409,
            0.8168836152181029,
            0.8285111021250486,
            0.8350305259227753,
            0.8365982361137867,
            0.8335316404700279,
            0.8262796141207218,
            0.8153884019702673,
            0.8014653231948614,
            0.7851506844162941,
            0.7670698761940002,
            0.7477956488728523,
            0.727824542671442,
            0.7075491212308407,
            0.6872358950786293,
            0.6670203637331724,
            0.6468985509127378,
            0.6267360234633088,
            0.6062771361321211,
            0.5851708836853504,
            0.5629953220486641,
            0.5392891056835651,
            0.5135861213784665,
            0.48544883355498314,
            0.45450349152088165,
            0.4204679876565933,
            0.3831816650927067,
            0.3426225446164608,
            0.2989187128841877,
            0.2523558735847473,
            0.20337384939193726,
            0.1525503173470497,
            0.10057833790779114,
            0.0482398197054863,
            -0.003626815974712372,
            -0.05416068807244301,
            -0.1025286614894867,
            -0.1479557380080223,
            -0.18976935744285583,
            -0.2274338323622942,
            -0.2605704013258219,
            -0.28898910991847515,
            -0.312693702057004,
            -0.3318802065914497,
            -0.3469362882897258,
            -0.35842575319111347,
            -0.36704929545521736,
            -0.37361445277929306,
            -0.3789959419518709,
            -0.38408652506768703,
            -0.3897450976073742,
            -0.3967472240328789,
            -0.4057423584163189,
            -0.41720595583319664,
            -0.4314076490700245,
            -0.44838226586580276,
            -0.4679204262793064,
            -0.4895581863820553,
            -0.5125926658511162,
            -0.536100409924984,
            -0.5589703693985939,
            -0.5799564197659492,
            -0.5977331697940826,
            -0.6109538450837135,
            -0.6183117628097534,
            -0.6186133213341236,
            -0.6108474433422089,
            -0.5942442268133163,
            -0.5683317855000496,
            -0.5329775586724281,
            -0.4884170740842819,
            -0.4352762755006552,
            -0.3745637461543083,
            -0.30766010470688343,
            -0.23627739027142525,
            -0.16240791976451874,
            -0.08826711215078831,
            -0.016213180497288704,
            0.051334647461771965,
            0.11199508816935122,
            0.16351222502999008,
            0.2038511773571372,
            0.23128658160567284,
            0.244484206661582,
            0.24256261065602303,
            0.22514135763049126,
            0.1923740617930889,
            0.1449669748544693,
            0.08416949585080147,
            0.011735662817955017,
            -0.07011625915765762,
            -0.15877817571163177,
            -0.2513376548886299,
            -0.34467412158846855,
            -0.4355715112760663,
            -0.5208326689898968,
            -0.597393199801445,
            -0.6624416038393974,
            -0.7135218977928162,
            -0.7486285865306854,
            -0.7662829086184502,
            -0.7655972093343735,
            -0.7463164553046227,
            -0.7088298052549362,
            -0.6541628986597061,
            -0.5839506983757019,
            -0.5003827661275864,
            -0.4061306193470955,
            -0.30424764752388,
            -0.1980673000216484,
            -0.09108761698007584,
            0.013159804046154022,
            0.11122824624180794,
            0.19988233968615532,
            0.2762124463915825,
            0.3377342112362385,
            0.38247729279100895,
            0.40905278734862804,
            0.4166940227150917,
            0.4052841067314148,
            0.3753526210784912,
            0.32805009186267853,
            0.26510143280029297,
            0.188733272254467,
            0.10158996284008026,
            0.006638817489147186,
            -0.09294609352946281,
            -0.1938985922606662,
            -0.2929752245545387,
            -0.38707274198532104,
            -0.4733346626162529,
            -0.5492477528750896,
            -0.6127208981451986,
            -0.6621470563113689,
            -0.696449788287282,
            -0.7151080369949341,
            -0.7181509882211685,
            -0.7061411552131176,
            -0.6801378298550844,
            -0.6416373588144779,
            -0.5925004277378321,
            -0.5348699428141117,
            -0.4710781127214432,
            -0.40355319529771805,
            -0.33472058176994324,
            -0.2669101357460022,
            -0.2022680281661451,
            -0.14268160983920097,
            -0.08972065895795822,
            -0.044593095779418945,
            -0.008106555789709091,
            0.019340913742780685,
            0.037754977121949196,
            0.04752077837474644,
            0.0493731377646327,
            0.044344183057546616,
            0.033698681741952896,
            0.018871497362852097,
            0.0013909637928009033,
            -0.017196841537952423,
            -0.03540096431970596,
            -0.05185093358159065,
            -0.06535951606929302,
            -0.07497673388570547,
            -0.08002245286479592,
            -0.08011098951101303,
            -0.07517192419618368,
            -0.06543862447142601,
            -0.05143100023269653,
            -0.03393206000328064,
            -0.013941449578851461,
            0.007372897118330002,
            0.028729744255542755,
            0.04879867658019066,
            0.06625721976161003,
            0.07985638454556465,
            0.08847922086715698,
            0.0911862775683403,
            0.08726456388831139,
            0.07626176252961159,
            0.058004554361104965,
            0.032615069299936295,
            0.0005001164972782135,
            -0.03765493631362915,
            -0.08090965822339058,
            -0.12810663506388664,
            -0.17791420221328735,
            -0.2288680151104927,
            -0.2794262543320656,
            -0.32803063094615936,
            -0.37315539363771677,
            -0.41335410438477993,
            -0.44731650967150927,
            -0.47391005232930183,
            -0.49220727011561394,
            -0.5015123896300793,
            -0.5013866797089577,
            -0.4916486255824566,
            -0.472370658069849,
            -0.44387026131153107,
            -0.4066883586347103,
            -0.3615608550608158,
            -0.30938948784023523,
            -0.251199915073812,
            -0.18810715526342392,
            -0.12126903235912323,
            -0.05184600129723549,
            0.019034631550312042,
            0.0903140977025032,
            0.1610342375934124,
            0.23036035150289536,
            0.29760272800922394,
            0.36223040521144867,
            0.42386914789676666,
            0.48230740427970886,
            0.537489652633667,
            0.5894984602928162,
            0.6385445892810822,
            0.6849416196346283,
            0.7290863990783691,
            0.7714297473430634,
            0.8124548494815826,
            0.8526494204998016,
            0.8924872428178787,
            0.9324019551277161,
            0.9727674275636673,
            1.0138828307390213,
            1.0559601187705994,
            1.0991125106811523,
            1.1433557122945786,
            1.188598170876503,
            1.234644502401352,
            1.281200796365738,
            1.327880084514618,
            1.3742134273052216,
            1.4196493327617645,
            1.463576853275299,
            1.5053351521492004,
            1.5442253649234772,
            1.5795215219259262,
            1.6104876548051834,
            1.6363946497440338,
            1.656525045633316,
            1.6701951324939728,
            1.6767703667283058,
            1.675668478012085,
            1.6663795039057732,
            1.6484760418534279,
            1.621631920337677,
            1.5856247274205089,
            1.54035060480237,
            1.4858377948403358,
            1.4222441613674164,
            1.349870927631855,
            1.2691638618707657,
            1.1807141155004501,
            1.0852544158697128,
            0.9836597889661789,
            0.8769341111183167,
            0.7661970853805542,
            0.6526681184768677,
            0.5376467257738113,
            0.4224846363067627,
            0.30856648087501526,
            0.19728192687034607,
            0.089985191822052,
            -0.012028694152832031,
            -0.10755306482315063,
            -0.1955048143863678,
            -0.27494847774505615,
            -0.3451257050037384,
            -0.4054734706878662,
            -0.4556347131729126,
            -0.49547070264816284,
            -0.5250692367553711,
            -0.5447379350662231,
            -0.5549955368041992,
            -0.556555449962616,
            -0.5503016114234924,
            -0.5372592210769653,
            -0.5185639262199402,
            -0.49542683362960815,
            -0.46908706426620483,
            -0.4407733678817749,
            -0.41166818141937256,
            -0.3828575015068054,
            -0.35529881715774536,
            -0.32979488372802734,
            -0.3069609999656677,
            -0.28719979524612427,
            -0.27069568634033203,
            -0.2574053406715393,
            -0.247062087059021,
            -0.23918485641479492,
            -0.23309838771820068,
            -0.22795569896697998,
            -0.22277307510375977,
            -0.21646779775619507,
            -0.2078951597213745,
            -0.1958862543106079,
            -0.1792953610420227,
            -0.15704065561294556,
            -0.12814247608184814,
            -0.09176570177078247,
            -0.047237396240234375,
            0.0059188008308410645,
            0.06796431541442871,
            0.13893884420394897,
            0.21865928173065186,
            0.30672699213027954,
            0.4025341868400574,
            0.5052874088287354,
            0.6140205264091492,
            0.727635383605957,
            0.8449353575706482,
            0.9646552801132202,
            1.0854979157447815,
            1.2061623334884644,
            1.3253915905952454,
            1.4419856071472168,
            1.5548338294029236,
            1.6629416644573212,
            1.765427440404892,
            1.8615527153015137,
            1.9507147073745728,
            2.0324397683143616,
            2.1063859164714813,
            2.1723236739635468,
            2.2301248908042908,
            2.279745578765869,
            2.3212082386016846,
            2.354574888944626,
            2.3799353390932083,
            2.397390380501747,
            2.407034181058407,
            2.408948890864849,
            2.4031908363103867,
            2.389793537557125,
            2.3687616735696793,
            2.3400874249637127,
            2.3037528824061155,
            2.2597409654408693,
            2.208054754883051,
            2.148732913658023,
            2.081858564168215,
            2.0075856633484364,
            1.9261480942368507,
            1.8378703370690346,
            1.743181861937046,
            1.6426102370023727,
            1.5367931872606277,
            1.4264644384384155,
            1.3124564290046692,
            1.1956727504730225,
            1.0770760625600815,
            0.9576682224869728,
            0.8384591192007065,
            0.7204454988241196,
            0.6045820079743862,
            0.4917575307190418,
            0.3827646989375353,
            0.27828048169612885,
            0.1788531132042408,
            0.08488268032670021,
            -0.0033836625516414642,
            -0.08585347607731819,
            -0.16259024292230606,
            -0.2337944693863392,
            -0.2997925989329815,
            -0.36101454496383667,
            -0.41796936094760895,
            -0.47121671587228775,
            -0.5213283747434616,
            -0.5688616409897804,
            -0.6143268272280693,
            -0.6581514850258827,
            -0.7006608545780182,
            -0.7420508190989494,
            -0.7823637127876282,
            -0.8214829340577126,
            -0.859130509197712,
            -0.8948574066162109,
            -0.9280675202608109,
            -0.9580278694629669,
            -0.9838898032903671,
            -1.0047151371836662,
            -1.0195129439234734,
            -1.0272773206233978,
            -1.0270250365138054,
            -1.0178338438272476,
            -0.9988832585513592,
            -0.969489493407309,
            -0.9291380939539522,
            -0.8775117304176092,
            -0.8145100697875023,
            -0.7402648515999317,
            -0.6551455110311508,
            -0.5597607269883156,
            -0.45494554191827774,
            -0.3417448475956917,
            -0.22138893604278564,
            -0.09526649117469788,
            0.0351131409406662,
            0.1681586652994156,
            0.3022376149892807,
            0.43572384491562843,
            0.5670350231230259,
            0.6946730371564627,
            0.8172624409198761,
            0.9335829541087151,
            1.0425949469208717,
            1.1434605456888676,
            1.2355541922152042,
            1.3184701791033149,
            1.3920160662382841,
            1.4562065936625004,
            1.511249840259552,
            1.55751384049654,
            1.5955004803836346,
            1.6258228830993176,
            1.6491658613085747,
            1.6662481427192688,
            1.677784662693739,
            1.6844598650932312,
            1.686892407014966,
            1.685610428918153,
            1.6810269812121987,
            1.6734210550785065,
            1.6629315242171288,
            1.6495526358485222,
            1.6331325471401215,
            1.6133933551609516,
            1.5899451598525047,
            1.5622978322207928,
            1.5298960019135848,
            1.4921449637040496,
            1.4484408982098103,
            1.3982086461037397,
            1.3409326449036598,
            1.2761886529624462,
            1.2036695489659905,
            1.1232160311192274,
            1.0348318936303258
        ],
        [
            -0.026804720051586628,
            0.040334274992346764,
            0.1079322025179863,
            0.17362294532358646,
            0.23512979643419385,
            0.2903741900809109,
            0.33753464079927653,
            0.37509968085214496,
            0.40190435480326414,
            0.41720021050423384,
            0.4206305807456374,
            0.41224958188831806,
            0.39251038059592247,
            0.3622218742966652,
            0.3224900811910629,
            0.27466854453086853,
            0.22031163424253464,
            0.16107731312513351,
            0.0986500084400177,
            0.03470412269234657,
            -0.029184249229729176,
            -0.09161915630102158,
            -0.15138157084584236,
            -0.20750164240598679,
            -0.25925651006400585,
            -0.306184324726928,
            -0.3480789540335536,
            -0.3849678039550781,
            -0.41707510501146317,
            -0.44480767101049423,
            -0.4686797149479389,
            -0.4892326107947156,
            -0.5070485174655914,
            -0.5226767994463444,
            -0.536584310233593,
            -0.5491141006350517,
            -0.5604443214833736,
            -0.5706084333360195,
            -0.5794690791517496,
            -0.58671151753515,
            -0.5918856058269739,
            -0.5944255813956261,
            -0.5936810038983822,
            -0.5889708269387484,
            -0.5796289425343275,
            -0.5650524562224746,
            -0.5447403006255627,
            -0.5183538886485621,
            -0.48577619530260563,
            -0.4471048235427588,
            -0.4026753595098853,
            -0.35308935306966305,
            -0.2991959471255541,
            -0.24206958804279566,
            -0.18297321489080787,
            -0.12334901466965675,
            -0.06476092711091042,
            -0.008803008706308901,
            0.042952731251716614,
            0.0889749825000763,
            0.12787242233753204,
            0.15847648680210114,
            0.17986668646335602,
            0.19140854850411415,
            0.19277677312493324,
            0.18400463100988418,
            0.16548027005046606,
            0.13793046931095887,
            0.10239090584218502,
            0.060161772184073925,
            0.012793043628334999,
            -0.03797865938395262,
            -0.09031787421554327,
            -0.14232529886066914,
            -0.19209610670804977,
            -0.23784456215798855,
            -0.27790866792201996,
            -0.31084018759429455,
            -0.3354391809552908,
            -0.3507764972746372,
            -0.3562549576163292,
            -0.35158804850652814,
            -0.33679978363215923,
            -0.31222628615796566,
            -0.2784748701378703,
            -0.2364020049571991,
            -0.18707669153809547,
            -0.13173142448067665,
            -0.07169945538043976,
            -0.008354470133781433,
            0.05691302567720413,
            0.12274885922670364,
            0.18788521364331245,
            0.2511673290282488,
            0.31160071957856417,
            0.36833710689097643,
            0.4207010371610522,
            0.46820468961959705,
            0.5105064073577523,
            0.5474325586110353,
            0.5789296813309193,
            0.60507757589221,
            0.6260622516274452,
            0.6420990154147148,
            0.6534606218338013,
            0.6604909226298332,
            0.6635220348834991,
            0.6628933697938919,
            0.658960048109293,
            0.6520723961293697,
            0.6425936054438353,
            0.6308642067015171,
            0.6172710042446852,
            0.6022488921880722,
            0.5862564479466528,
            0.5698179798200727,
            0.5535022822732572,
            0.537943921983242,
            0.5238187843933702,
            0.5118521545082331,
            0.5027964822947979,
            0.497397230938077,
            0.4963689483702183,
            0.5003740005195141,
            0.5099820727482438,
            0.5256090750917792,
            0.5475004184991121,
            0.5756916925311089,
            0.6099850465543568,
            0.6499150525778532,
            0.6947493180632591,
            0.7434937637299299,
            0.7948864251375198,
            0.8474117526784539,
            0.8993506073020399,
            0.9488480298314244,
            0.9939430942758918,
            1.0326348841190338,
            1.0629686899483204,
            1.0831018462777138,
            1.09140295535326,
            1.0865194201469421,
            1.0674180015921593,
            1.0334693044424057,
            0.9845066666603088,
            0.9208475202322006,
            0.8433014750480652,
            0.7531678080558777,
            0.6522050201892853,
            0.5426082834601402,
            0.42695046216249466,
            0.30807916913181543,
            0.18905539065599442,
            0.0730331689119339,
            -0.03685155510902405,
            -0.1375783458352089,
            -0.22632882744073868,
            -0.3006220757961273,
            -0.35839273035526276,
            -0.3980763778090477,
            -0.41864802315831184,
            -0.4196723580826074,
            -0.40133377723395824,
            -0.36438624933362007,
            -0.31013941019773483,
            -0.24043657747097313,
            -0.1575573943555355,
            -0.06412754207849503,
            0.03698238730430603,
            0.14277130365371704,
            0.2502226382493973,
            0.35641784965991974,
            0.45862527191638947,
            0.5544446557760239,
            0.6418926417827606,
            0.7194250077009201,
            0.7860177755355835,
            0.8411738872528076,
            0.8849473558366299,
            0.9179325010627508,
            0.9411768671125174,
            0.9561229050159454,
            0.9645623564720154,
            0.9684972073882818,
            0.9700395166873932,
            0.9713224992156029,
            0.974360503256321,
            0.9809494763612747,
            0.9925779327750206,
            1.0103415437042713,
            1.034891128540039,
            1.0663834097795188,
            1.104443708434701,
            1.148191925138235,
            1.1962597742676735,
            1.2468566745519638,
            1.297805294394493,
            1.3466503508388996,
            1.390776569955051,
            1.427499241195619,
            1.454159950837493,
            1.4682561345398426,
            1.4675585329532623,
            1.450222447514534,
            1.4148289822041988,
            1.3604739233851433,
            1.2868077279999852,
            1.1940634343773127,
            1.0830540880560875,
            0.9551516622304916,
            0.8122536391019821,
            0.6567010581493378,
            0.4912063181400299,
            0.3187601715326309,
            0.14253515005111694,
            -0.03421378135681152,
            -0.20827309787273407,
            -0.37657181918621063,
            -0.5362592041492462,
            -0.6847778409719467,
            -0.8199586793780327,
            -0.9400684088468552,
            -1.043810024857521,
            -1.1303439773619175,
            -1.199307675473392,
            -1.2507740687578917,
            -1.285200534388423,
            -1.3033866882324219,
            -1.3064447976648808,
            -1.2957062751520425,
            -1.272625622805208,
            -1.2387366145849228,
            -1.1956125423312187,
            -1.1447807401418686,
            -1.0876455307006836,
            -1.0254877731204033,
            -0.959431029856205,
            -0.8904238939285278,
            -0.8192520067095757,
            -0.7465395852923393,
            -0.6727574318647385,
            -0.5982490442693233,
            -0.5232512354850769,
            -0.4479725565761328,
            -0.37260940251871943,
            -0.29734742641448975,
            -0.22241375222802162,
            -0.14807607978582382,
            -0.0746484100818634,
            -0.0025031082332134247,
            0.06795043498277664,
            0.13626007735729218,
            0.20199205726385117,
            0.26476840674877167,
            0.3242688998579979,
            0.3802980035543442,
            0.4328250363469124,
            0.4820263907313347,
            0.528285700827837,
            0.5722425021231174,
            0.6147741018794477,
            0.6570058315992355,
            0.7002625241875648,
            0.7460684478282928,
            0.7960588186979294,
            0.8519361019134521,
            0.9154023838927969,
            0.988062709569931,
            1.0713543221354485,
            1.1664479449391365,
            1.2741869911551476,
            1.395013727247715,
            1.528880923986435,
            1.6752354577183723,
            1.8330015577375889,
            2.0005804672837257,
            2.175820216536522,
            2.3561130575835705,
            2.538449563086033,
            2.719464070163667,
            2.895586457103491,
            3.0631435848772526,
            3.2184618078172207,
            3.3580119907855988,
            3.478544395416975,
            3.5772020420990884,
            3.6516400519758463,
            3.700118586421013,
            3.7215798012912273,
            3.71569811552763,
            3.6829138547182083,
            3.624387162271887,
            3.5419928450137377,
            3.4382739141583443,
            3.316320925951004,
            3.1796581372618675,
            3.032142758369446,
            2.877798929810524,
            2.720670410664752,
            2.564680114388466,
            2.4134756922721863,
            2.270304024219513,
            2.1378814578056335,
            2.0182952880859375,
            1.9129348993301392,
            1.8224720656871796,
            1.746836394071579,
            1.685226932168007,
            1.6361542791128159,
            1.5975534170866013,
            1.5668849498033524,
            1.5412404984235764,
            1.5174985826015472,
            1.4924860447645187,
            1.4631009548902512,
            1.4264978170394897,
            1.380189761519432,
            1.3221894204616547,
            1.2511070668697357,
            1.1662116199731827,
            1.067467287182808,
            0.9555810838937759,
            0.8319633305072784,
            0.6986358165740967,
            0.5581990778446198,
            0.4137104004621506,
            0.26855674386024475,
            0.12630045413970947,
            -0.009450435638427734,
            -0.135220468044281,
            -0.2477864921092987,
            -0.34433142840862274,
            -0.4225827008485794,
            -0.4808814227581024,
            -0.5182664692401886,
            -0.534530758857727,
            -0.5302050411701202,
            -0.5065385401248932,
            -0.4654567539691925,
            -0.4095146059989929,
            -0.3417247235774994,
            -0.2654598355293274,
            -0.18434417247772217,
            -0.10206007957458496,
            -0.022201448678970337,
            0.05184328556060791,
            0.11705458164215088,
            0.1708834171295166,
            0.2113422453403473,
            0.23707818984985352,
            0.24742534756660461,
            0.24243777990341187,
            0.22283658385276794,
            0.18996185064315796,
            0.14572596549987793,
            0.09246969223022461,
            0.032891303300857544,
            -0.03008362650871277,
            -0.09347489476203918,
            -0.15434947609901428,
            -0.20995238423347473,
            -0.2578500509262085,
            -0.2960221469402313,
            -0.32294902205467224,
            -0.33768919110298157,
            -0.3398800492286682,
            -0.32974773645401,
            -0.3081013858318329,
            -0.27626563608646393,
            -0.2360043078660965,
            -0.1894499510526657,
            -0.1389867067337036,
            -0.08712245523929596,
            -0.036377355456352234,
            0.010836325585842133,
            0.05232681334018707,
            0.08625487238168716,
            0.1112014688551426,
            0.12622150219976902,
            0.13090027123689651,
            0.1253529079258442,
            0.11025659739971161,
            0.08677373826503754,
            0.05651424080133438,
            0.021445229649543762,
            -0.016206644475460052,
            -0.05402333289384842,
            -0.08955356478691101,
            -0.12042797356843948,
            -0.1444510966539383,
            -0.15968243777751923,
            -0.1645653247833252,
            -0.1580009013414383,
            -0.13937947154045105,
            -0.10862702876329422,
            -0.06619606167078018,
            -0.013052225112915039,
            0.04938298463821411,
            0.11928567290306091,
            0.1945195123553276,
            0.27271465212106705,
            0.35136449337005615,
            0.4279925972223282,
            0.500213198363781,
            0.5658277720212936,
            0.6229652017354965,
            0.6701244413852692,
            0.7062306851148605,
            0.7307229787111282,
            0.7435546666383743,
            0.7451703995466232,
            0.7364940941333771,
            0.7188886255025864,
            0.6940669417381287,
            0.6640272289514542,
            0.6309728473424911,
            0.5971938818693161,
            0.5649627596139908,
            0.5364196598529816,
            0.5135024935007095,
            0.49786724150180817,
            0.4907897412776947,
            0.4930829554796219,
            0.5051118843257427,
            0.5267708897590637,
            0.557501645758748,
            0.5962859317660332,
            0.6416972726583481,
            0.6919779926538467,
            0.745084598660469,
            0.7988206893205643,
            0.8509203046560287,
            0.8991307318210602,
            0.9412805885076523,
            0.9754026681184769,
            0.9998010396957397,
            1.0131350420415401,
            1.0144559107720852,
            1.0032010730355978,
            0.9792494848370552,
            0.942935936152935,
            0.8949921429157257,
            0.8365195393562317,
            0.7689507380127907,
            0.6939837001264095,
            0.6135197067633271,
            0.5295574516057968,
            0.4441312178969383,
            0.35925498604774475,
            0.27684175968170166,
            0.198641836643219,
            0.12618893384933472,
            0.06072799861431122,
            0.0032365620136260986,
            -0.04560002684593201,
            -0.08541789650917053,
            -0.11614198982715607,
            -0.13795407116413116,
            -0.15129710733890533,
            -0.1568002849817276,
            -0.1552354022860527,
            -0.14748498797416687,
            -0.13448134809732437,
            -0.11716610286384821,
            -0.09646184369921684,
            -0.07320065796375275,
            -0.04811254143714905,
            -0.021842315793037415,
            0.005113869905471802,
            0.03240470960736275,
            0.05978506803512573,
            0.08711662236601114,
            0.1143556172028184,
            0.14153289142996073,
            0.16872934298589826,
            0.19602891895920038,
            0.22351325140334666,
            0.2512256775080459,
            0.2791722621768713,
            0.30727547965943813,
            0.3353876043111086,
            0.36327802017331123,
            0.39065027236938477,
            0.4171486645936966,
            0.4423535242676735,
            0.4658167138695717,
            0.4870903491973877,
            0.5057359039783478,
            0.5213292501866817,
            0.5335077149793506,
            0.5420021070167422,
            0.5466160364449024,
            0.5472604781389236,
            0.5439443401992321,
            0.5367700532078743,
            0.5259400773793459,
            0.5117185991257429,
            0.49443892762064934,
            0.4744856711477041,
            0.45224055647850037
        ]
    ],
    "PSE": [
        6.3444999999999965,
        2.032499999999996,
        3.2960000000000034,
        5.467499999999838,
        6.685999999999998,
        6.139500000000001,
        4.681000000000001,
        6.711500000000001,
        9.760499999999988,
        8.831499999999991,
        8.788999999999966
    ],
    "subjects": [
        "S01",
        "S02",
        "S03",
        "S04",
        "S05",
        "S06",
        "S07",
        "S08",
        "S09",
        "S10",
        "S11"
    ],
    "times": [
        -100,
        -99,
        -98,
        -97,
        -96,
        -95,
        -94,
        -93,
        -92,
        -91,
        -90,
        -89,
        -88,
        -87,
        -86,
        -85,
        -84,
        -83,
        -82,
        -81,
        -80,
        -79,
        -78,
        -77,
        -76,
        -75,
        -74,
        -73,
        -72,
        -71,
        -70,
        -69,
        -68,
        -67,
        -66,
        -65,
        -64,
        -63,
        -62,
        -61,
        -60,
        -59,
        -58,
        -57,
        -56,
        -55,
        -54,
        -53,
        -52,
        -51,
        -50,
        -49,
        -48,
        -47,
        -46,
        -45,
        -44,
        -43,
        -42,
        -41,
        -40,
        -39,
        -38,
        -37,
        -36,
        -35,
        -34,
        -33,
        -32,
        -31,
        -30,
        -29,
        -28,
        -27,
        -26,
        -25,
        -24,
        -23,
        -22,
        -21,
        -20,
        -19,
        -18,
        -17,
        -16,
        -15,
        -14,
        -13,
        -12,
        -11,
        -10,
        -9,
        -8,
        -7,
        -6,
        -5,
        -4,
        -3,
        -2,
        -1,
        0,
        1,
        2,
        3,
        4,
        5,
        6,
        7,
        8,
        9,
        10,
        11,
        12,
        13,
        14,
        15,
        16,
        17,
        18,
        19,
        20,
        21,
        22,
        23,
        24,
        25,
        26,
        27,
        28,
        29,
        30,
        31,
        32,
        33,
        34,
        35,
        36,
        37,
        38,
        39,
        40,
        41,
        42,
        43,
        44,
        45,
        46,
        47,
        48,
        49,
        50,
        51,
        52,
        53,
        54,
        55,
        56,
        57,
        58,
        59,
        60,
        61,
        62,
        63,
        64,
        65,
        66,
        67,
        68,
        69,
        70,
        71,
        72,
        73,
        74,
        75,
        76,
        77,
        78,
        79,
        80,
        81,
        82,
        83,
        84,
        85,
        86,
        87,
        88,
        89,
        90,
        91,
        92,
        93,
        94,
        95,
        96,
        97,
        98,
        99,
        100,
        101,
        102,
        103,
        104,
        105,
        106,
        107,
        108,
        109,
        110,
        111,
        112,
        113,
        114,
        115,
        116,
        117,
        118,
        119,
        120,
        121,
        122,
        123,
        124,
        125,
        126,
        127,
        128,
        129,
        130,
        131,
        132,
        133,
        134,
        135,
        136,
        137,
        138,
        139,
        140,
        141,
        142,
        143,
        144,
        145,
        146,
        147,
        148,
        149,
        150,
        151,
        152,
        153,
        154,
        155,
        156,
        157,
        158,
        159,
        160,
        161,
        162,
        163,
        164,
        165,
        166,
        167,
        168,
        169,
        170,
        171,
        172,
        173,
        174,
        175,
        176,
        177,
        178,
        179,
        180,
        181,
        182,
        183,
        184,
        185,
        186,
        187,
        188,
        189,
        190,
        191,
        192,
        193,
        194,
        195,
        196,
        197,
        198,
        199,
        200,
        201,
        202,
        203,
        204,
        205,
        206,
        207,
        208,
        209,
        210,
        211,
        212,
        213,
        214,
        215,
        216,
        217,
        218,
        219,
        220,
        221,
        222,
        223,
        224,
        225,
        226,
        227,
        228,
        229,
        230,
        231,
        232,
        233,
        234,
        235,
        236,
        237,
        238,
        239,
        240,
        241,
        242,
        243,
        244,
        245,
        246,
        247,
        248,
        249,
        250,
        251,
        252,
        253,
        254,
        255,
        256,
        257,
        258,
        259,
        260,
        261,
        262,
        263,
        264,
        265,
        266,
        267,
        268,
        269,
        270,
        271,
        272,
        273,
        274,
        275,
        276,
        277,
        278,
        279,
        280,
        281,
        282,
        283,
        284,
        285,
        286,
        287,
        288,
        289,
        290,
        291,
        292,
        293,
        294,
        295,
        296,
        297,
        298,
        299,
        300,
        301,
        302,
        303,
        304,
        305,
        306,
        307,
        308,
        309,
        310,
        311,
        312,
        313,
        314,
        315,
        316,
        317,
        318,
        319,
        320,
        321,
        322,
        323,
        324,
        325,
        326,
        327,
        328,
        329,
        330,
        331,
        332,
        333,
        334,
        335,
        336,
        337,
        338,
        339,
        340,
        341,
        342,
        343,
        344,
        345,
        346,
        347,
        348,
        349,
        350,
        351,
        352,
        353,
        354,
        355,
        356,
        357,
        358,
        359,
        360,
        361,
        362,
        363,
        364,
        365,
        366,
        367,
        368,
        369,
        370,
        371,
        372,
        373,
        374,
        375,
        376,
        377,
        378,
        379,
        380,
        381,
        382,
        383,
        384,
        385,
        386,
        387,
        388,
        389,
        390,
        391,
        392,
        393,
        394,
        395,
        396,
        397,
        398,
        399
    ]
}
