# Supplementary material for: Adaptation to feedback representation of illusory orientation produced from flash grab effect
Source: Nat Commun. 2020 Aug 6;11:3925. doi: 10.1038/s41467-020-17786-1 (PMC7411047; doi:10.1038/s41467-020-17786-1)
Supplement: Supplementary file 3 — Source Data [file 41467_2020_17786_MOESM3_ESM.zip › SupplFig 1.csv]

	Visual_Area	Quadrant	FGE_Condition	Subject	Mean_BOLD_response
0	V1	LeftLower	CCW	S01	6.556328696174377
1	V1	LeftLower	CCW	S02	3.556843586688877
2	V1	LeftLower	CCW	S03	7.281817202847985
3	V1	LeftLower	CCW	S04	5.800800444524013
4	V1	LeftLower	CCW	S05	6.1298248432670945
5	V1	LeftLower	CCW	S06	8.635005620322685
6	V1	LeftLower	CCW	S07	4.379081641223849
7	V1	LeftLower	CCW	S08	3.1306695390888377
8	V1	LeftLower	CCW	S09	3.9419822913976947
9	V1	RightLower	CCW	S01	6.460767509496128
10	V1	RightLower	CCW	S02	5.853438267856629
11	V1	RightLower	CCW	S03	6.951290881524424
12	V1	RightLower	CCW	S04	6.088002804957262
13	V1	RightLower	CCW	S05	5.77131788572444
14	V1	RightLower	CCW	S06	5.508820661868743
15	V1	RightLower	CCW	S07	8.611764279272323
16	V1	RightLower	CCW	S08	4.45837987434099
17	V1	RightLower	CCW	S09	5.39750725819035
18	V1	RightUpper	CCW	S01	1.2157888211879904
19	V1	RightUpper	CCW	S02	5.41689939774586
20	V1	RightUpper	CCW	S03	3.858364760056477
21	V1	RightUpper	CCW	S04	4.371944689768715
22	V1	RightUpper	CCW	S05	3.4209421703328626
23	V1	RightUpper	CCW	S06	1.6435288109671993
24	V1	RightUpper	CCW	S07	1.6798511198512323
25	V1	RightUpper	CCW	S08	5.18005723474284
26	V1	RightUpper	CCW	S09	6.2410800377944735
27	V1	LeftUpper	CCW	S01	5.781080615781272
28	V1	LeftUpper	CCW	S02	5.833992685103336
29	V1	LeftUpper	CCW	S03	3.9224854168760013
30	V1	LeftUpper	CCW	S04	4.736450899227063
31	V1	LeftUpper	CCW	S05	5.882626305611999
32	V1	LeftUpper	CCW	S06	4.418185678820212
33	V1	LeftUpper	CCW	S07	4.803249202425699
34	V1	LeftUpper	CCW	S08	7.537688764840386
35	V1	LeftUpper	CCW	S09	4.8595076127203995
36	V1	LeftLower	CW	S01	8.07058559196349
37	V1	LeftLower	CW	S02	4.731578375394922
38	V1	LeftLower	CW	S03	7.877331187235056
39	V1	LeftLower	CW	S04	6.7180316637813835
40	V1	LeftLower	CW	S05	6.260785585879695
41	V1	LeftLower	CW	S06	8.422161895851723
42	V1	LeftLower	CW	S07	4.023470171075429
43	V1	LeftLower	CW	S08	4.344875396486651
44	V1	LeftLower	CW	S09	4.092923322881828
45	V1	RightLower	CW	S01	4.973662871347031
46	V1	RightLower	CW	S02	5.789072226160328
47	V1	RightLower	CW	S03	6.080949157613479
48	V1	RightLower	CW	S04	1.7926220636600918
49	V1	RightLower	CW	S05	4.236993680879919
50	V1	RightLower	CW	S06	5.099238298391363
51	V1	RightLower	CW	S07	3.5986051585111127
52	V1	RightLower	CW	S08	4.697371117630053
53	V1	RightLower	CW	S09	4.379967948678655
54	V1	RightUpper	CW	S01	2.58222109882742
55	V1	RightUpper	CW	S02	5.9629889591858145
56	V1	RightUpper	CW	S03	4.23865832394269
57	V1	RightUpper	CW	S04	4.21449406591575
58	V1	RightUpper	CW	S05	5.323523669326905
59	V1	RightUpper	CW	S06	3.1897467809616886
60	V1	RightUpper	CW	S07	6.224794734609177
61	V1	RightUpper	CW	S08	5.205076460366861
62	V1	RightUpper	CW	S09	7.213955984978259
63	V1	LeftUpper	CW	S01	4.513263079467345
64	V1	LeftUpper	CW	S02	4.499515211203936
65	V1	LeftUpper	CW	S03	3.656451518169102
66	V1	LeftUpper	CW	S04	7.700565486855866
67	V1	LeftUpper	CW	S05	5.512163734654651
68	V1	LeftUpper	CW	S06	2.900638019345114
69	V1	LeftUpper	CW	S07	6.634421633557573
70	V1	LeftUpper	CW	S08	5.900697096115313
71	V1	LeftUpper	CW	S09	4.347151432131272
72	V2	LeftLower	CCW	S01	5.946855579156888
73	V2	LeftLower	CCW	S02	3.8738731018137047
74	V2	LeftLower	CCW	S03	6.223862613137845
75	V2	LeftLower	CCW	S04	6.6536937974451895
76	V2	LeftLower	CCW	S05	9.964436660928202
77	V2	LeftLower	CCW	S06	6.5322164931773035
78	V2	LeftLower	CCW	S07	4.123598263325436
79	V2	LeftLower	CCW	S08	4.12495237857129
80	V2	LeftLower	CCW	S09	3.3406263531184135
81	V2	RightLower	CCW	S01	6.380112503202371
82	V2	RightLower	CCW	S02	6.634325462880342
83	V2	RightLower	CCW	S03	8.445897955459678
84	V2	RightLower	CCW	S04	8.472165718789721
85	V2	RightLower	CCW	S05	6.3271959966268065
86	V2	RightLower	CCW	S06	7.246074265981613
87	V2	RightLower	CCW	S07	11.21901380306812
88	V2	RightLower	CCW	S08	4.308623529188731
89	V2	RightLower	CCW	S09	4.640906796687936
90	V2	RightUpper	CCW	S01	1.9115378318262413
91	V2	RightUpper	CCW	S02	4.650976679872763
92	V2	RightUpper	CCW	S03	1.449900691098505
93	V2	RightUpper	CCW	S04	2.9669995518659693
94	V2	RightUpper	CCW	S05	1.503161084294681
95	V2	RightUpper	CCW	S06	3.092970868152837
96	V2	RightUpper	CCW	S07	3.141711587181506
97	V2	RightUpper	CCW	S08	5.093922779036268
98	V2	RightUpper	CCW	S09	5.737632422253477
99	V2	LeftUpper	CCW	S01	5.417481724430474
100	V2	LeftUpper	CCW	S02	5.520971528081969
101	V2	LeftUpper	CCW	S03	3.9984076674787272
102	V2	LeftUpper	CCW	S04	1.9637606015844455
103	V2	LeftUpper	CCW	S05	3.3625428500917995
104	V2	LeftUpper	CCW	S06	3.333549962144318
105	V2	LeftUpper	CCW	S07	2.6040790884165506
106	V2	LeftUpper	CCW	S08	7.518138656054269
107	V2	LeftUpper	CCW	S09	5.820205798747889
108	V2	LeftLower	CW	S01	7.283712471218604
109	V2	LeftLower	CW	S02	5.613005086556694
110	V2	LeftLower	CW	S03	7.974938807672771
111	V2	LeftLower	CW	S04	6.7268862587367515
112	V2	LeftLower	CW	S05	11.22238022180815
113	V2	LeftLower	CW	S06	7.885086471975289
114	V2	LeftLower	CW	S07	8.675659912837435
115	V2	LeftLower	CW	S08	5.007029270906045
116	V2	LeftLower	CW	S09	4.337739597159981
117	V2	RightLower	CW	S01	4.116632783191037
118	V2	RightLower	CW	S02	5.528046890393411
119	V2	RightLower	CW	S03	7.997407614797029
120	V2	RightLower	CW	S04	2.6820689674746974
121	V2	RightLower	CW	S05	4.601128609018183
122	V2	RightLower	CW	S06	6.162093802564937
123	V2	RightLower	CW	S07	3.1523774241062865
124	V2	RightLower	CW	S08	4.27531629525725
125	V2	RightLower	CW	S09	3.3032247432345585
126	V2	RightUpper	CW	S01	4.168745103776457
127	V2	RightUpper	CW	S02	6.085564181011999
128	V2	RightUpper	CW	S03	2.214869820104916
129	V2	RightUpper	CW	S04	6.0677120950649766
130	V2	RightUpper	CW	S05	2.984015866873535
131	V2	RightUpper	CW	S06	4.375630831396962
132	V2	RightUpper	CW	S07	4.6437973052016215
133	V2	RightUpper	CW	S08	6.453286986242462
134	V2	RightUpper	CW	S09	6.267561972683771
135	V2	LeftUpper	CW	S01	4.722145042199687
136	V2	LeftUpper	CW	S02	4.025291585545759
137	V2	LeftUpper	CW	S03	2.7526138994804814
138	V2	LeftUpper	CW	S04	4.536278315507983
139	V2	LeftUpper	CW	S05	2.355018225561727
140	V2	LeftUpper	CW	S06	1.3500013577782743
141	V2	LeftUpper	CW	S07	3.350953082871848
142	V2	LeftUpper	CW	S08	5.898957607664666
143	V2	LeftUpper	CW	S09	4.9350378366687675
144	V3	LeftLower	CCW	S01	4.77207102505207
145	V3	LeftLower	CCW	S02	4.814098174379947
146	V3	LeftLower	CCW	S03	6.624627364715092
147	V3	LeftLower	CCW	S04	6.5042532558073205
148	V3	LeftLower	CCW	S05	5.396641593831584
149	V3	LeftLower	CCW	S06	5.244501116890433
150	V3	LeftLower	CCW	S07	4.121183899287267
151	V3	LeftLower	CCW	S08	2.3465347115324895
152	V3	LeftLower	CCW	S09	3.291701276253225
153	V3	RightLower	CCW	S01	5.731065199337609
154	V3	RightLower	CCW	S02	4.843632100180663
155	V3	RightLower	CCW	S03	7.456009287697928
156	V3	RightLower	CCW	S04	10.37372859692859
157	V3	RightLower	CCW	S05	8.535663115128505
158	V3	RightLower	CCW	S06	6.783832956920582
159	V3	RightLower	CCW	S07	7.310489502181477
160	V3	RightLower	CCW	S08	4.112588538549384
161	V3	RightLower	CCW	S09	5.008890067002114
162	V3	RightUpper	CCW	S01	2.439640990745731
163	V3	RightUpper	CCW	S02	4.335255629844703
164	V3	RightUpper	CCW	S03	2.3386626426816735
165	V3	RightUpper	CCW	S04	1.3810291475207497
166	V3	RightUpper	CCW	S05	2.812020562826781
167	V3	RightUpper	CCW	S06	3.531340967112768
168	V3	RightUpper	CCW	S07	4.2480080621914675
169	V3	RightUpper	CCW	S08	7.3079660419041135
170	V3	RightUpper	CCW	S09	5.432406156890105
171	V3	LeftUpper	CCW	S01	6.636018034999882
172	V3	LeftUpper	CCW	S02	5.657089896203116
173	V3	LeftUpper	CCW	S03	4.236980618217406
174	V3	LeftUpper	CCW	S04	1.6985135726071356
175	V3	LeftUpper	CCW	S05	4.219665983652182
176	V3	LeftUpper	CCW	S06	4.429967637667153
177	V3	LeftUpper	CCW	S07	5.634078634734924
178	V3	LeftUpper	CCW	S08	6.702686267993029
179	V3	LeftUpper	CCW	S09	5.940596423571584
180	V3	LeftLower	CW	S01	4.245042461549154
181	V3	LeftLower	CW	S02	7.559256745720889
182	V3	LeftLower	CW	S03	8.347137008715267
183	V3	LeftLower	CW	S04	6.907968583981838
184	V3	LeftLower	CW	S05	9.831660711091555
185	V3	LeftLower	CW	S06	6.2334761977361515
186	V3	LeftLower	CW	S07	6.7775753572298605
187	V3	LeftLower	CW	S08	4.472540861432701
188	V3	LeftLower	CW	S09	4.069197010707641
189	V3	RightLower	CW	S01	2.7859890289123035
190	V3	RightLower	CW	S02	2.6744656491462564
191	V3	RightLower	CW	S03	6.101240249449776
192	V3	RightLower	CW	S04	3.099082751287268
193	V3	RightLower	CW	S05	4.279450841256603
194	V3	RightLower	CW	S06	5.567804607666542
195	V3	RightLower	CW	S07	3.2680372258478925
196	V3	RightLower	CW	S08	4.686503899617734
197	V3	RightLower	CW	S09	3.8117594967251467
198	V3	RightUpper	CW	S01	5.392830393370762
199	V3	RightUpper	CW	S02	5.845279931270399
200	V3	RightUpper	CW	S03	2.8789455788594167
201	V3	RightUpper	CW	S04	4.644943923708004
202	V3	RightUpper	CW	S05	4.230133649720296
203	V3	RightUpper	CW	S06	5.048689038337489
204	V3	RightUpper	CW	S07	6.8857943739782845
205	V3	RightUpper	CW	S08	5.846360193410126
206	V3	RightUpper	CW	S09	6.103690819795158
207	V3	LeftUpper	CW	S01	7.529778687758522
208	V3	LeftUpper	CW	S02	3.5803091937301703
209	V3	LeftUpper	CW	S03	3.8121486153412656
210	V3	LeftUpper	CW	S04	4.885226241047735
211	V3	LeftUpper	CW	S05	2.7844661764319456
212	V3	LeftUpper	CW	S06	3.0948041467213145
213	V3	LeftUpper	CW	S07	4.971978712428187
214	V3	LeftUpper	CW	S08	6.327301624701221
215	V3	LeftUpper	CW	S09	4.549611574274134
