# Supplementary material for: Adaptation to feedback representation of illusory orientation produced from flash grab effect
Source: Nat Commun. 2020 Aug 6;11:3925. doi: 10.1038/s41467-020-17786-1 (PMC7411047; doi:10.1038/s41467-020-17786-1)
Supplement: Supplementary file 3 — Source Data [file 41467_2020_17786_MOESM3_ESM.zip › SupplFig 3.csv]

	Visual_Area	Cortical_Laminae	FGE_Condition	Subject	Bar_Angle_Responses
0	V1	Layer1	CCW	S01	[0. 0.01051165 0.02107843 0.03170179 0.04238143 0.05311694 0.06390744 0.07474971 0.08563777 0.09656512 0.1075259 0.11851425 0.12952483 0.14055283 0.15159411 0.16264559 0.17370397 0.1847655 0.19582644 0.20688322 0.21793239 0.22897126 0.23999872 0.25101411 0.26201821 0.27301741 0.28403146 0.29510543 0.30632736 0.31784772 0.32987431 0.34282258 0.35606637 0.36956884 0.38327842 0.39712955 0.41103583 0…
1	V1	Layer1	CCW	S02	[0. 0.00493731 0.0099783 0.01512775 0.02038941 0.02576592 0.03125986 0.03687278 0.04260616 0.04846149 0.05444066 0.0605462 0.06678029 0.07314437 0.07963942 0.08626552 0.09302253 0.09990934 0.10692356 0.11406201 0.12132112 0.12869623 0.13618175 0.14377006 0.15145267 0.15922137 0.16707072 0.17500766 0.18307127 0.19136438 0.200063 0.21328765 0.22528789 0.23963095 0.25443844 0.26968745 0.2853494 0.30…
2	V1	Layer1	CCW	S03	[0. 0.01634573 0.03280865 0.04939204 0.06609736 0.08292485 0.09987291 0.11693835 0.13411746 0.15140621 0.16880014 0.1862952 0.20388776 0.22157416 0.23935061 0.25721306 0.27515795 0.293182 0.31128274 0.32945732 0.34770242 0.36601532 0.38439354 0.40283406 0.42133503 0.43990008 0.45854671 0.4773225 0.49633419 0.51578279 0.53594196 0.55873478 0.58175818 0.60490027 0.62803561 0.65103204 0.67376331 0.6…
3	V1	Layer1	CCW	S04	[0.06012627 0.06899482 0.07810051 0.08744979 0.09704639 0.1068929 0.11698975 0.12733509 0.1379265 0.1487611 0.15983532 0.17114374 0.18267925 0.19443462 0.20640295 0.21857712 0.23094778 0.24350359 0.25623191 0.26911896 0.28214735 0.2952978 0.30855002 0.32188338 0.33527775 0.34871735 0.36220099 0.37576996 0.3895601 0.40387545 0.41917293 0.43739936 0.45556054 0.47364627 0.49165841 0.50960277 0.52748…
4	V1	Layer1	CCW	S05	[0.12856921 0.13537149 0.14219103 0.1490308 0.15589275 0.16277856 0.1696887 0.17662227 0.18357812 0.19055563 0.19755428 0.20457303 0.21161056 0.2186657 0.22573701 0.23282245 0.23991985 0.24702651 0.2541394 0.26125447 0.26836729 0.27547304 0.28256684 0.28964373 0.29669963 0.30373196 0.31074041 0.31773023 0.32472036 0.33176386 0.33897687 0.347516 0.35639252 0.3655763 0.37504435 0.38476191 0.3946941…
5	V1	Layer1	CCW	S06	[0.02580469 0.03402004 0.04228602 0.05060766 0.05898887 0.06743235 0.07593879 0.08450706 0.09313495 0.10181959 0.11055974 0.11935484 0.12820453 0.13710884 0.14606775 0.15508257 0.16415544 0.17328836 0.18248265 0.19173947 0.20105876 0.2104396 0.21988055 0.22938044 0.23893662 0.24854465 0.25820531 0.26793473 0.27778279 0.28786417 0.2983793 0.31214516 0.32638143 0.34097904 0.35580429 0.37071704 0.38…
6	V1	Layer1	CCW	S07	[0. 0.01360733 0.02728544 0.04103386 0.05485078 0.06873289 0.08267612 0.09667507 0.11072264 0.124811 0.13893167 0.15307563 0.1672342 0.18139943 0.19556282 0.20971551 0.2238496 0.23795903 0.2520397 0.26608918 0.28010686 0.29409356 0.30805254 0.32199021 0.33591746 0.34985486 0.36384034 0.37794183 0.39227717 0.40703246 0.4224228 0.43726495 0.45207761 0.46678697 0.48132119 0.49563107 0.50964171 0.523…
7	V1	Layer1	CCW	S08	[0.29998437 0.29348825 0.28712363 0.28090194 0.27483116 0.26891572 0.2631549 0.25754318 0.25207206 0.24673395 0.24151868 0.23641575 0.23141712 0.22651771 0.22171469 0.21700499 0.21238221 0.20783754 0.20336366 0.19895281 0.19459808 0.19029267 0.18603283 0.18181512 0.17763628 0.17349734 0.16941438 0.16544453 0.16172813 0.15854993 0.15637031 0.15920607 0.16319003 0.16825497 0.17428442 0.18113785 0.1…
8	V1	Layer1	CCW	S09	[0.08655538 0.08868164 0.09085217 0.09307096 0.09534257 0.09767056 0.10005696 0.10250364 0.10501205 0.10758212 0.11021249 0.11290218 0.11565095 0.11845782 0.12132011 0.12423402 0.12719519 0.13019929 0.1332407 0.13631248 0.13940727 0.14251739 0.14563403 0.1487471 0.15184419 0.15491299 0.15794322 0.1609335 0.16390506 0.16692816 0.17015067 0.17541094 0.1810664 0.1871406 0.193635 0.20054731 0.2078767…
9	V1	Layer1	CCW	S10	[0.01635429 0.01995681 0.02361789 0.02733479 0.0311025 0.0349159 0.03877081 0.04266393 0.04659237 0.05055286 0.05454262 0.05855892 0.06259971 0.06666325 0.07074868 0.07485721 0.07899048 0.08315076 0.08734054 0.09156462 0.09582977 0.10014477 0.10452007 0.10896918 0.11351041 0.11816859 0.12297817 0.1279913 0.13328986 0.13898286 0.14514051 0.15266813 0.16046715 0.16850746 0.1767781 0.1852555 0.19390…
10	V1	Layer1	CCW	S11	[0.04006766 0.04408954 0.04805449 0.05196187 0.05580949 0.05959231 0.06330548 0.06694327 0.07050076 0.07396989 0.07734211 0.08061253 0.08377976 0.08684689 0.08982254 0.09271961 0.09555324 0.0983382 0.10108951 0.10382339 0.1065614 0.10932633 0.11214187 0.11503284 0.1180236 0.12113944 0.12440977 0.12786201 0.13150098 0.13529165 0.13914945 0.14265607 0.14629393 0.149953 0.15351557 0.15685683 0.15989…
11	V1	Layer1	CCW	S12	[0.06138042 0.06153346 0.06169915 0.06188431 0.06209785 0.06234971 0.06264917 0.06300438 0.06342237 0.0639086 0.06446765 0.06510361 0.06582052 0.06662142 0.06750877 0.06848531 0.06955286 0.07071082 0.07195494 0.07327731 0.07466682 0.07610701 0.07757618 0.07904659 0.08048293 0.08183876 0.08305358 0.0840507 0.08474706 0.08509163 0.08516559 0.08906774 0.09370271 0.0991429 0.10542727 0.11255536 0.120…
12	V1	Layer1	CCW	S13	[0.01647517 0.02377146 0.03109581 0.03844616 0.0458201 0.05321524 0.06062908 0.06805935 0.07550383 0.08296138 0.09043286 0.09792145 0.10543072 0.11296429 0.12052592 0.12811923 0.13574866 0.1434183 0.15113136 0.15889063 0.16669878 0.17455908 0.18247625 0.19045553 0.19850441 0.20663309 0.21485509 0.22319064 0.23166746 0.24031488 0.24911015 0.25850974 0.26791651 0.27733543 0.28679992 0.29635136 0.30…
13	V1	Layer1	CCW	S14	[0.03420888 0.04669934 0.05927437 0.07193257 0.08467044 0.09748374 0.11036801 0.12332053 0.13633873 0.14941873 0.16255708 0.17575057 0.18899509 0.20228679 0.21562206 0.22899674 0.242407 0.25584998 0.26932372 0.28282793 0.29636445 0.30993599 0.32354752 0.33720695 0.35092473 0.36471737 0.37861487 0.39267127 0.40698472 0.42170678 0.43698542 0.45270798 0.46836982 0.48393879 0.49943463 0.51488191 0.53…
14	V1	Layer1	CCW	S15	[0. 0.00936997 0.01881952 0.02834916 0.03795974 0.04765281 0.05742999 0.06729221 0.07723871 0.08726933 0.09738448 0.1075842 0.11786861 0.1282365 0.13868533 0.14921332 0.15981789 0.17049549 0.1812416 0.19205017 0.20291396 0.21382536 0.22477699 0.23576168 0.24677243 0.25780453 0.26885893 0.27995253 0.29113953 0.30253555 0.3143044 0.32862764 0.34327302 0.35822374 0.37343022 0.38881732 0.40430311 0.4…
15	V1	Layer1	CCW	S16	[0. 0.00705124 0.01414722 0.02128995 0.02848175 0.03572625 0.04302611 0.05038334 0.05779948 0.06527624 0.07281483 0.08041597 0.08808175 0.09581555 0.10362027 0.1114986 0.11945224 0.12748329 0.13559425 0.14378644 0.15206009 0.16041323 0.16884336 0.17734883 0.18592841 0.19458026 0.20330482 0.21211302 0.2210382 0.23015297 0.23957188 0.25276966 0.26656237 0.28088041 0.29562492 0.31069079 0.32597359 0…
16	V1	Layer1	CCW	S17	[0.02758399 0.03603972 0.044558 0.05314735 0.06181357 0.07056019 0.07938997 0.08830312 0.09729821 0.10637224 0.11552194 0.12474367 0.13403472 0.14339159 0.15280974 0.16228526 0.17181264 0.1813855 0.19099592 0.20063418 0.21028975 0.21995169 0.2296084 0.23924688 0.24885349 0.25841418 0.26791837 0.2773665 0.28679479 0.29632514 0.30621884 0.31824807 0.33065727 0.34342139 0.35649166 0.3698024 0.383251…
17	V1	Layer2	CCW	S01	[0.00662771 0.0103826 0.01424871 0.01823081 0.02233196 0.02655394 0.03089662 0.03535848 0.03993685 0.04462985 0.04943435 0.05434562 0.05935814 0.06446518 0.06966076 0.07494027 0.0802999 0.08573507 0.0912403 0.0968077 0.10242673 0.10808658 0.11377713 0.11948719 0.12520507 0.13092457 0.13665601 0.14244343 0.14840143 0.15476364 0.16188761 0.17263729 0.18408339 0.19620025 0.20891277 0.2221249 0.23574…
18	V1	Layer2	CCW	S02	[0. 0.00479102 0.0096993 0.01472921 0.0198833 0.0251626 0.03056803 0.03609997 0.0417585 0.04754335 0.05345444 0.0594917 0.06565549 0.07194557 0.07836154 0.08490312 0.09157046 0.09836298 0.1052796 0.11231976 0.11948302 0.12676796 0.13417302 0.14169512 0.14933141 0.15708251 0.16495891 0.17299474 0.18127535 0.18997347 0.19933375 0.21415038 0.22979452 0.24621477 0.26336303 0.28118898 0.29962654 0.318…
19	V1	Layer2	CCW	S03	[0. 0.01680634 0.03370505 0.05069956 0.06779218 0.08498415 0.10227476 0.11966153 0.13714092 0.15470985 0.17236508 0.19010417 0.20792514 0.22582573 0.24380288 0.26185235 0.27997023 0.29815276 0.31639703 0.33470072 0.3530619 0.37147922 0.38995079 0.40847325 0.42704341 0.44566304 0.46434625 0.48313421 0.50212193 0.52149266 0.541505 0.56422698 0.58724858 0.61043117 0.63362398 0.65667374 0.6794307 0.7…
20	V1	Layer2	CCW	S04	[0.08997652 0.10061987 0.11146032 0.12250462 0.13375735 0.14522141 0.15689856 0.16878935 0.18089388 0.19321157 0.2057406 0.21847722 0.23141565 0.24454861 0.25786828 0.27136647 0.28503347 0.29885849 0.31282922 0.32693167 0.34114886 0.35546162 0.36984983 0.38429314 0.39877216 0.41327126 0.42778621 0.44234919 0.45707783 0.47224848 0.4882976 0.50799162 0.52781004 0.54768661 0.56755674 0.58735668 0.60…
21	V1	Layer2	CCW	S05	[0.07742864 0.08523312 0.09306335 0.10092189 0.10880981 0.11672718 0.12467248 0.13264315 0.14063663 0.14865121 0.15668583 0.16473957 0.17281208 0.1809032 0.18901255 0.19713954 0.20528388 0.21344474 0.22162098 0.22981031 0.23801026 0.24621915 0.25443623 0.26266167 0.27089701 0.27914729 0.28742253 0.29574208 0.30414453 0.31270736 0.32155638 0.33205078 0.34288337 0.35396974 0.36523737 0.37661831 0.3…
22	V1	Layer2	CCW	S06	[0.00970088 0.02067049 0.03169026 0.04276194 0.05388568 0.0650599 0.07628073 0.08754146 0.09883366 0.11014932 0.1214833 0.13283257 0.14419576 0.15557334 0.16696689 0.17838052 0.18981952 0.20129063 0.21280151 0.22436078 0.2359763 0.2476555 0.25940603 0.27123719 0.28315924 0.29518608 0.30734367 0.31968307 0.33229386 0.34531649 0.3589095 0.37375681 0.38869868 0.40359932 0.41832005 0.43273045 0.44671…
23	V1	Layer2	CCW	S07	[0. 0.01644728 0.03293985 0.04947665 0.06605528 0.08267203 0.09932263 0.11600179 0.13270366 0.14942192 0.16614908 0.18287697 0.19959813 0.21630609 0.23299489 0.24965864 0.26629163 0.28288898 0.29944716 0.31596323 0.33243504 0.34886169 0.36524511 0.38159108 0.3979089 0.41421602 0.43054355 0.44694383 0.46350141 0.48034027 0.49758782 0.51308685 0.52833626 0.54329952 0.55794073 0.5722439 0.58616631 0…
24	V1	Layer2	CCW	S08	[0.33691406 0.32881148 0.32087957 0.3131233 0.30554417 0.29814082 0.29090911 0.28384211 0.27693184 0.27017024 0.26354596 0.25704906 0.25067323 0.24441545 0.23827588 0.23225585 0.22635366 0.2205653 0.21488796 0.20931829 0.20385292 0.19849061 0.19323564 0.18809795 0.18309331 0.1782481 0.17361037 0.169281 0.16545941 0.16249422 0.16082854 0.1653786 0.17114862 0.17801398 0.18584124 0.19450794 0.203949…
25	V1	Layer2	CCW	S09	[0.10579706 0.10938855 0.11303051 0.11672462 0.12047224 0.12427344 0.12812666 0.1320299 0.13598096 0.13997689 0.1440138 0.14808784 0.15219596 0.15633495 0.16050065 0.16468771 0.16889018 0.17310236 0.1773182 0.18153189 0.18573764 0.18993017 0.19410426 0.19825596 0.20238312 0.20648842 0.21058388 0.21470032 0.21890301 0.22330984 0.2280915 0.2341196 0.2404749 0.24714858 0.25411106 0.26131583 0.268711…
26	V1	Layer2	CCW	S10	[0.03201885 0.03746234 0.04294604 0.04846869 0.05402815 0.05962223 0.06524923 0.07090861 0.07660068 0.08232535 0.08808229 0.09387101 0.0996909 0.10554212 0.11142497 0.11734126 0.12329263 0.12928035 0.13530483 0.14136762 0.14747075 0.15361685 0.15980869 0.1660488 0.17234136 0.17869293 0.1851138 0.19162376 0.19826231 0.2050888 0.2121415 0.22020158 0.22836863 0.23660795 0.24490539 0.25325426 0.26166…
27	V1	Layer2	CCW	S11	[0.00796735 0.0115425 0.01507124 0.01855951 0.02200953 0.0254217 0.02879591 0.03213276 0.03543177 0.03869001 0.04190415 0.04507451 0.04820668 0.05130901 0.0543934 0.05747142 0.06055488 0.06365697 0.06679218 0.06997265 0.07320999 0.07651418 0.07989087 0.08334133 0.08686172 0.09044252 0.09407248 0.09772619 0.10135553 0.10490591 0.10836508 0.11355085 0.11896178 0.12442825 0.12981479 0.13497019 0.139…
28	V1	Layer2	CCW	S12	[0.0681334 0.06837171 0.06862494 0.06889884 0.06920005 0.06953684 0.06991856 0.07035449 0.07085311 0.07142127 0.07206489 0.07278922 0.07359878 0.07449779 0.07548967 0.0765772 0.07776154 0.07904184 0.08041465 0.0818728 0.08340625 0.08499993 0.08663427 0.08828497 0.08992049 0.09149832 0.09296215 0.09423931 0.09525073 0.09594595 0.09638615 0.10086736 0.10608569 0.1120977 0.11895771 0.12669038 0.1352…
29	V1	Layer2	CCW	S13	[0.0019779 0.00984993 0.01774423 0.02566214 0.03360458 0.04157286 0.04956877 0.05759371 0.06564873 0.07373435 0.08185193 0.09000374 0.09819214 0.1064195 0.11468822 0.12300007 0.13135679 0.13975916 0.14820613 0.15669362 0.16521595 0.17376682 0.18233979 0.19092639 0.19951681 0.20809968 0.21666057 0.22518484 0.23366128 0.24208999 0.25048657 0.25927691 0.26806131 0.27688717 0.28581895 0.29492646 0.30…
30	V1	Layer2	CCW	S14	[0.02698162 0.03889137 0.05089354 0.06298838 0.07517384 0.08744598 0.09980084 0.11223506 0.12474367 0.13731995 0.14995745 0.16265 0.17539141 0.18817677 0.20100163 0.21386219 0.22675554 0.23967928 0.25263193 0.26561331 0.27862433 0.29166539 0.30473842 0.31784741 0.33099852 0.34420527 0.35749833 0.37093759 0.38463845 0.39879308 0.41362404 0.42918622 0.44487254 0.46066768 0.47658638 0.49264014 0.508…
31	V1	Layer2	CCW	S15	[0. 0.00905147 0.01819591 0.02743002 0.03674995 0.04615239 0.05563398 0.06519172 0.07482221 0.08452288 0.09429193 0.10412724 0.11402729 0.12399065 0.13401551 0.14410153 0.15424796 0.16445327 0.17471609 0.18503624 0.19541446 0.20585267 0.21635502 0.22692797 0.23758182 0.24833515 0.25922036 0.2702943 0.28165676 0.29345533 0.30581104 0.31970492 0.33372614 0.34784848 0.36203653 0.37623247 0.39038741 …
32	V1	Layer2	CCW	S16	[0. 0.00792776 0.01587403 0.02384063 0.03182981 0.03984545 0.04789108 0.05596971 0.06408368 0.07223466 0.08042253 0.08864717 0.09690996 0.10521296 0.1135578 0.12194637 0.13038107 0.13886605 0.14740654 0.15600663 0.16466948 0.17339615 0.18218593 0.19103821 0.19995188 0.2089237 0.21794896 0.22702729 0.23617106 0.24542237 0.25486842 0.26770788 0.28112546 0.29503422 0.30931173 0.32382625 0.33845062 0…
33	V1	Layer2	CCW	S17	[0.10175262 0.10807494 0.11447244 0.12094809 0.1275028 0.13413553 0.14084557 0.14763034 0.15448588 0.16140772 0.16839207 0.17543486 0.18253382 0.18968758 0.19689465 0.20415366 0.21146201 0.21881688 0.22621484 0.23365164 0.24112359 0.24862783 0.25616259 0.26372756 0.27132445 0.27896018 0.28665341 0.29444172 0.30239991 0.31066493 0.31942157 0.33005303 0.34105417 0.35240725 0.36406112 0.37595313 0.3…
34	V1	Layer3	CCW	S01	[1.32554136e-02 1.46130634e-02 1.61148318e-02 1.77659624e-02 1.95709437e-02 2.15320407e-02 2.36483229e-02 2.59192702e-02 2.83455260e-02 3.09295501e-02 3.36708160e-02 3.65657176e-02 3.96097107e-02 4.27955540e-02 4.61165462e-02 4.95673607e-02 5.31452823e-02 5.68469466e-02 6.06677730e-02 6.45996850e-02 6.86305905e-02 7.27465801e-02 7.69329493e-02 8.11726490e-02 8.54479117e-02 8.97474025e-02 9.407836…
35	V1	Layer3	CCW	S02	[0. 0.00465877 0.00944216 0.01435456 0.01939845 0.02457478 0.02988459 0.03532869 0.04090734 0.04662028 0.05246728 0.05844738 0.06456027 0.07080531 0.07718163 0.08368885 0.09032701 0.09709491 0.10399092 0.11101435 0.11816512 0.12544213 0.13284427 0.14036908 0.14801424 0.15578143 0.16368391 0.17176146 0.18010901 0.18891102 0.19842269 0.2138335 0.23019027 0.24745925 0.26560352 0.28458105 0.30433967 …
36	V1	Layer3	CCW	S03	[0. 0.01691303 0.03391747 0.05101646 0.06821218 0.08550537 0.10289463 0.12037688 0.13794811 0.15560494 0.17334367 0.19116163 0.20905631 0.22702489 0.24506348 0.2631667 0.28132954 0.29954719 0.31781577 0.33613278 0.35449672 0.372907 0.39136262 0.40986144 0.42840234 0.44698993 0.46564212 0.48440548 0.50338273 0.52276749 0.54282886 0.56563335 0.58880281 0.61219541 0.63565058 0.65900119 0.68208688 0.…
37	V1	Layer3	CCW	S04	[0.08765099 0.09948146 0.11149272 0.12369239 0.13608617 0.14867772 0.1614703 0.17446683 0.18766981 0.20108024 0.21469743 0.22851848 0.24253771 0.25674688 0.2711365 0.28569636 0.30041474 0.31527901 0.33027478 0.34538601 0.36059458 0.37588006 0.39122098 0.40659557 0.42198249 0.43736358 0.45273016 0.46810662 0.48359998 0.49947819 0.51619016 0.53728358 0.5586769 0.58027912 0.60199031 0.62370113 0.645…
38	V1	Layer3	CCW	S05	[0.0178107 0.02667687 0.03559411 0.04456486 0.05358929 0.06266573 0.07179054 0.08095905 0.09016624 0.09940777 0.10868043 0.11798155 0.1273094 0.13666252 0.14603907 0.15543716 0.16485545 0.17429241 0.1837468 0.19321689 0.20270124 0.21220007 0.2217155 0.23125173 0.24081565 0.25042108 0.2600923 0.26987249 0.27984027 0.29013346 0.30093928 0.31361717 0.32663729 0.33986622 0.35318341 0.36648566 0.37971…
39	V1	Layer3	CCW	S06	[0.00877359 0.02246057 0.03617176 0.0499051 0.06365709 0.07742263 0.09119472 0.10496343 0.11871729 0.13244691 0.14614681 0.1598146 0.17345045 0.18705657 0.200637 0.21419913 0.22775133 0.24130447 0.25487158 0.26846712 0.28210497 0.29579913 0.30956396 0.32341576 0.33737293 0.35146032 0.36571624 0.38020164 0.39499948 0.41020028 0.42582946 0.44055478 0.45499511 0.4690447 0.48261482 0.4956185 0.507980…
40	V1	Layer3	CCW	S07	[0. 0.01831005 0.03665501 0.05503266 0.07343916 0.09186964 0.11031894 0.12878091 0.14724928 0.1657175 0.18417781 0.20262207 0.22104293 0.23943386 0.25778965 0.27610582 0.2943779 0.31260176 0.33077439 0.34889317 0.36695643 0.38496427 0.40292023 0.4208333 0.43871694 0.45659347 0.474499 0.49248904 0.51064561 0.5290762 0.54786951 0.56418402 0.58011435 0.59563476 0.61072356 0.62537498 0.63955351 0.653…
41	V1	Layer3	CCW	S08	[0.36775801 0.35936855 0.35114814 0.34309946 0.33522259 0.32751654 0.31998004 0.31260944 0.30540063 0.29834771 0.29144198 0.28467669 0.27804894 0.27155822 0.26520543 0.25899269 0.25291941 0.24698291 0.24118163 0.23551392 0.22997625 0.22456492 0.21928033 0.21412922 0.20912367 0.20428139 0.19963535 0.19526432 0.19133894 0.18817651 0.18618848 0.19076051 0.1964349 0.2031103 0.21070448 0.21914741 0.22…
42	V1	Layer3	CCW	S09	[0.08753564 0.09204032 0.09659718 0.10120792 0.10587296 0.11059118 0.1153594 0.12017384 0.12503068 0.12992587 0.13485452 0.13981132 0.14479216 0.14979356 0.15481159 0.15984115 0.1648766 0.16991279 0.17494437 0.17996643 0.1849736 0.18996099 0.19492377 0.19985899 0.20476704 0.2096547 0.21454064 0.21946622 0.22451125 0.22981084 0.23554905 0.24206568 0.24884341 0.25585032 0.26304078 0.27034639 0.2776…
43	V1	Layer3	CCW	S10	[0.06403771 0.06995133 0.07591156 0.08191883 0.08797324 0.09407425 0.10022112 0.10641412 0.11265484 0.11894466 0.12528409 0.13167316 0.13811082 0.14459626 0.15112834 0.15770704 0.1643315 0.17100041 0.1777115 0.18446291 0.19125239 0.19807738 0.20493474 0.21182038 0.21873126 0.22566531 0.23262307 0.23961494 0.24667486 0.25387044 0.26127847 0.26963291 0.27800842 0.28635608 0.2946461 0.30287946 0.311…
44	V1	Layer3	CCW	S11	[0. 0.00336146 0.00667454 0.00994449 0.01317172 0.01635594 0.01949713 0.022597 0.0256565 0.02867462 0.03165066 0.03458847 0.0374982 0.040393 0.043289 0.04620064 0.04914243 0.05213261 0.05519236 0.05834031 0.06159237 0.06496219 0.06845717 0.07207836 0.07582146 0.07967516 0.08362425 0.08763505 0.09164481 0.09556796 0.09932498 0.10516604 0.11110464 0.11693516 0.12250948 0.12766817 0.13227102 0.13626…
45	V1	Layer3	CCW	S12	[0.04300158 0.04378256 0.04458684 0.04541955 0.04628678 0.04719647 0.04815772 0.04917966 0.05027091 0.05143867 0.0526893 0.05402802 0.05545884 0.05698594 0.05861232 0.06033997 0.06216914 0.0640977 0.06612131 0.06823199 0.07041908 0.07266696 0.0749555 0.07725993 0.07954892 0.08178101 0.08390134 0.08584007 0.08752487 0.08891655 0.09008355 0.0953688 0.1014057 0.10825734 0.1159866 0.12462294 0.134165…
46	V1	Layer3	CCW	S13	[3.95580568e-03 1.23909851e-02 2.08407466e-02 2.93089421e-02 3.77990239e-02 4.63145827e-02 5.48599779e-02 6.34386884e-02 7.20529734e-02 8.07037533e-02 8.93921766e-02 9.81191722e-02 1.06885279e-01 1.15691068e-01 1.24537419e-01 1.33424793e-01 1.42352930e-01 1.51319428e-01 1.60319379e-01 1.69344333e-01 1.78383621e-01 1.87425020e-01 1.96455231e-01 2.05457361e-01 2.14411172e-01 2.23292539e-01 2.320706…
47	V1	Layer3	CCW	S14	[0. 0.01240362 0.02489407 0.03747204 0.05013594 0.06288207 0.07570692 0.08860681 0.10157548 0.11460484 0.1276869 0.14081414 0.15397975 0.16717868 0.18040648 0.19366015 0.20693799 0.22023866 0.23356158 0.24690696 0.26027522 0.27366547 0.28707748 0.30051228 0.31397207 0.32746631 0.34102207 0.35469654 0.36860421 0.38294027 0.39794006 0.4133774 0.42892662 0.44458174 0.4603605 0.47626905 0.49226505 0.…
48	V1	Layer3	CCW	S15	[0. 0.00900502 0.01810246 0.02728883 0.03656042 0.0459141 0.0553463 0.06485394 0.07443461 0.08408634 0.09380782 0.10359709 0.11345255 0.12337288 0.13335621 0.14340219 0.15350951 0.16367577 0.17389881 0.18417844 0.19451583 0.20491265 0.21537205 0.22589885 0.23650095 0.24719438 0.25800931 0.26899961 0.28026117 0.29193663 0.3041373 0.31759437 0.33108153 0.34458353 0.3580848 0.3715489 0.38496087 0.39…
49	V1	Layer3	CCW	S16	[0. 0.00910743 0.01821809 0.02733238 0.03645085 0.04557591 0.05471038 0.06385628 0.07301521 0.08218786 0.0913731 0.10057027 0.10978023 0.11900423 0.12824355 0.1375 0.14677684 0.15607958 0.16541514 0.17478987 0.18421016 0.19368152 0.20320726 0.21279055 0.22243418 0.23213897 0.24190325 0.2517263 0.26161197 0.27157795 0.28165987 0.29418145 0.30714476 0.32046043 0.33400884 0.3476583 0.36128848 0.3747…
50	V1	Layer3	CCW	S17	[0.14833726 0.15403026 0.15979933 0.16564484 0.17156561 0.17755876 0.1836226 0.18975315 0.19594432 0.20218894 0.20848035 0.21481092 0.22117503 0.22756946 0.233992 0.24044055 0.24691264 0.25340623 0.25991916 0.26644978 0.2729991 0.2795706 0.28617014 0.29280825 0.29950014 0.30627077 0.31316134 0.32023772 0.3276051 0.33542321 0.34386903 0.35392558 0.36442925 0.37536322 0.38666616 0.39825294 0.409985…
51	V2	Layer1	CCW	S01	[0.05812294 0.05951077 0.0610377 0.06270736 0.06452019 0.06647372 0.0685653 0.07079186 0.07315095 0.07564111 0.07826218 0.08101391 0.08389389 0.08689798 0.09002258 0.09326422 0.09661961 0.10008576 0.1036624 0.1073504 0.11115381 0.11507894 0.11913327 0.12332477 0.12766304 0.13216454 0.13686378 0.14183799 0.14724217 0.15336194 0.16058514 0.17358218 0.18731842 0.20170046 0.21667124 0.2321725 0.24813…
52	V2	Layer1	CCW	S02	[1.30188763e-01 1.31923076e-01 1.33694119e-01 1.35504883e-01 1.37359214e-01 1.39261296e-01 1.41215464e-01 1.43225112e-01 1.45292828e-01 1.47421487e-01 1.49614413e-01 1.51874778e-01 1.54205167e-01 1.56606834e-01 1.59081202e-01 1.61629303e-01 1.64251817e-01 1.66949022e-01 1.69719502e-01 1.72560967e-01 1.75470584e-01 1.78443956e-01 1.81476007e-01 1.84559887e-01 1.87685780e-01 1.90840535e-01 1.940082…
53	V2	Layer1	CCW	S03	[0. 0.00600727 0.01211691 0.01833366 0.02466175 0.03110446 0.0376634 0.04433883 0.05112975 0.05803244 0.06504401 0.07216021 0.07937457 0.08667926 0.09406708 0.1015299 0.10905798 0.11664307 0.12427703 0.1319483 0.13964087 0.14733796 0.15502388 0.16268193 0.17029577 0.17785104 0.1853437 0.19279175 0.20027356 0.20798531 0.21626907 0.22904896 0.24278518 0.2574581 0.27302386 0.28941166 0.30652047 0.32…
54	V2	Layer1	CCW	S04	[0.23921001 0.24884816 0.25834782 0.26769642 0.27688072 0.28588166 0.29467603 0.30324237 0.31156215 0.31962005 0.32740354 0.33489884 0.34209335 0.34897539 0.35553732 0.36177402 0.36768226 0.37326355 0.37852748 0.38349104 0.38817985 0.39263114 0.39689227 0.40102758 0.40512656 0.40929985 0.41367657 0.41839434 0.42356079 0.42916244 0.43495233 0.43038039 0.42480369 0.41814571 0.41024979 0.40104264 0.…
55	V2	Layer1	CCW	S05	[0. 0.00603514 0.01217938 0.01844317 0.02483602 0.03136565 0.03803761 0.04485372 0.0518116 0.0589088 0.06614328 0.07351411 0.08101963 0.08865525 0.09641522 0.10429407 0.11228602 0.12038338 0.12857585 0.13685245 0.14520083 0.15360478 0.16204234 0.17048868 0.17891869 0.18730626 0.19563202 0.20390252 0.21219044 0.22071041 0.2298938 0.2442354 0.25945454 0.2754873 0.29221577 0.30949831 0.32719876 0.34…
56	V2	Layer1	CCW	S06	[0.14075443 0.14770689 0.15474699 0.1618792 0.16910924 0.17644197 0.1838813 0.19142947 0.19908901 0.20686157 0.21474607 0.22273985 0.23083913 0.2390409 0.24734098 0.25573551 0.26422041 0.27278916 0.28143469 0.29014762 0.29891609 0.3077245 0.31655582 0.3253926 0.33421795 0.3430158 0.35177441 0.36049694 0.36922973 0.37811048 0.38740405 0.39981653 0.41259204 0.4257066 0.43911938 0.45276799 0.4665719…
57	V2	Layer1	CCW	S07	[0.20308588 0.20704427 0.21111502 0.21529994 0.21959862 0.2240085 0.22852706 0.23315544 0.23789807 0.24275908 0.24774201 0.25285041 0.25808658 0.26345103 0.26894223 0.27455895 0.2803006 0.28616681 0.29215797 0.2982738 0.30451179 0.31086618 0.31732914 0.32389416 0.33055768 0.33731797 0.34418427 0.35119405 0.35843983 0.36609872 0.37438274 0.38829121 0.40294409 0.41821392 0.43397223 0.45014946 0.466…
58	V2	Layer1	CCW	S08	[0.25066868 0.24190123 0.23317806 0.22450168 0.21587507 0.20730574 0.1988034 0.19037655 0.18203088 0.17377047 0.1655992 0.1575193 0.14953333 0.14164653 0.13386873 0.12621431 0.11869547 0.11132295 0.10410501 0.09704389 0.09013894 0.08339026 0.07680007 0.07036781 0.06408505 0.05793591 0.05189576 0.04593662 0.04003965 0.03423242 0.02862408 0.02908866 0.03042092 0.03263747 0.0357778 0.03980456 0.0447…
59	V2	Layer1	CCW	S09	[0. 0.0036138 0.00733878 0.01118428 0.01515893 0.01926902 0.02352003 0.02791651 0.03246113 0.03715604 0.04200207 0.04700065 0.05215329 0.05745916 0.06291497 0.06851487 0.07425183 0.08011724 0.0861001 0.09218586 0.09835795 0.10459889 0.11088876 0.11720201 0.12350859 0.12977609 0.1359731 0.14208176 0.14813829 0.15430875 0.16095731 0.17283895 0.18550956 0.19894822 0.21309923 0.22787091 0.2431255 0.2…
60	V2	Layer1	CCW	S10	[0.0022832 0.00207993 0.00198178 0.00198446 0.0020831 0.00227484 0.00256024 0.00293941 0.00341458 0.00398724 0.00465839 0.00542904 0.00629937 0.00726969 0.0083398 0.00951035 0.01078086 0.01215166 0.0136244 0.01520146 0.01688614 0.01868056 0.02058539 0.02260366 0.02474442 0.0270212 0.02945351 0.03208127 0.03496994 0.03821312 0.04184416 0.04754891 0.05332067 0.05918661 0.06523447 0.07154542 0.07818…
61	V2	Layer1	CCW	S11	[0. 0.00379475 0.00765766 0.01159016 0.01558791 0.01964317 0.02375168 0.02791074 0.03211707 0.03636356 0.04064485 0.04495592 0.04929063 0.05364007 0.05799808 0.06236061 0.06672646 0.07109698 0.07547878 0.07988368 0.0843229 0.08880465 0.09333702 0.09792897 0.10258819 0.10733047 0.11218464 0.11720082 0.12247191 0.12814182 0.13436866 0.13882904 0.14278258 0.14623912 0.1492359 0.1518379 0.15410557 0.…
62	V2	Layer1	CCW	S12	[0.01095925 0.01053031 0.01020537 0.00998939 0.00988337 0.00988614 0.00999756 0.01021704 0.01054334 0.01097675 0.01151558 0.01215811 0.01290214 0.0137461 0.01468831 0.01572923 0.01686955 0.01810737 0.01943867 0.02085557 0.02234759 0.02390348 0.02551235 0.02716243 0.02884358 0.03054985 0.03228608 0.03408313 0.03603481 0.03834668 0.04133267 0.04866194 0.05681774 0.06575722 0.07545815 0.08592221 0.0…
63	V2	Layer1	CCW	S13	[0.02167773 0.03107545 0.04060944 0.05028319 0.06009729 0.07004732 0.08012578 0.09032104 0.10061913 0.11100785 0.12147633 0.1320184 0.1426309 0.15331242 0.16406366 0.17488705 0.18578125 0.19674374 0.20777105 0.21885845 0.23000008 0.24118419 0.25239838 0.26363506 0.27489433 0.28618954 0.29755981 0.30908791 0.32092294 0.33330131 0.34647189 0.36114082 0.37620377 0.39152294 0.40689058 0.42215257 0.43…
64	V2	Layer1	CCW	S14	[0.12794402 0.13243128 0.13716127 0.14213896 0.1473641 0.15283621 0.15855529 0.16452113 0.1707341 0.17719152 0.18388624 0.19080828 0.1979442 0.20528004 0.21280417 0.22050339 0.22835976 0.23635523 0.24447268 0.25269299 0.26099041 0.26933923 0.27771647 0.28610342 0.29449057 0.30288056 0.31129909 0.31983291 0.32870166 0.33834921 0.34940683 0.36779301 0.38756449 0.40861597 0.43088065 0.4542846 0.4787…
65	V2	Layer1	CCW	S15	[0. 0.00858741 0.01729181 0.02611509 0.03506067 0.04413309 0.05333786 0.06267984 0.0721635 0.0817911 0.09156422 0.10148587 0.11156181 0.12179959 0.13220604 0.14278548 0.15353868 0.16446359 0.17555826 0.18682112 0.1982487 0.20983381 0.22156676 0.23343473 0.24542316 0.25751638 0.26970198 0.28198509 0.2944086 0.30708581 0.32016059 0.33921333 0.35907524 0.37976335 0.40129586 0.42367012 0.44684997 0.4…
66	V2	Layer1	CCW	S16	[0. 0.00194437 0.00391724 0.00591958 0.00795246 0.01002037 0.01212969 0.01428819 0.01650209 0.01877542 0.02111028 0.02350645 0.02596103 0.02846866 0.03102516 0.03362674 0.03626954 0.03894693 0.04165039 0.04437219 0.04710485 0.0498411 0.05257524 0.05530258 0.05801459 0.0606969 0.06332782 0.06587879 0.0683279 0.07068482 0.07303133 0.07905796 0.08599081 0.09393498 0.10296604 0.11310153 0.12431 0.136…
67	V2	Layer1	CCW	S17	[0.11703972 0.12140624 0.12579695 0.13021402 0.13465919 0.13913304 0.14363719 0.1481739 0.15274599 0.15735702 0.16200975 0.16670723 0.17145369 0.17625613 0.18112106 0.18605411 0.19106038 0.19614352 0.20130771 0.20655572 0.21188711 0.21730052 0.22279351 0.22836263 0.23400497 0.23971764 0.24549608 0.25133277 0.25723048 0.26321827 0.26934821 0.27794535 0.28683065 0.29595582 0.3052516 0.31472573 0.32…
68	V2	Layer2	CCW	S01	[0.01696769 0.01731642 0.01781671 0.0184811 0.01931932 0.02033785 0.02154326 0.02294406 0.02455081 0.02637465 0.02842631 0.03071404 0.0332425 0.03601132 0.03901631 0.04225163 0.0457092 0.04937818 0.0532478 0.05730454 0.06153287 0.06591144 0.07041205 0.07499809 0.07962648 0.08424913 0.08882069 0.09332136 0.09780394 0.10249095 0.10785916 0.12167527 0.13634201 0.15179755 0.16804572 0.18511083 0.2030…
69	V2	Layer2	CCW	S02	[0.08565344 0.08636551 0.08713372 0.08796228 0.08885603 0.08981945 0.09085639 0.09196988 0.0931627 0.09443768 0.09579779 0.09724596 0.09878512 0.10041702 0.10214296 0.10396236 0.10587304 0.10787196 0.1099551 0.11211802 0.11435487 0.11665725 0.11901438 0.12141215 0.12383376 0.12625957 0.12866867 0.13104649 0.13340418 0.1358125 0.13842461 0.1447927 0.15173095 0.15923565 0.16729052 0.17589965 0.1850…
70	V2	Layer2	CCW	S03	[0. 0.01116555 0.02239989 0.03370838 0.04509685 0.05656882 0.0681265 0.07977097 0.09150141 0.10331426 0.1152066 0.12717401 0.13921054 0.15130714 0.16345519 0.17564606 0.18787111 0.20012199 0.21238797 0.22465394 0.2368999 0.24910384 0.26124318 0.27329591 0.28523998 0.29705616 0.30873309 0.32027393 0.33172457 0.34322566 0.35506307 0.3694713 0.38448294 0.40009545 0.41624189 0.43283183 0.44974547 0.4…
71	V2	Layer2	CCW	S04	[0.35100599 0.35653655 0.36210754 0.36771155 0.37334059 0.37898234 0.38462037 0.3902392 0.39582572 0.40136792 0.40685301 0.41226591 0.41759103 0.42281092 0.42790987 0.43287258 0.43768407 0.44233214 0.44680971 0.45111321 0.45524549 0.45921873 0.46305251 0.46678143 0.47045934 0.47416034 0.47798621 0.4820799 0.48663283 0.49186476 0.49791879 0.4984261 0.49828199 0.49743357 0.49578366 0.49330777 0.490…
72	V2	Layer2	CCW	S05	[0. 0.00758195 0.01527695 0.02309544 0.03104518 0.03913028 0.04735248 0.0557101 0.06419839 0.07281203 0.08154568 0.09039484 0.09935481 0.10841995 0.11758412 0.12684162 0.13618506 0.14560365 0.15508379 0.16461238 0.17417548 0.1837567 0.19333767 0.20290086 0.21242973 0.22190843 0.23133234 0.24072798 0.2501946 0.25997714 0.27054583 0.28591465 0.30215276 0.31917022 0.33683959 0.35504665 0.37369707 0.…
73	V2	Layer2	CCW	S06	[0.23877513 0.24705622 0.25537999 0.26374715 0.272161 0.28062524 0.28914143 0.29770877 0.30632732 0.3149975 0.32371863 0.33248883 0.34130497 0.35016454 0.359065 0.3680035 0.37697686 0.38598147 0.39501458 0.40407158 0.41314698 0.42223357 0.43132469 0.44041413 0.44949597 0.45856452 0.46761709 0.47665908 0.48571761 0.49486022 0.5042019 0.51466769 0.5252989 0.53610734 0.54708946 0.55821772 0.56947304…
74	V2	Layer2	CCW	S07	[0.35614748 0.35972457 0.36340591 0.36719608 0.37109752 0.37510885 0.37922653 0.38345029 0.38778327 0.39222945 0.39679263 0.40147705 0.40628632 0.41122359 0.41629023 0.42148652 0.42681115 0.4322615 0.4378353 0.44352869 0.44933465 0.45524267 0.46123921 0.46731078 0.47344623 0.47963664 0.48588102 0.49220224 0.49867118 0.50544116 0.51272221 0.52496201 0.53782882 0.55115865 0.56477403 0.57856399 0.59…
75	V2	Layer2	CCW	S08	[0.5328072 0.51755287 0.50245955 0.48753066 0.47276991 0.45818158 0.44376699 0.42952578 0.41545567 0.40155371 0.38781409 0.37423034 0.36079902 0.34751913 0.33439245 0.32142396 0.3086183 0.29598111 0.28351714 0.27122701 0.25911089 0.24717053 0.23541042 0.22383449 0.21244504 0.20125125 0.19027784 0.17959188 0.16934801 0.15985047 0.15151636 0.15081369 0.15122092 0.15264654 0.15498347 0.15809149 0.16…
76	V2	Layer2	CCW	S09	[0.02762135 0.02945451 0.03144325 0.03359517 0.03591606 0.03840842 0.04107214 0.04390546 0.04690438 0.05006439 0.05338172 0.05685359 0.06047726 0.06424824 0.06816009 0.07220477 0.07637431 0.0806613 0.08505821 0.08955745 0.09415093 0.09882998 0.10358575 0.1084068 0.11328384 0.11821488 0.12321567 0.12833935 0.13372617 0.13967906 0.14667106 0.15967406 0.17364254 0.18846991 0.20400734 0.22007577 0.23…
77	V2	Layer2	CCW	S10	[0.0022832 0.00202409 0.00186314 0.00179824 0.00182746 0.00194945 0.00216568 0.00247591 0.00288069 0.00337792 0.00396496 0.00464188 0.00541016 0.00626931 0.00721846 0.00825807 0.00938841 0.01061016 0.01192606 0.01334025 0.01485887 0.01648995 0.01824163 0.02012254 0.02214603 0.02432965 0.02669649 0.02928721 0.03217082 0.03545497 0.03923336 0.04508318 0.05104961 0.05716189 0.06346838 0.06999934 0.0…
78	V2	Layer2	CCW	S11	[0.07060363 0.07337899 0.07619176 0.0790384 0.08191069 0.08479443 0.08767348 0.09053333 0.09336479 0.09615938 0.09891168 0.10161919 0.10428093 0.1068937 0.10945782 0.11197393 0.11444841 0.11689425 0.11933058 0.12178288 0.12427999 0.12685181 0.12953315 0.13235957 0.13537019 0.13862262 0.14219791 0.14620115 0.15077091 0.15605981 0.16211348 0.16658709 0.17078402 0.17454678 0.17770112 0.18015113 0.18…
79	V2	Layer2	CCW	S12	[0. 0.00258774 0.00525353 0.00799924 0.01082378 0.01372481 0.01670159 0.01975369 0.02288044 0.02608263 0.02935994 0.03271113 0.03613455 0.03962961 0.043196 0.04683375 0.05054426 0.05432793 0.0581848 0.06211305 0.06610978 0.07017331 0.07430328 0.07850018 0.08276606 0.08710653 0.09153648 0.09608957 0.10084327 0.1059437 0.11158362 0.12054063 0.13011583 0.14027844 0.15100368 0.1622728 0.17404155 0.18…
80	V2	Layer2	CCW	S13	[3.02740784e-02 3.81562663e-02 4.62355579e-02 5.45180256e-02 6.30079837e-02 7.17034112e-02 8.05987183e-02 8.96830912e-02 9.89424843e-02 1.08359358e-01 1.17914761e-01 1.27593568e-01 1.37387089e-01 1.47292112e-01 1.57305673e-01 1.67426267e-01 1.77650957e-01 1.87973982e-01 1.98386477e-01 2.08876781e-01 2.19429541e-01 2.30022998e-01 2.40636562e-01 2.51254992e-01 2.61872849e-01 2.72504777e-01 2.832009…
81	V2	Layer2	CCW	S14	[0.16992288 0.17003936 0.17036853 0.17091401 0.17167593 0.17265365 0.17384425 0.17524588 0.1768547 0.17866185 0.18065441 0.18281972 0.18514681 0.18762648 0.1902517 0.19301606 0.1959086 0.1989184 0.20203696 0.2052569 0.20856776 0.21196095 0.21543109 0.21897835 0.2226148 0.22636572 0.23028377 0.23448515 0.23921717 0.24493693 0.25227733 0.26756549 0.28453669 0.30303714 0.32295575 0.34419031 0.366656…
82	V2	Layer2	CCW	S15	[0. 0.01053111 0.02112046 0.03176381 0.04245764 0.05320368 0.06400673 0.07487406 0.08581212 0.09682482 0.10791855 0.11910268 0.13039091 0.14179941 0.15334215 0.16502901 0.17686656 0.18886048 0.20101841 0.21334854 0.22585676 0.23854407 0.2514068 0.26443743 0.27762611 0.29095825 0.30441927 0.31799806 0.33167989 0.3454365 0.35913792 0.37745654 0.39637492 0.41598965 0.43640562 0.45767907 0.47983086 0…
83	V2	Layer2	CCW	S16	[0. 0.00133879 0.00273569 0.00419448 0.00571998 0.00731883 0.00899584 0.0107552 0.01259896 0.01452791 0.01654122 0.01863687 0.02081026 0.02305427 0.02536185 0.02772636 0.03013962 0.03259077 0.03506793 0.03755932 0.04005496 0.04254729 0.04503154 0.04750206 0.0499471 0.05234741 0.05467909 0.05691882 0.05907066 0.06122324 0.06361449 0.0699477 0.07709265 0.08509797 0.09397154 0.10368361 0.11416995 0.…
84	V2	Layer2	CCW	S17	[0.00889594 0.01744069 0.02600691 0.03459835 0.04322064 0.0518781 0.06057433 0.06931048 0.07808532 0.08689553 0.09573757 0.10460794 0.11350476 0.12242925 0.13138402 0.140372 0.14939564 0.15845485 0.16754917 0.17667631 0.18583179 0.19501098 0.20420798 0.21341606 0.22262972 0.23184189 0.24104466 0.25023072 0.25941248 0.26864648 0.2780628 0.28856388 0.29921725 0.31003251 0.3209369 0.33186352 0.34276…
85	V2	Layer3	CCW	S01	[0. 0.0007129 0.001596 0.00266434 0.00393186 0.00540971 0.00710898 0.00904237 0.01122403 0.01366829 0.01638659 0.01938579 0.02266872 0.02623231 0.030067 0.03416149 0.03850224 0.04307299 0.04785668 0.05283127 0.05796904 0.06323273 0.06857533 0.07393688 0.07924723 0.08442674 0.08939427 0.09408876 0.09852302 0.10289999 0.10775523 0.12117589 0.13545139 0.1505814 0.16661717 0.18364292 0.20174587 0.220…
86	V2	Layer3	CCW	S02	[0.10058606 0.1001724 0.09983622 0.09958257 0.09941728 0.09934546 0.09937074 0.09949591 0.09972403 0.10005792 0.1005005 0.10105425 0.10172137 0.10250284 0.10339876 0.10440694 0.10552313 0.10674192 0.10805719 0.10946191 0.11094667 0.11249958 0.11410548 0.11574459 0.11739377 0.11902727 0.12061982 0.1221569 0.12366044 0.12523348 0.1270876 0.13312743 0.13976926 0.1470112 0.15484849 0.16329873 0.17240…
87	V2	Layer3	CCW	S03	[0. 0.01404349 0.02813421 0.04227431 0.05646667 0.07071228 0.08501046 0.0993599 0.11375874 0.12820325 0.14269055 0.15721658 0.17177615 0.18636139 0.20096476 0.21557929 0.23019957 0.24482078 0.25943628 0.27403583 0.28860552 0.30313063 0.31759745 0.33199476 0.34631401 0.36055365 0.37472309 0.38884675 0.40298088 0.41724302 0.43182355 0.44774073 0.46401394 0.4806097 0.49743304 0.51437943 0.53132691 0…
88	V2	Layer3	CCW	S04	[3.94679510e-01 3.98179914e-01 4.01794673e-01 4.05518891e-01 4.09347475e-01 4.13272366e-01 4.17281187e-01 4.21361050e-01 4.25500927e-01 4.29690059e-01 4.33915817e-01 4.38163929e-01 4.42418188e-01 4.46659936e-01 4.50872148e-01 4.55038248e-01 4.59141719e-01 4.63167446e-01 4.67103704e-01 4.70941234e-01 4.74675382e-01 4.78308679e-01 4.81850457e-01 4.85321654e-01 4.88755996e-01 4.92204425e-01 4.957470…
89	V2	Layer3	CCW	S05	[0. 0.0099716 0.02006992 0.03030352 0.04067621 0.05118784 0.06183656 0.07261765 0.08352441 0.09454948 0.10568538 0.1169244 0.12825924 0.13968306 0.15118904 0.16277036 0.17441737 0.18611683 0.1978538 0.20961456 0.22138571 0.23315319 0.24490474 0.25663263 0.26833219 0.28000317 0.29166214 0.30336324 0.31524077 0.32757139 0.34082151 0.35781566 0.37541905 0.39351132 0.41196215 0.43067908 0.44960179 0.…
90	V2	Layer3	CCW	S06	[0.39429257 0.40216446 0.41003589 0.41790779 0.4257843 0.43367057 0.44156986 0.44948278 0.45741018 0.46535403 0.47331619 0.48129781 0.48929873 0.49731888 0.50535853 0.51341633 0.52148888 0.52957285 0.53766595 0.54576381 0.55386176 0.56195352 0.5700324 0.57809014 0.58611583 0.59409508 0.60200898 0.60983344 0.61754259 0.62511632 0.63256626 0.64028328 0.6481087 0.65609067 0.66425776 0.67261642 0.681…
91	V2	Layer3	CCW	S07	[0.45168688 0.4541988 0.45680636 0.45951639 0.46233328 0.46525727 0.46828526 0.47141668 0.47465389 0.47800055 0.48146021 0.48503683 0.48873365 0.49255401 0.4964991 0.50056781 0.504756 0.50905726 0.51346516 0.517971 0.52256316 0.52722643 0.53194244 0.53669146 0.54145518 0.54621845 0.55097239 0.55572791 0.56053864 0.56554181 0.57096468 0.58074577 0.59119535 0.60217459 0.61351514 0.62510076 0.636879…
92	V2	Layer3	CCW	S08	[0.60016309 0.58769211 0.57538186 0.56323109 0.55123765 0.53939904 0.52771061 0.51616844 0.504768 0.49350534 0.48237393 0.47136768 0.46048317 0.44972019 0.43908104 0.42857095 0.41819651 0.40796638 0.39788919 0.38797147 0.37822143 0.3686493 0.35926889 0.35009557 0.34114725 0.33245257 0.32406219 0.31607605 0.30868208 0.30218561 0.29689463 0.29759467 0.2991047 0.30129196 0.30400792 0.30712833 0.3106…
93	V2	Layer3	CCW	S09	[0.0552427 0.0559039 0.05673682 0.0577489 0.05894464 0.06032501 0.06188747 0.06362739 0.06553777 0.06761163 0.06984418 0.07223165 0.07477041 0.07745539 0.08027978 0.08323513 0.08631317 0.08950689 0.09280987 0.09621655 0.09972059 0.10331416 0.10698975 0.11073834 0.11455566 0.11844835 0.1224473 0.1266292 0.1311699 0.13642161 0.14290729 0.15572177 0.16959173 0.18436645 0.19985233 0.21582588 0.232056…
94	V2	Layer3	CCW	S10	[0.00000000e+00 5.15085949e-04 1.09199519e-03 1.72777836e-03 2.41995525e-03 3.16763979e-03 3.97310327e-03 4.83710841e-03 5.76138270e-03 6.74518979e-03 7.78795320e-03 8.89307888e-03 1.00672650e-02 1.13154506e-02 1.26412968e-02 1.40488581e-02 1.55420209e-02 1.71239223e-02 1.87998550e-02 2.05760567e-02 2.24609475e-02 2.44664072e-02 2.66048831e-02 2.88877590e-02 3.13288558e-02 3.39458925e-02 3.675738…
95	V2	Layer3	CCW	S11	[0.14120725 0.14154364 0.14190699 0.14229359 0.14269535 0.14309523 0.1434696 0.14379607 0.14405859 0.14424473 0.14434703 0.14436126 0.14428629 0.14411914 0.14386129 0.14351482 0.14308922 0.14260154 0.14207398 0.14153442 0.14101627 0.14055589 0.14019635 0.13998351 0.13997165 0.1402395 0.14089748 0.14208802 0.14399466 0.1468192 0.15064079 0.15331862 0.15611829 0.1587738 0.16095678 0.16244418 0.1632…
96	V2	Layer3	CCW	S12	[0. 0.00373886 0.00754793 0.01142806 0.01537828 0.01939659 0.02348219 0.02763422 0.03185159 0.03613471 0.04048373 0.04489714 0.04937372 0.0539142 0.05851972 0.06318966 0.06792454 0.07272468 0.0775911 0.08252421 0.08752438 0.09259439 0.09773886 0.10296434 0.10827893 0.11369327 0.11922631 0.12491421 0.13083209 0.13711362 0.14392559 0.15395491 0.16454732 0.17566597 0.1872626 0.19928238 0.21164176 0.…
97	V2	Layer3	CCW	S13	[6.05481568e-02 6.60116794e-02 7.17651785e-02 7.78196131e-02 8.41823752e-02 9.08526114e-02 9.78254908e-02 1.05090627e-01 1.12635797e-01 1.20442481e-01 1.28488515e-01 1.36754548e-01 1.45227509e-01 1.53900244e-01 1.62764241e-01 1.71811887e-01 1.81035843e-01 1.90423711e-01 1.99956574e-01 2.09610426e-01 2.19355634e-01 2.29154826e-01 2.38972034e-01 2.48777859e-01 2.58555364e-01 2.68312040e-01 2.780995…
98	V2	Layer3	CCW	S14	[0.18194516 0.17997046 0.17816039 0.17651766 0.17504128 0.17372738 0.17257031 0.17156848 0.17071862 0.17001308 0.16944148 0.16899697 0.16867794 0.1684858 0.16842315 0.16849472 0.16870073 0.16904114 0.1695194 0.17014114 0.17091075 0.17183401 0.17291753 0.17417259 0.17562214 0.17730067 0.17926822 0.18163872 0.18463432 0.18863509 0.19413402 0.20783907 0.22308527 0.23963857 0.2573454 0.27611775 0.295…
99	V2	Layer3	CCW	S15	[0. 0.01113613 0.02235457 0.03364897 0.04501231 0.05644253 0.06793898 0.07950392 0.09113796 0.10283867 0.11460748 0.12644883 0.1383726 0.15039302 0.16252162 0.17476524 0.18712802 0.19961566 0.21223771 0.22500505 0.23792792 0.25101309 0.26426329 0.2776799 0.2912672 0.30503169 0.31899282 0.33319289 0.34769432 0.36256867 0.37776966 0.39696157 0.41675099 0.4372193 0.45845357 0.48048016 0.50330512 0.5…
100	V2	Layer3	CCW	S16	[0. 0.00244303 0.00494648 0.00751382 0.01014923 0.01285758 0.015641 0.01850128 0.02143851 0.02445142 0.02753678 0.0306911 0.03390876 0.03718189 0.04050201 0.04386223 0.04725349 0.05066466 0.05408477 0.05750334 0.0609123 0.06430771 0.0676902 0.07105986 0.07441156 0.07773413 0.08101369 0.08424086 0.08744176 0.09073724 0.09440108 0.10122306 0.10859963 0.1165144 0.1249236 0.13376619 0.14295411 0.1523…
101	V2	Layer3	CCW	S17	[0.01779188 0.0248251 0.03192571 0.03909773 0.04634772 0.05368043 0.06109874 0.06860271 0.07618874 0.08384889 0.09157417 0.09935501 0.10718359 0.11505554 0.12296913 0.13092423 0.13892089 0.14695649 0.1550279 0.16312964 0.17125522 0.17939925 0.18755451 0.1957135 0.20387206 0.21202811 0.22018754 0.22837423 0.23666311 0.2452209 0.25432966 0.26481113 0.27549828 0.2864151 0.29747415 0.30854432 0.31950…
102	V3	Layer1	CCW	S01	[0.14334195 0.14304032 0.1430263 0.14330779 0.14388978 0.14477407 0.14595883 0.14743727 0.14919852 0.15122886 0.15351351 0.15603639 0.15877989 0.16172701 0.16485955 0.16815816 0.17160324 0.17517627 0.17885951 0.18263717 0.18649413 0.19041722 0.1943969 0.19842966 0.20251972 0.20668976 0.21100253 0.21561347 0.22085718 0.22736209 0.23602934 0.25182306 0.26858397 0.28609509 0.30410712 0.32240176 0.34…
103	V3	Layer1	CCW	S02	[0.1717529 0.1678599 0.16400633 0.16019839 0.1564424 0.15274453 0.14911144 0.14555211 0.14207679 0.13869398 0.13541108 0.13223663 0.12917944 0.12624792 0.12344861 0.12078588 0.11826112 0.11587368 0.11361913 0.11149 0.10947678 0.10756539 0.10573834 0.10397326 0.10223882 0.10049413 0.09868794 0.09676294 0.09466343 0.09237279 0.08997443 0.0927455 0.09629733 0.10067538 0.10589576 0.11197036 0.1189337…
104	V3	Layer1	CCW	S03	[0.316633 0.32187228 0.32706664 0.33222076 0.33733946 0.34242838 0.34749465 0.35254618 0.35759187 0.36264022 0.36769956 0.37277728 0.3778809 0.38301581 0.38818785 0.39340232 0.39866434 0.40397963 0.40935283 0.41478746 0.42028532 0.42584525 0.43146255 0.43712804 0.44282428 0.44852023 0.45416723 0.45968915 0.46497522 0.46989493 0.47437312 0.48104899 0.48799322 0.49524877 0.50284471 0.51079258 0.519…
105	V3	Layer1	CCW	S04	[0.34498216 0.33502545 0.32508568 0.31516492 0.30526311 0.2953799 0.28551403 0.2756648 0.26583321 0.25602188 0.24623412 0.2364733 0.22674199 0.21703953 0.20736447 0.19771634 0.18809466 0.17849715 0.16892036 0.15936186 0.1498196 0.14029272 0.13078266 0.12129334 0.11182829 0.10239111 0.09298455 0.08361339 0.07429914 0.06509362 0.05609036 0.05024263 0.04548605 0.04191828 0.03962415 0.03865223 0.0390…
106	V3	Layer1	CCW	S05	[0. 0.00569123 0.011467 0.01732743 0.02327365 0.02930538 0.03542095 0.04161695 0.04789102 0.05424232 0.06066991 0.06717333 0.07375174 0.08040556 0.08713594 0.09394531 0.10083847 0.10782253 0.11490558 0.12209543 0.12940057 0.13682781 0.1443812 0.15206671 0.15989277 0.16786958 0.1760158 0.18437082 0.19301695 0.20210209 0.2117932 0.2244134 0.23723306 0.2501887 0.26316366 0.27604396 0.28872233 0.3010…
107	V3	Layer1	CCW	S06	[0.1539729 0.14968746 0.14555033 0.14157018 0.13775672 0.13411837 0.1306623 0.12739449 0.12432057 0.12144508 0.11877032 0.11629714 0.11402606 0.11195744 0.1100897 0.10842054 0.10694602 0.10566011 0.10455574 0.10362419 0.1028542 0.10223039 0.10173335 0.1013406 0.10102723 0.10076695 0.10053823 0.10034535 0.10026006 0.10050134 0.10149222 0.11095073 0.1215922 0.13334219 0.14607242 0.15963592 0.173894…
108	V3	Layer1	CCW	S07	[0.11664772 0.12088363 0.12520651 0.12961689 0.13411574 0.13870361 0.14338021 0.14814452 0.15299409 0.15792694 0.16294148 0.16803649 0.17321185 0.17846699 0.18380146 0.18921491 0.19470676 0.20027732 0.20592595 0.21165039 0.21744794 0.22331491 0.22924724 0.23524123 0.24129439 0.24740582 0.25358464 0.25986217 0.26631056 0.27306467 0.28029311 0.28961209 0.29923781 0.30914766 0.31926482 0.3295314 0.3…
109	V3	Layer1	CCW	S08	[0.45648557 0.46310975 0.46962495 0.47604164 0.48237632 0.48865008 0.49488892 0.50111015 0.5073212 0.51353146 0.51974255 0.52594786 0.53212808 0.53825368 0.5442946 0.55022498 0.55602312 0.56167054 0.56714294 0.57241316 0.57745892 0.58225871 0.58679621 0.59104972 0.59497823 0.59851885 0.60156528 0.60395363 0.60545617 0.60586415 0.60532492 0.60176316 0.59798549 0.59413824 0.59039828 0.58684425 0.58…
110	V3	Layer1	CCW	S09	[0.20476299 0.21085144 0.21703126 0.22329911 0.22965093 0.23608037 0.24258044 0.24914485 0.25576862 0.2624483 0.26917909 0.27595579 0.28277412 0.28963202 0.29652627 0.30345211 0.31040552 0.31738371 0.32438438 0.33140566 0.33844782 0.34551218 0.35260342 0.35972807 0.36690051 0.37414912 0.38152271 0.38910136 0.39700603 0.40540087 0.41442211 0.42302717 0.43134659 0.4393256 0.44695056 0.45421014 0.46…
111	V3	Layer1	CCW	S10	[0.03645559 0.03525111 0.03406164 0.03289669 0.03176677 0.03068239 0.02965202 0.02868398 0.02778695 0.02696942 0.02623975 0.02560694 0.02507844 0.02466173 0.02436087 0.02417676 0.0241073 0.02414649 0.02428392 0.02450395 0.02478752 0.02511356 0.0254561 0.02578481 0.02605941 0.02622288 0.02620103 0.02590226 0.02522528 0.02411853 0.02271208 0.02688292 0.03234736 0.03924204 0.04764339 0.05758705 0.06…
112	V3	Layer1	CCW	S11	[0.27955478 0.2857561 0.29199562 0.29826891 0.30456759 0.31088165 0.31720369 0.32353284 0.32987307 0.33622706 0.34259472 0.34897913 0.355384 0.36181082 0.36826351 0.37474082 0.38123675 0.38774624 0.39427153 0.40082175 0.40740836 0.41404764 0.42076629 0.42759831 0.43458686 0.44178052 0.44923143 0.45699831 0.46516527 0.47382222 0.48297272 0.49205629 0.50048598 0.50823829 0.51539649 0.52203533 0.528…
113	V3	Layer1	CCW	S12	[1.26791768e-01 1.26817125e-01 1.26915373e-01 1.27084518e-01 1.27323432e-01 1.27631220e-01 1.28007832e-01 1.28451748e-01 1.28963146e-01 1.29544365e-01 1.30195945e-01 1.30918318e-01 1.31710188e-01 1.32569883e-01 1.33496158e-01 1.34489464e-01 1.35553106e-01 1.36690657e-01 1.37905929e-01 1.39203154e-01 1.40587546e-01 1.42063782e-01 1.43637667e-01 1.45312926e-01 1.47091575e-01 1.48979614e-01 1.509910…
114	V3	Layer1	CCW	S13	[0.67572986 0.68223711 0.6885108 0.69454907 0.70035041 0.70591156 0.71123392 0.71632177 0.72117907 0.72581269 0.73022869 0.73443737 0.73845088 0.74228509 0.74595564 0.74947767 0.75286397 0.75612304 0.75926237 0.76229084 0.7652151 0.76803541 0.77074674 0.77334106 0.77580608 0.77811227 0.78019235 0.78191632 0.78305115 0.78320847 0.78190756 0.77629436 0.77033311 0.76403712 0.75738319 0.75042926 0.74…
115	V3	Layer1	CCW	S14	[0.3281596 0.33605426 0.34405292 0.35216157 0.36038374 0.3687192 0.37716367 0.38571246 0.3943599 0.40309938 0.4119236 0.42082579 0.42979881 0.43883654 0.44793506 0.45709449 0.46631356 0.4755871 0.48491041 0.49428319 0.50371167 0.51320602 0.52277456 0.53242441 0.5421663 0.55202133 0.56202763 0.57226141 0.58287572 0.59416716 0.60659933 0.6240498 0.64221667 0.66085848 0.67975116 0.69870932 0.717592 …
116	V3	Layer1	CCW	S15	[0.02562518 0.0463002 0.06690594 0.08744158 0.10790761 0.12830851 0.14865346 0.16895094 0.18920772 0.20943013 0.22962333 0.24978956 0.26993129 0.29005162 0.31015269 0.330234 0.35029274 0.37032771 0.39033468 0.41030719 0.43023503 0.45010396 0.46989486 0.48958303 0.50914191 0.52854023 0.54772663 0.56661958 0.58508092 0.60290588 0.61987636 0.63399365 0.64757134 0.66066069 0.67328646 0.68547069 0.697…
117	V3	Layer1	CCW	S16	[0.13059881 0.13328317 0.13602842 0.13884156 0.14172919 0.14469551 0.14774141 0.15086413 0.15406307 0.15733987 0.1606969 0.16413364 0.16764857 0.17124061 0.17491258 0.17866971 0.1825156 0.18645247 0.19048105 0.19460135 0.19881184 0.20311179 0.20750132 0.211976 0.21652925 0.22115272 0.22584461 0.23061858 0.23552568 0.24070583 0.24641789 0.25660903 0.26778025 0.27993634 0.29302468 0.30696307 0.3217…
118	V3	Layer1	CCW	S17	[0.37923226 0.370643 0.36210054 0.35361252 0.34518727 0.33682836 0.3285367 0.32031046 0.31214337 0.30402968 0.29596297 0.28793344 0.27992863 0.27193636 0.26394656 0.25595091 0.24794339 0.2399147 0.23185284 0.22374682 0.21558833 0.20737306 0.1991009 0.190772 0.18238495 0.17394139 0.16545087 0.15694103 0.14848268 0.14023149 0.13249762 0.12651406 0.12147057 0.11741659 0.11427725 0.11201564 0.1105810…
119	V3	Layer2	CCW	S01	[0.10657747 0.11259061 0.11889703 0.12550268 0.13240835 0.13961104 0.1471035 0.15487542 0.16291254 0.1711961 0.17970678 0.18842439 0.19733104 0.20641213 0.2156514 0.2250327 0.23453969 0.24415586 0.25386301 0.26364208 0.27347353 0.28334018 0.29323044 0.30314061 0.31308077 0.32308826 0.33325018 0.34375516 0.35497433 0.36756374 0.38240476 0.40192936 0.42195243 0.44229505 0.46277404 0.48323548 0.5035…
120	V3	Layer2	CCW	S02	[0.08732771 0.08473702 0.08222712 0.07980235 0.07746697 0.07522628 0.07308584 0.07105136 0.06912929 0.06732417 0.06563859 0.06407516 0.06263564 0.06132182 0.06013567 0.05907805 0.05814829 0.05734538 0.05666636 0.05610698 0.05566162 0.0553217 0.05507694 0.05491558 0.05482277 0.05478034 0.05476741 0.05477467 0.05482622 0.05502058 0.05554525 0.06153542 0.06838035 0.07611263 0.08475298 0.09430551 0.1…
121	V3	Layer2	CCW	S03	[0.31395096 0.32172663 0.32944876 0.33712037 0.34474472 0.35232542 0.35986653 0.36737188 0.3748462 0.38229338 0.38971734 0.39712117 0.40450741 0.41187658 0.41922843 0.42656153 0.43387461 0.44116821 0.44844309 0.45570012 0.46293766 0.47015058 0.47733262 0.48447679 0.4915718 0.4985962 0.50551888 0.51229083 0.51883217 0.52503728 0.53084594 0.53652657 0.54234271 0.5483605 0.55460801 0.56107581 0.5677…
122	V3	Layer2	CCW	S04	[2.05586569e-01 1.99282531e-01 1.92976749e-01 1.86668749e-01 1.80356036e-01 1.74036489e-01 1.67706735e-01 1.61364773e-01 1.55010172e-01 1.48643042e-01 1.42264396e-01 1.35874258e-01 1.29471116e-01 1.23050199e-01 1.16607528e-01 1.10141940e-01 1.03653222e-01 9.71407360e-02 9.06053392e-02 8.40498486e-02 7.74765324e-02 7.08901928e-02 6.42988402e-02 5.77139222e-02 5.11506481e-02 4.46277569e-02 3.816417…
123	V3	Layer2	CCW	S05	[0. 0.00705808 0.01413809 0.02124176 0.02837307 0.03553493 0.04272976 0.04995867 0.05722409 0.06452921 0.07187656 0.07926924 0.08670968 0.09419996 0.10174249 0.10934067 0.11699961 0.12472627 0.13252813 0.14041334 0.1483901 0.15646463 0.16463933 0.1729157 0.18129269 0.18976441 0.19832039 0.20695118 0.21565619 0.22445826 0.23340897 0.24491412 0.25659241 0.26839014 0.28022291 0.29203095 0.30375235 0…
124	V3	Layer2	CCW	S06	[0.2409645 0.23803568 0.23524813 0.23261112 0.23013471 0.22782704 0.22569358 0.22373879 0.22196641 0.22037948 0.21897925 0.21776525 0.2167363 0.21589013 0.21522197 0.21472614 0.21439511 0.21422001 0.21419147 0.21429878 0.21452897 0.21486494 0.21528572 0.21576698 0.21628009 0.21679421 0.21728405 0.21774902 0.21825477 0.21901129 0.22044342 0.22866076 0.23781426 0.2478459 0.25867056 0.27020854 0.282…
125	V3	Layer2	CCW	S07	[0.15561999 0.15616038 0.15681376 0.15758493 0.15847918 0.15950064 0.16065241 0.16193856 0.16336154 0.16492151 0.16661648 0.16844321 0.17039936 0.17248265 0.17469096 0.17702078 0.17946665 0.18202419 0.18468813 0.18745076 0.19030304 0.19323642 0.19624244 0.19930777 0.20241662 0.20555317 0.20870948 0.21190293 0.21520697 0.21880106 0.2229835 0.23174098 0.24129282 0.25163129 0.26264456 0.27419417 0.2…
126	V3	Layer2	CCW	S08	[0.49770172 0.50968364 0.52173541 0.53386694 0.5460878 0.55840949 0.57084689 0.58340904 0.59609673 0.60891208 0.62184614 0.63487724 0.64797249 0.66109031 0.67419117 0.6872417 0.70021662 0.7130925 0.72583895 0.73842548 0.75082651 0.76301694 0.77497749 0.78668139 0.79808887 0.80916451 0.81987166 0.83018114 0.84012151 0.84989863 0.86010473 0.86866729 0.87715057 0.88550864 0.89373227 0.90176821 0.909…
127	V3	Layer2	CCW	S09	[0.25123957 0.2554514 0.25971147 0.26401711 0.26836643 0.27275578 0.27718157 0.28164125 0.28613404 0.29065949 0.29521621 0.29980201 0.30441476 0.30905415 0.31371821 0.31840228 0.32310015 0.3278065 0.33251643 0.33722666 0.34193766 0.3466518 0.35137577 0.35611813 0.36089065 0.36571064 0.37060423 0.37560974 0.38078176 0.38618964 0.39188609 0.3974286 0.40283152 0.40808558 0.41319199 0.41815215 0.4229…
128	V3	Layer2	CCW	S10	[0. 0.00215698 0.00435538 0.0066039 0.0089127 0.01129063 0.01374485 0.01628334 0.01891363 0.02164134 0.02447123 0.02740892 0.03045867 0.03362206 0.03689626 0.04027426 0.04374722 0.0473024 0.05092311 0.05459005 0.05828298 0.06197927 0.06565152 0.06926882 0.07279203 0.07617134 0.07934606 0.08224939 0.0848233 0.08707398 0.08917947 0.09581375 0.10358824 0.11262199 0.12296485 0.13462401 0.147553 0.161…
129	V3	Layer2	CCW	S11	[0.02500747 0.03659447 0.0480826 0.05946373 0.07073251 0.08188225 0.09290748 0.1038064 0.11458017 0.12522917 0.13574893 0.1461421 0.15641798 0.16658549 0.17665413 0.18662893 0.1965181 0.20632991 0.21607857 0.22578661 0.23547777 0.24518216 0.25493726 0.26478033 0.27475279 0.28489984 0.29525474 0.30582477 0.31657142 0.32734309 0.33776884 0.34664462 0.35516564 0.36336325 0.37133215 0.37917364 0.3870…
130	V3	Layer2	CCW	S12	[0.13172814 0.13116472 0.13065326 0.13019114 0.12977633 0.12940647 0.12908009 0.1287953 0.12855192 0.12835082 0.12819089 0.12807273 0.12799766 0.12796557 0.12797679 0.12803371 0.12814208 0.12830935 0.12854372 0.12885437 0.12925202 0.12974657 0.13034914 0.13106841 0.13191283 0.13289735 0.13404696 0.13540024 0.13702428 0.13901406 0.14142821 0.14642824 0.15183004 0.15763197 0.16380765 0.17033882 0.1…
131	V3	Layer2	CCW	S13	[6.59100604e-01 6.66129621e-01 6.72879990e-01 6.79345494e-01 6.85524474e-01 6.91419136e-01 6.97037927e-01 7.02393713e-01 7.07501599e-01 7.12377950e-01 7.17037446e-01 7.21498245e-01 7.25779425e-01 7.29900567e-01 7.33880812e-01 7.37737255e-01 7.41485933e-01 7.45141666e-01 7.48719257e-01 7.52235843e-01 7.55706835e-01 7.59141439e-01 7.62541568e-01 7.65901560e-01 7.69206507e-01 7.72417157e-01 7.754462…
132	V3	Layer2	CCW	S14	[0.15763533 0.16917509 0.18076717 0.19242211 0.20415213 0.21596595 0.22786741 0.23985828 0.25194 0.26411312 0.27637673 0.28872722 0.30115915 0.31366648 0.32624568 0.33889533 0.35160962 0.36437698 0.37718647 0.39002953 0.40289953 0.41578989 0.428688 0.44157528 0.45442749 0.46721893 0.47992018 0.49250982 0.50500801 0.51755825 0.53055485 0.54872955 0.56777189 0.5875285 0.60776995 0.6282784 0.6488646…
133	V3	Layer2	CCW	S15	[0. 0.02528038 0.05039628 0.07534658 0.10013031 0.12475334 0.1492277 0.17356545 0.19777751 0.22187503 0.24586596 0.26975384 0.29354317 0.31723992 0.34084839 0.3643682 0.38779811 0.41114086 0.43439444 0.45755487 0.48061809 0.50357492 0.52641107 0.5491107 0.57165469 0.59401096 0.61611154 0.63783168 0.65893445 0.67903127 0.69768352 0.71191391 0.72558831 0.73877197 0.75154162 0.7639681 0.77600147 0.7…
134	V3	Layer2	CCW	S16	[0.20399903 0.20188886 0.19992531 0.19811969 0.1964824 0.19502016 0.19373515 0.19262495 0.19168833 0.19092689 0.19034283 0.18993572 0.18970478 0.18964895 0.18976954 0.19006748 0.19054111 0.19118566 0.19199216 0.19294917 0.19404275 0.19525938 0.19658608 0.19800519 0.19949564 0.20103365 0.20260758 0.2042363 0.20601606 0.20821808 0.21133863 0.22189928 0.2335904 0.24638639 0.26021723 0.27498356 0.290…
135	V3	Layer2	CCW	S17	[0.45113397 0.4445908 0.4380795 0.43160279 0.42516133 0.41875036 0.41236454 0.40599654 0.39963782 0.39328332 0.3869283 0.380565 0.37418154 0.36776473 0.36130357 0.35479049 0.34822257 0.34159361 0.33489502 0.3281218 0.32127555 0.31436444 0.30740191 0.30040233 0.29338458 0.28637655 0.2794193 0.27258531 0.26598755 0.25979516 0.25423182 0.2493665 0.24515771 0.24158089 0.23853636 0.23599151 0.23390088…
136	V3	Layer3	CCW	S01	[0. 0.01203096 0.02430333 0.03681993 0.04957842 0.06257295 0.07579338 0.08922887 0.10286611 0.11668709 0.13067381 0.14480792 0.15907632 0.17347044 0.18797999 0.2025957 0.21730703 0.23210213 0.24696583 0.26187945 0.27682247 0.29177646 0.30672831 0.32167214 0.33661672 0.35159862 0.3666996 0.38208649 0.39806998 0.41517537 0.43406664 0.45462669 0.47515587 0.49554368 0.51568352 0.53546806 0.55485978 0…
137	V3	Layer3	CCW	S02	[0.04686938 0.04378751 0.04081035 0.03794566 0.03520101 0.03258575 0.03010855 0.02777552 0.02559283 0.0235649 0.02169351 0.01997866 0.01841844 0.01701019 0.0157515 0.01463971 0.01367137 0.01284301 0.01214883 0.01158091 0.01112898 0.01078029 0.01051967 0.01032966 0.01018951 0.0100746 0.00995702 0.00982572 0.00972199 0.00980075 0.01037489 0.01757983 0.02580215 0.03503281 0.04526222 0.05645727 0.068…
138	V3	Layer3	CCW	S03	[0.29178221 0.29949037 0.30715054 0.3147631 0.32232795 0.32984474 0.33731386 0.34473611 0.35211398 0.35944855 0.36674183 0.37399503 0.38120884 0.38838253 0.3955134 0.40259639 0.40962657 0.41660133 0.42351871 0.4303775 0.43717467 0.44390474 0.45056352 0.45714996 0.46366135 0.47008813 0.47641789 0.48262963 0.488679 0.4944894 0.49999145 0.50400248 0.50799587 0.51205746 0.51623131 0.52051665 0.524924…
139	V3	Layer3	CCW	S04	[2.01669110e-01 1.95544078e-01 1.89418861e-01 1.83294360e-01 1.77168971e-01 1.71040083e-01 1.64903092e-01 1.58755206e-01 1.52595033e-01 1.46421473e-01 1.40235270e-01 1.34035585e-01 1.27819930e-01 1.21582559e-01 1.15318860e-01 1.09026889e-01 1.02705964e-01 9.63568270e-02 8.99828464e-02 8.35890775e-02 7.71791699e-02 7.07585861e-02 6.43355097e-02 5.79208435e-02 5.15298016e-02 4.51824537e-02 3.889956…
140	V3	Layer3	CCW	S05	[0. 0.00808346 0.01611147 0.02408785 0.03201971 0.03991404 0.047778 0.05561756 0.06344018 0.07125316 0.07906211 0.08687393 0.09469515 0.10253019 0.11038266 0.11825636 0.12615476 0.13408227 0.14204379 0.1500453 0.15809211 0.16618759 0.17433051 0.18251522 0.19072742 0.19893975 0.20710452 0.21514911 0.22296755 0.23042973 0.23745512 0.24615671 0.25498913 0.26394451 0.27299308 0.28212506 0.29131968 0.…
141	V3	Layer3	CCW	S06	[0.34545943 0.34287334 0.34043054 0.33814113 0.33601529 0.3340612 0.33228423 0.33068833 0.32927571 0.32804754 0.32700344 0.32614135 0.32545803 0.32494828 0.32460393 0.32441497 0.32436927 0.32445366 0.32465483 0.32495824 0.32534693 0.32580007 0.32629318 0.32679813 0.3272812 0.3277055 0.32804004 0.32827957 0.32848885 0.32888675 0.32993542 0.33660393 0.34403369 0.35218567 0.36101786 0.37050193 0.380…
142	V3	Layer3	CCW	S07	[1.14492906e-01 1.13292572e-01 1.12226105e-01 1.11298519e-01 1.10515563e-01 1.09881825e-01 1.09400488e-01 1.09077342e-01 1.08917245e-01 1.08921907e-01 1.09089178e-01 1.09415137e-01 1.09896833e-01 1.10532249e-01 1.11319821e-01 1.12254843e-01 1.13329305e-01 1.14537210e-01 1.15872613e-01 1.17326740e-01 1.18889455e-01 1.20552570e-01 1.22309301e-01 1.24145403e-01 1.26042388e-01 1.27982226e-01 1.299553…
143	V3	Layer3	CCW	S08	[0.43824499 0.45100877 0.4639446 0.47705438 0.49033544 0.50379028 0.51742662 0.53124932 0.54525595 0.55944501 0.57380195 0.5882976 0.60289365 0.61754631 0.63221777 0.64688205 0.6615257 0.67613566 0.69068716 0.70515512 0.71952045 0.73376769 0.7478905 0.76187317 0.77569209 0.78934286 0.80285052 0.81628941 0.8298558 0.84398231 0.85940194 0.87502938 0.89070356 0.90627484 0.92164727 0.9366987 0.951157…
144	V3	Layer3	CCW	S09	[0.29896749 0.30142836 0.30386641 0.30627944 0.30866777 0.31103162 0.31337255 0.31569266 0.31799547 0.32028381 0.32255971 0.32482427 0.32707845 0.32932469 0.33156384 0.33379394 0.33601048 0.33820897 0.34038461 0.34253358 0.34465545 0.3467519 0.3488294 0.35089506 0.35295292 0.3550022 0.35703807 0.3590451 0.3609919 0.36282158 0.36445857 0.36618437 0.36797685 0.36986568 0.37185341 0.3739483 0.376159…
145	V3	Layer3	CCW	S10	[0. 0.00344047 0.00695097 0.0105369 0.01420624 0.01796562 0.02182066 0.02577764 0.02984113 0.03401253 0.03829214 0.04268266 0.04718655 0.05180306 0.05652708 0.06134913 0.06625875 0.07124176 0.07628119 0.08135908 0.08645756 0.09155599 0.09662947 0.10165047 0.10658571 0.11139843 0.11604796 0.12049654 0.12473097 0.12881145 0.13293477 0.14054467 0.14912734 0.15881703 0.16968067 0.18173256 0.19491428 …
146	V3	Layer3	CCW	S11	[0. 0.01207909 0.02405015 0.03590319 0.04763169 0.05922675 0.07067939 0.08198483 0.09314071 0.1041423 0.11497726 0.12564237 0.13614215 0.14648241 0.15667095 0.16671115 0.17661522 0.18639718 0.1960778 0.20568871 0.21526327 0.22484432 0.234484 0.24423177 0.25414105 0.26427651 0.27469487 0.28543351 0.29648452 0.30771962 0.31873151 0.32743352 0.33580999 0.343916 0.35189279 0.35992133 0.36820524 0.376…
147	V3	Layer3	CCW	S12	[0.09080855 0.0912117 0.09166782 0.09217207 0.09272102 0.09330932 0.09393134 0.09458121 0.09525483 0.09594855 0.09665681 0.0973771 0.0981103 0.09885631 0.09961534 0.10038975 0.10118588 0.10201339 0.10288423 0.10381264 0.10481622 0.1059144 0.10713053 0.10848827 0.1100138 0.11174476 0.11373608 0.11606537 0.11884693 0.12222145 0.12625823 0.13266009 0.13946138 0.1466183 0.15404799 0.16169161 0.169498…
148	V3	Layer3	CCW	S13	[5.73201787e-01 5.82036011e-01 5.90561499e-01 5.98771161e-01 6.06662728e-01 6.14241913e-01 6.21521648e-01 6.28519380e-01 6.35256171e-01 6.41751708e-01 6.48022133e-01 6.54085858e-01 6.59961551e-01 6.65665928e-01 6.71216897e-01 6.76629199e-01 6.81918028e-01 6.87100016e-01 6.92192123e-01 6.97215665e-01 7.02191558e-01 7.07135486e-01 7.12055096e-01 7.16949692e-01 7.21808793e-01 7.26596042e-01 7.312267…
149	V3	Layer3	CCW	S14	[0.13486944 0.14846654 0.16207245 0.1757012 0.18936906 0.203089 0.21686981 0.23071882 0.24464355 0.25865042 0.27274339 0.28692136 0.3011799 0.31551374 0.32992078 0.34439929 0.35894027 0.37352672 0.38814184 0.40277062 0.41739594 0.431995 0.44653442 0.46097147 0.47524973 0.48930072 0.50303565 0.51635073 0.52915336 0.54144961 0.55355291 0.56976721 0.58674797 0.60442934 0.62264004 0.641199 0.65993358…
150	V3	Layer3	CCW	S15	[0. 0.02739235 0.0545993 0.0816169 0.10843947 0.13506843 0.1615107 0.18777448 0.2138688 0.2398039 0.26558684 0.2912217 0.31671488 0.3420743 0.36730494 0.39240606 0.41737766 0.44222512 0.46694932 0.49155128 0.51603669 0.54040768 0.56466327 0.58880563 0.61283711 0.63674896 0.66049834 0.68398613 0.70699114 0.72910472 0.74979547 0.76503396 0.77962012 0.79360056 0.80706991 0.82012905 0.83277145 0.8449…
151	V3	Layer3	CCW	S16	[0.2347937 0.2305526 0.22649855 0.22264495 0.2190036 0.21558281 0.21238637 0.20941293 0.20666126 0.20413311 0.20183038 0.19975228 0.19789826 0.19626615 0.19485473 0.19366083 0.19267864 0.19189895 0.1913077 0.19088748 0.19061821 0.19047906 0.19044799 0.19049845 0.19059912 0.19071436 0.19082051 0.19092916 0.19114472 0.19178779 0.19346735 0.20397372 0.21565197 0.22845887 0.24232281 0.25713713 0.2728…
152	V3	Layer3	CCW	S17	[0.54613281 0.53820908 0.53034692 0.52254171 0.51478562 0.50706461 0.4993645 0.49167037 0.48396965 0.47625558 0.46852389 0.46076851 0.4529796 0.44514519 0.43725458 0.42930136 0.42128474 0.4132007 0.40504402 0.3968154 0.38852497 0.38019261 0.37184708 0.36352172 0.35526339 0.34713792 0.33923564 0.33169639 0.32470942 0.31849319 0.31316912 0.30749515 0.30216358 0.29714177 0.29234698 0.28777018 0.2833…
153	V1	Layer1	CW	S01	[0.12548277 0.14034032 0.15517792 0.16999219 0.18478028 0.19953951 0.21426763 0.22896143 0.24361584 0.25822529 0.27278393 0.28728585 0.30172574 0.31609905 0.330402 0.3446322 0.35878827 0.37286957 0.38687591 0.40080823 0.41466929 0.42846356 0.44219919 0.45588813 0.4695467 0.48319672 0.49686523 0.51058559 0.52439266 0.53831022 0.55233614 0.56461005 0.57676424 0.58874757 0.60047915 0.61187731 0.6228…
154	V1	Layer1	CW	S02	[0.1040022 0.1103113 0.11670795 0.12319597 0.12977889 0.1364603 0.14324379 0.15013187 0.15712728 0.16423294 0.17145148 0.1787854 0.18623652 0.19380579 0.20149349 0.20929921 0.21722219 0.22526057 0.23341078 0.24166798 0.25002621 0.25847801 0.26701489 0.27562634 0.28430061 0.29302614 0.30179415 0.31060784 0.31950406 0.32858818 0.33804255 0.35182972 0.36619711 0.38112795 0.39660157 0.41259744 0.4290…
155	V1	Layer1	CW	S03	[0.13581971 0.15116289 0.16657369 0.18205257 0.19759911 0.21321261 0.22889149 0.24463399 0.26043856 0.27630352 0.29222699 0.30820698 0.32424175 0.34033009 0.35647129 0.37266411 0.38890654 0.40519658 0.42153223 0.43791128 0.45433072 0.47078738 0.48727908 0.50380475 0.52036407 0.53696076 0.55360656 0.57032892 0.5871861 0.60428216 0.62174043 0.64034304 0.65896549 0.67754962 0.69603856 0.71437499 0.7…
156	V1	Layer1	CW	S04	[0. 0.00966403 0.01956819 0.02972089 0.04012846 0.05079579 0.06172559 0.07291821 0.08437305 0.09608936 0.10806581 0.12029982 0.13278738 0.14552417 0.1585055 0.1717253 0.18517551 0.19884628 0.21272578 0.22679999 0.2410517 0.2554603 0.27000203 0.28465004 0.29937529 0.31415064 0.32896055 0.34382676 0.3588609 0.37434388 0.3907277 0.41086514 0.43083542 0.45060935 0.47018221 0.48955088 0.50872689 0.527…
157	V1	Layer1	CW	S05	[0.08171121 0.09168924 0.10164283 0.11157366 0.12148405 0.13137613 0.14125068 0.15110684 0.16094335 0.17075864 0.1805502 0.19031579 0.20005441 0.2097659 0.21945025 0.22910758 0.23873851 0.24834326 0.2579212 0.26747048 0.27698872 0.28647376 0.29592427 0.30533995 0.31472102 0.32406737 0.33337685 0.34264263 0.35185093 0.36098952 0.37008245 0.37913632 0.38831178 0.39757164 0.40687153 0.41613766 0.425…
158	V1	Layer1	CW	S06	[0.13865418 0.14936695 0.160095 0.17084252 0.18161459 0.19241699 0.20325477 0.21413183 0.22505181 0.23601719 0.24703131 0.25809869 0.26922482 0.28041495 0.29167365 0.30300565 0.31441506 0.3259044 0.33747373 0.34912126 0.36084218 0.37262851 0.3844706 0.3963567 0.40827161 0.4201943 0.43209841 0.44395489 0.45573626 0.46743809 0.47912017 0.49398941 0.50929799 0.52499478 0.54100117 0.55722346 0.573572…
159	V1	Layer1	CW	S07	[0.10991952 0.12143669 0.13301092 0.14464099 0.15632401 0.16805548 0.1798294 0.19163844 0.20347451 0.21532997 0.22719686 0.23906693 0.25093227 0.26278548 0.27461902 0.28642477 0.29819529 0.30992494 0.32161022 0.33325005 0.34484498 0.35639776 0.36791449 0.37940524 0.39088527 0.40237955 0.41393038 0.42560902 0.43753309 0.44987824 0.46283059 0.47494121 0.48705474 0.49912974 0.51112443 0.52300953 0.5…
160	V1	Layer1	CW	S08	[0.09559114 0.09139172 0.08725746 0.08319375 0.07920276 0.07528733 0.07144778 0.06768085 0.06398179 0.06034661 0.05677169 0.05325345 0.04978935 0.04638025 0.04302711 0.03973282 0.03649944 0.03332827 0.03022168 0.02718368 0.02421802 0.02132739 0.01851343 0.01577342 0.01310261 0.0104987 0.00796842 0.00553917 0.00328334 0.001353 0. 0.00278061 0.00646775 0.01101925 0.01638374 0.02246657 0.0291898 0.0…
161	V1	Layer1	CW	S09	[0.20456949 0.20876084 0.21301124 0.2173231 0.2216984 0.22613711 0.23063801 0.23519948 0.23982001 0.24449626 0.24922284 0.25399373 0.25880198 0.26364026 0.26849978 0.27337119 0.27824541 0.28311424 0.28796983 0.29280462 0.29761154 0.30238389 0.30711597 0.31180501 0.31645192 0.32106342 0.32565593 0.33026646 0.33497284 0.33992064 0.34533347 0.35180465 0.35862677 0.36578862 0.37327212 0.38104976 0.38…
162	V1	Layer1	CW	S10	[0.21042811 0.21487063 0.21937246 0.2239317 0.22854502 0.23320973 0.23792367 0.24268353 0.2474857 0.25232481 0.25719545 0.26209262 0.26701271 0.27195273 0.276911 0.28188664 0.28687904 0.29188905 0.29691711 0.30196526 0.30703641 0.31213399 0.31726296 0.3224312 0.3276509 0.33294178 0.33833443 0.34388045 0.34966808 0.35582791 0.3624791 0.37064553 0.37919194 0.38807459 0.3972456 0.40662977 0.41614284…
163	V1	Layer1	CW	S11	[0.50915919 0.51048966 0.51185424 0.51325734 0.51470375 0.51619351 0.51772408 0.51928993 0.52088037 0.52248002 0.52407188 0.52564079 0.52717588 0.52867147 0.53012438 0.53153227 0.5328978 0.53422639 0.53552049 0.53678429 0.53802789 0.53926009 0.54048416 0.54169894 0.54291115 0.54414095 0.54542092 0.54680263 0.54838228 0.55035946 0.55309347 0.55656628 0.56024864 0.56395879 0.56750805 0.57069624 0.5…
164	V1	Layer1	CW	S12	[0.26173739 0.26558119 0.26943569 0.27330557 0.27719617 0.28111456 0.28506705 0.28905904 0.29309596 0.29718252 0.30132278 0.30552033 0.30977853 0.31409963 0.31848562 0.32293842 0.32745986 0.33205021 0.33670665 0.34142228 0.3461876 0.35099063 0.35581548 0.36064223 0.36544595 0.3701938 0.37484433 0.37934796 0.3836532 0.38773241 0.39164025 0.39839666 0.40575468 0.41376645 0.42245909 0.43180733 0.441…
165	V1	Layer1	CW	S13	[0.09454996 0.10288024 0.11123058 0.11960108 0.12799156 0.1364023 0.14483243 0.15328047 0.16174382 0.17022076 0.17871117 0.18721753 0.19574408 0.20429549 0.21287698 0.22149344 0.2301503 0.23885175 0.24760154 0.25640321 0.2652604 0.2741769 0.28315704 0.29220435 0.30132324 0.31051915 0.31979876 0.32917416 0.33866934 0.34832337 0.35816774 0.36974791 0.38148328 0.39329054 0.40511683 0.41692386 0.4286…
166	V1	Layer1	CW	S14	[0.04565672 0.05801039 0.07044955 0.08297477 0.09558416 0.10827368 0.1210385 0.1338744 0.14677721 0.15974177 0.17276254 0.18583333 0.19894788 0.21210009 0.2252856 0.23850106 0.25174328 0.26500966 0.27829895 0.29161031 0.30494325 0.31829946 0.33168317 0.34510023 0.35855801 0.37206998 0.38566153 0.39938572 0.41334516 0.4277113 0.44269728 0.45802049 0.47335986 0.48868303 0.50400147 0.51934657 0.5347…
167	V1	Layer1	CW	S15	[0.13173558 0.14138046 0.15115714 0.16106632 0.17110646 0.18127399 0.19156294 0.20196533 0.21247146 0.22307166 0.23375615 0.2445155 0.2553414 0.26622647 0.27716374 0.28814744 0.29917248 0.31023326 0.32132448 0.33244115 0.34358005 0.35474039 0.3659248 0.3771386 0.38839218 0.39970854 0.41113562 0.42276664 0.43477304 0.44743392 0.46107716 0.47587826 0.4907967 0.50575185 0.52064067 0.53534893 0.54978…
168	V1	Layer1	CW	S16	[0.18866756 0.19590359 0.20313748 0.2103668 0.21758974 0.22480557 0.23201329 0.23921294 0.24640543 0.25359287 0.26077808 0.26796395 0.27515477 0.28235667 0.28957657 0.296822 0.30410066 0.31142164 0.31879581 0.32623412 0.3337471 0.3413444 0.34903676 0.35683723 0.36475964 0.37281735 0.38102317 0.38939152 0.39793254 0.40663784 0.41544371 0.42724568 0.43956909 0.45237519 0.46558221 0.47908755 0.49277…
169	V1	Layer1	CW	S17	[0.17329876 0.17671047 0.18025302 0.18393667 0.18777101 0.19176363 0.19592169 0.20024946 0.20474683 0.20941078 0.2142403 0.21923668 0.22440001 0.22972774 0.23521641 0.24086129 0.24665602 0.25259234 0.2586596 0.2648455 0.2711356 0.2775138 0.28396193 0.29046031 0.29698803 0.30352421 0.31005492 0.31659081 0.32320827 0.33012829 0.33778408 0.35070037 0.36422134 0.37831113 0.39289467 0.40788803 0.42316…
170	V1	Layer2	CW	S01	[0.17250542 0.18225836 0.19201796 0.20178067 0.21154179 0.22129631 0.23104022 0.24076926 0.25047787 0.26015944 0.26980746 0.27941549 0.28897862 0.2984927 0.30795524 0.31736678 0.32673 0.33604786 0.34532251 0.35455521 0.36374727 0.37290199 0.38202752 0.39113725 0.40024995 0.40939237 0.41860348 0.42793931 0.43747166 0.44727788 0.45740163 0.46673383 0.47613754 0.48557041 0.4949582 0.50422285 0.51328…
171	V1	Layer2	CW	S02	[0.08534281 0.09235468 0.09944159 0.10660827 0.11385902 0.12119737 0.12862709 0.1361513 0.14377322 0.15149615 0.15932318 0.16725722 0.17530096 0.18345598 0.19172336 0.20010396 0.2085984 0.21720637 0.22592627 0.23475588 0.24369182 0.25272854 0.26185869 0.2710715 0.2803541 0.28969302 0.2990764 0.30850216 0.31799948 0.32766363 0.33767062 0.35245349 0.36800557 0.38432567 0.40138914 0.41916825 0.43761…
172	V1	Layer2	CW	S03	[0.1132638 0.12961934 0.14602276 0.16247543 0.17897837 0.19553131 0.21213287 0.2287816 0.24547554 0.26221226 0.27898888 0.29580313 0.31265332 0.32953849 0.34645798 0.36341047 0.38039419 0.39740708 0.41444718 0.43151313 0.44860344 0.46571643 0.48285107 0.50000771 0.5171876 0.53439571 0.55164457 0.56896111 0.58639796 0.60404913 0.62203696 0.64114681 0.66037388 0.67964574 0.69888378 0.71801894 0.736…
173	V1	Layer2	CW	S04	[0. 0.00999775 0.02023568 0.03072298 0.04146706 0.05247317 0.0637442 0.07528065 0.08708166 0.09914631 0.11147328 0.12405925 0.13689941 0.14998799 0.1633183 0.17688222 0.19067046 0.20467322 0.21887886 0.23327346 0.24784029 0.2625592 0.27740724 0.29235875 0.30738724 0.32247013 0.33759857 0.35280683 0.36823262 0.38420573 0.40125105 0.42341373 0.44572628 0.46811401 0.49052206 0.51288834 0.53515398 0.…
174	V1	Layer2	CW	S05	[0.07562394 0.08592623 0.09620908 0.10647403 0.11672197 0.12695333 0.13716773 0.14736409 0.15754097 0.16769729 0.17783196 0.18794457 0.19803631 0.20810881 0.21816345 0.22820217 0.2382276 0.24824235 0.25824871 0.26824767 0.27823926 0.2882238 0.29820283 0.3081784 0.31815247 0.32812692 0.33810246 0.34807706 0.35804337 0.36799472 0.3779467 0.38835691 0.39891177 0.40953271 0.42014182 0.4306465 0.44095…
175	V1	Layer2	CW	S06	[0.17111115 0.18202046 0.19295802 0.20392622 0.21492722 0.22596188 0.2370295 0.24812814 0.25925566 0.27041017 0.28159105 0.2927996 0.30403899 0.31531334 0.32662715 0.33798549 0.34939316 0.36085487 0.37237451 0.3839549 0.3955961 0.40729565 0.41905019 0.43085623 0.44271129 0.45461447 0.46656795 0.47858371 0.49068697 0.50292576 0.51536333 0.52932948 0.54348002 0.55773145 0.57197714 0.58611874 0.6000…
176	V1	Layer2	CW	S07	[0.09430478 0.10769628 0.12111591 0.13456274 0.1480346 0.16152782 0.17503751 0.18855782 0.20208248 0.21560577 0.22912121 0.24262167 0.25610056 0.26955206 0.28297051 0.29635018 0.30968556 0.32297228 0.33620738 0.34938922 0.36251633 0.37558894 0.38861002 0.40158598 0.41452711 0.42745111 0.44038664 0.45338031 0.46650572 0.47986735 0.49357091 0.50572722 0.51780466 0.52978777 0.54165065 0.55337381 0.5…
177	V1	Layer2	CW	S08	[0.1300782 0.12570148 0.12139773 0.11716799 0.11301131 0.10892812 0.10491824 0.10098102 0.0971167 0.09332506 0.08960501 0.08595757 0.08238676 0.07889916 0.0755001 0.0721951 0.06898805 0.0658818 0.06287907 0.05998135 0.05718879 0.05450208 0.05192467 0.04946095 0.04711445 0.04489129 0.0428044 0.04088299 0.03918436 0.03780419 0.03683653 0.04007606 0.04411534 0.04895292 0.05460264 0.06104653 0.068293…
178	V1	Layer2	CW	S09	[0.24128339 0.24620244 0.25116737 0.25617828 0.26123449 0.2663346 0.27147598 0.27665549 0.28186982 0.28711452 0.2923837 0.29767086 0.30296906 0.30827129 0.3135695 0.31885511 0.32411967 0.32935589 0.33455764 0.3397198 0.34483783 0.34990828 0.35492894 0.3599009 0.36483067 0.36973199 0.37463054 0.3795734 0.38464396 0.38997728 0.39575465 0.40192275 0.4083652 0.41507242 0.42202009 0.42915972 0.4364352…
179	V1	Layer2	CW	S10	[0.206524 0.21343711 0.22036556 0.22730994 0.23427063 0.24124868 0.2482452 0.25526119 0.26229759 0.26935449 0.27643118 0.28352703 0.29064191 0.29777594 0.30492942 0.31210297 0.31929719 0.32651331 0.33375155 0.34101241 0.34829639 0.35560337 0.36293276 0.37028254 0.37764934 0.38502886 0.39241523 0.39980477 0.40720203 0.41462469 0.4221004 0.43061443 0.43932783 0.44821548 0.45724696 0.46638003 0.4755…
180	V1	Layer2	CW	S11	[0.46389222 0.46485865 0.46581872 0.46677589 0.46773561 0.46870164 0.46967243 0.47064225 0.47160121 0.47253575 0.47343245 0.4742798 0.47507153 0.47580727 0.47649182 0.47713087 0.47773494 0.4783189 0.47889665 0.47948175 0.48008954 0.48073382 0.48142353 0.48216274 0.48295969 0.48382854 0.48479058 0.48587349 0.48712649 0.48865857 0.49068484 0.49338997 0.49618182 0.49889401 0.5013312 0.50327719 0.504…
181	V1	Layer2	CW	S12	[0.25321874 0.25603126 0.25888218 0.26177559 0.26471524 0.26770657 0.27075549 0.27386739 0.27704713 0.28029771 0.28362161 0.28702096 0.29049712 0.29405118 0.29768358 0.30139403 0.3051813 0.309043 0.31297501 0.31697046 0.32102116 0.32511686 0.32924546 0.33339316 0.33754258 0.3416707 0.34575072 0.34975741 0.35368156 0.35756291 0.36153834 0.36918844 0.37756606 0.3867033 0.39662693 0.40731418 0.41871…
182	V1	Layer2	CW	S13	[0.09825045 0.1064717 0.11469612 0.12292588 0.13116371 0.13941361 0.14767937 0.15596393 0.16426885 0.172595 0.18094388 0.1893174 0.19771835 0.20615024 0.21461707 0.22312293 0.23167229 0.24026867 0.24891447 0.25760981 0.26635373 0.27514344 0.28397401 0.29283671 0.30171881 0.31060338 0.31946809 0.32828489 0.33702383 0.34566349 0.35421594 0.36421487 0.37437996 0.38471186 0.39521372 0.40588235 0.4166…
183	V1	Layer2	CW	S14	[0.05121979 0.06345165 0.07576825 0.08816967 0.10065365 0.11321637 0.12585438 0.13856515 0.15134511 0.16418832 0.17708713 0.19003267 0.20301571 0.21602713 0.22905919 0.24210479 0.25515758 0.26821254 0.28126571 0.29431282 0.30735029 0.32037643 0.33339273 0.3464034 0.35941553 0.37244466 0.38552174 0.39870658 0.41211211 0.42592846 0.44039716 0.4552023 0.47014939 0.48523045 0.50047108 0.51590472 0.53…
184	V1	Layer2	CW	S15	[0.11748659 0.12740322 0.13745581 0.14764135 0.15795387 0.16838664 0.17893007 0.18957286 0.20030333 0.21111036 0.22198237 0.232907 0.24387262 0.25486969 0.26589024 0.27692821 0.28797835 0.29903542 0.31009505 0.32115394 0.33221228 0.34327562 0.35435485 0.36546439 0.37662697 0.38788276 0.3993023 0.41100616 0.42319344 0.43615454 0.45017213 0.46427396 0.47839805 0.49246056 0.50637016 0.52001425 0.533…
185	V1	Layer2	CW	S16	[0.20293684 0.21084204 0.21874802 0.22665528 0.23456478 0.24247773 0.2503948 0.25831734 0.26624679 0.2741843 0.28213053 0.29008608 0.29805266 0.30603351 0.31403204 0.32205231 0.33009891 0.33817844 0.3462999 0.35447232 0.36270459 0.37100459 0.37938019 0.38784123 0.39639716 0.40505562 0.41382251 0.42270666 0.43172084 0.4408826 0.45021243 0.46275545 0.47584691 0.48940844 0.50331275 0.5174211 0.53158…
186	V1	Layer2	CW	S17	[0.19777141 0.2023844 0.20709517 0.21191023 0.21683505 0.22187397 0.22703183 0.23231153 0.23771231 0.24323032 0.24886247 0.25460826 0.26046833 0.26644261 0.27253004 0.27872797 0.28503308 0.29144086 0.2979445 0.30453513 0.31120292 0.31793707 0.32472605 0.33155707 0.33841876 0.34530252 0.3522073 0.35915598 0.36622565 0.37360085 0.38159633 0.3931533 0.40512825 0.41750179 0.43022043 0.4432117 0.45636…
187	V1	Layer3	CW	S01	[0.21363175 0.22045146 0.22731307 0.23421174 0.24113991 0.24808835 0.25504892 0.26201499 0.26898046 0.27593867 0.28288349 0.28980861 0.29671018 0.30358484 0.31043171 0.3172539 0.32405761 0.33084927 0.33763445 0.34441756 0.35120257 0.35799524 0.36480602 0.3716515 0.37855662 0.38555916 0.39271766 0.40012066 0.40788806 0.41615206 0.42495842 0.43330337 0.44174441 0.45025766 0.45879381 0.46732471 0.47…
188	V1	Layer3	CW	S02	[0.06627773 0.07381664 0.0814328 0.0891316 0.09691784 0.10479518 0.11276761 0.12083884 0.12901246 0.13729206 0.14568115 0.15418291 0.16280033 0.17153558 0.18039017 0.18936555 0.19846269 0.20768117 0.21701923 0.22647505 0.23604592 0.24572679 0.25551031 0.26538544 0.27533857 0.28535519 0.29542237 0.30553736 0.31572965 0.32609626 0.33682152 0.35270358 0.36943502 0.38701837 0.40541646 0.42459463 0.44…
189	V1	Layer3	CW	S03	[0.09228471 0.10970291 0.12716158 0.14466222 0.16220619 0.17979308 0.19742094 0.2150878 0.23279081 0.25052609 0.26828882 0.286075 0.30388126 0.32170528 0.33954489 0.35739703 0.37525845 0.39312546 0.4109948 0.42886444 0.44673283 0.46459855 0.48246089 0.50032106 0.51818188 0.53605059 0.55394309 0.57189104 0.58995201 0.60822622 0.62684897 0.64626043 0.66584283 0.68552697 0.70522302 0.72484724 0.7443…
190	V1	Layer3	CW	S04	[0. 0.0107237 0.02168226 0.03288509 0.04434013 0.05605262 0.0680254 0.08025885 0.09275165 0.10550209 0.1185081 0.1317652 0.1452672 0.15900654 0.17297404 0.18715892 0.20154943 0.21613389 0.23089888 0.24582902 0.26090694 0.27611227 0.29142247 0.30681294 0.3222593 0.33774243 0.35325832 0.36884919 0.38466914 0.40107974 0.41866002 0.44218295 0.46612301 0.49038081 0.51486233 0.5394539 0.56404596 0.5885…
191	V1	Layer3	CW	S05	[0.03669653 0.04800056 0.0593043 0.07060927 0.08191513 0.09322081 0.10452474 0.11582501 0.12711922 0.13840536 0.14968191 0.16094793 0.17220391 0.18345029 0.19468673 0.20591371 0.21713236 0.22834388 0.23954969 0.25075053 0.26194609 0.27313709 0.28432619 0.29551691 0.30671284 0.31791975 0.3291457 0.34040256 0.35170713 0.36309058 0.37460847 0.38671197 0.39894086 0.4111767 0.42330724 0.43521529 0.446…
192	V1	Layer3	CW	S06	[0.22361462 0.2341992 0.24480865 0.25544279 0.2661008 0.27677903 0.28747167 0.29817213 0.30887417 0.31957372 0.33026858 0.34095857 0.35164606 0.36233513 0.37303079 0.38373887 0.39446542 0.40521699 0.41600048 0.42682211 0.43768612 0.44859526 0.45955167 0.47055955 0.48162769 0.49277223 0.50401821 0.51540708 0.52699397 0.53883996 0.55096144 0.56320984 0.57550152 0.58776472 0.59988408 0.61176201 0.62…
193	V1	Layer3	CW	S07	[0.08544469 0.10018667 0.11492989 0.12967313 0.14441423 0.1591498 0.17387593 0.18858819 0.20328169 0.21795201 0.23259393 0.24720146 0.26176903 0.27629167 0.29076468 0.30518385 0.3195453 0.33384593 0.3480833 0.36225563 0.37636105 0.39039927 0.40437231 0.41828554 0.43214743 0.44597205 0.45977991 0.47360076 0.48747439 0.50144534 0.51554568 0.52760014 0.53954533 0.55138643 0.56311008 0.57470199 0.586…
194	V1	Layer3	CW	S08	[0.12427973 0.12131026 0.11841987 0.11560738 0.11286935 0.11020499 0.10761552 0.10510226 0.10266658 0.10030715 0.09802257 0.09581451 0.09368828 0.09165095 0.089708 0.08786483 0.08612428 0.08448717 0.08295389 0.0815231 0.08019131 0.07895539 0.07781553 0.07677624 0.07584285 0.07502227 0.07432712 0.07378495 0.07344629 0.07338975 0.07367305 0.07753089 0.08207175 0.08733576 0.09340619 0.10033388 0.108…
195	V1	Layer3	CW	S09	[0.22358631 0.22983825 0.23612181 0.24243686 0.24878235 0.25515755 0.26156049 0.26798831 0.27443732 0.28090264 0.28737813 0.29385685 0.30033157 0.30679524 0.31324015 0.31965828 0.32604194 0.3323849 0.33868208 0.34492937 0.35112286 0.35725954 0.36333714 0.36935624 0.37532273 0.38124922 0.38715899 0.39309423 0.39912726 0.40537278 0.41198948 0.41847238 0.42514619 0.43200508 0.43902397 0.44613681 0.4…
196	V1	Layer3	CW	S10	[0.2281086 0.23564293 0.2431785 0.25071932 0.25826882 0.26583018 0.27340611 0.28099993 0.28861563 0.2962567 0.30392536 0.31162381 0.31935399 0.3271175 0.33491532 0.34274751 0.35061328 0.35851203 0.36644188 0.37440016 0.3823832 0.39038523 0.39839821 0.40641036 0.41440537 0.42236124 0.43024818 0.43803129 0.44567529 0.45315854 0.46051287 0.46891465 0.47744656 0.48608454 0.49480342 0.50359037 0.51247…
197	V1	Layer3	CW	S11	[0.44042298 0.44069231 0.44094578 0.44118298 0.44140484 0.44161389 0.44180734 0.44197765 0.44211443 0.44220334 0.44223219 0.44219161 0.44207772 0.44189278 0.44164419 0.44134051 0.44099533 0.44062763 0.44025801 0.43990939 0.43960493 0.43936727 0.43921645 0.43917061 0.43925411 0.43949727 0.43993888 0.44062648 0.44162658 0.4430361 0.44497023 0.44741952 0.44984099 0.45206977 0.45393908 0.4552453 0.45…
198	V1	Layer3	CW	S12	[0.23413109 0.23743652 0.24079672 0.24421506 0.24769442 0.25123915 0.25485442 0.25854489 0.26231488 0.26616687 0.27010288 0.27412496 0.27823438 0.28243281 0.28672098 0.29109845 0.29556344 0.30011236 0.30474016 0.30943969 0.3142034 0.31902223 0.3238863 0.32878522 0.33370608 0.33863148 0.34354233 0.34842567 0.35329311 0.35821379 0.36334882 0.37249298 0.38237949 0.3930312 0.40447376 0.4166904 0.4296…
199	V1	Layer3	CW	S13	[0.11383844 0.12185915 0.12987322 0.13788446 0.14589828 0.15392157 0.16196148 0.17002424 0.17811413 0.18623393 0.19438623 0.20257201 0.21079182 0.21904691 0.22733907 0.23567061 0.24404405 0.25246085 0.2609207 0.26942029 0.27795441 0.28651436 0.29508777 0.30365673 0.3121964 0.32067419 0.3290475 0.33726087 0.34524973 0.35295782 0.3604016 0.36917971 0.37815622 0.38738216 0.39688522 0.40667391 0.4167…
200	V1	Layer3	CW	S14	[0.03349747 0.04604917 0.05868634 0.07140846 0.08421307 0.09709645 0.11005575 0.12308883 0.13619157 0.14935721 0.1625762 0.17583766 0.18913039 0.20244361 0.21576783 0.229094 0.24241392 0.25572098 0.26900979 0.28227409 0.29550836 0.3087091 0.32187629 0.33501306 0.34812601 0.36123111 0.37436235 0.38758447 0.40101818 0.41486567 0.42938317 0.44400044 0.45878326 0.4737303 0.48886863 0.50423029 0.51978…
201	V1	Layer3	CW	S15	[0.09104797 0.10184605 0.11276916 0.12381264 0.13496924 0.14623211 0.15759154 0.16903626 0.1805556 0.19213984 0.20377837 0.21545893 0.22716966 0.23890105 0.250645 0.26239518 0.2741456 0.28589052 0.29762509 0.30934571 0.32105258 0.33275141 0.3444528 0.35617067 0.36792768 0.3797641 0.39175039 0.40400456 0.41671686 0.43015454 0.44455175 0.45837354 0.47211119 0.48569246 0.49904625 0.51207308 0.524716…
202	V1	Layer3	CW	S16	[0.21239617 0.22069744 0.22902038 0.23736724 0.24574007 0.25414009 0.26256734 0.2710218 0.27950315 0.2880104 0.29654183 0.30509546 0.31366991 0.32226496 0.33088047 0.33951682 0.34817539 0.35686001 0.36557693 0.37433294 0.38313566 0.39199259 0.40091134 0.40990195 0.41897461 0.42813854 0.43740343 0.44678786 0.45632963 0.46610039 0.47621443 0.48914109 0.50255146 0.51634511 0.53037391 0.54448359 0.55…
203	V1	Layer3	CW	S17	[0.22660909 0.23177993 0.23703176 0.24236817 0.24779098 0.25330175 0.25890324 0.2645964 0.27037896 0.27624596 0.28219211 0.28821403 0.29430994 0.3004788 0.30671971 0.3130306 0.31940958 0.32585458 0.33236154 0.33892562 0.34554255 0.35220878 0.35892197 0.36568002 0.37248431 0.37934187 0.38626966 0.39330988 0.4005516 0.40816728 0.41640781 0.42717027 0.43824122 0.44960445 0.46121682 0.47300062 0.4848…
204	V2	Layer1	CW	S01	[0.29241416 0.30291665 0.31346505 0.32406035 0.3347031 0.34539141 0.35612163 0.36689026 0.37769418 0.38852895 0.39939072 0.41027644 0.42118151 0.43209984 0.44302633 0.45395586 0.46488445 0.47580951 0.48673124 0.49765061 0.50857222 0.51950495 0.53046043 0.54145198 0.55249476 0.5636067 0.57481456 0.58616663 0.59774914 0.60971437 0.62227403 0.63713079 0.6524805 0.66822071 0.68420134 0.70025264 0.716…
205	V2	Layer1	CW	S02	[0.27902938 0.28446936 0.28992507 0.29539685 0.30088575 0.30639371 0.31192343 0.31747786 0.32306007 0.32867364 0.33432309 0.34001336 0.34574951 0.35153568 0.3573763 0.36327594 0.36923938 0.37527109 0.38137396 0.38754956 0.39379823 0.40011902 0.40651113 0.41297195 0.41949634 0.42607605 0.43269836 0.43934692 0.44600302 0.45265048 0.45926619 0.4685656 0.47832127 0.48855204 0.49926521 0.51047011 0.52…
206	V2	Layer1	CW	S03	[0.31911921 0.32483454 0.33057814 0.33636081 0.34219334 0.34808609 0.35405037 0.36009684 0.36623438 0.37247038 0.37881047 0.38525706 0.39180937 0.39846359 0.40521637 0.41206315 0.41899622 0.42600639 0.43308315 0.44021206 0.44737372 0.45454419 0.46169393 0.46878699 0.47577872 0.48260989 0.48920841 0.49549281 0.5013913 0.50690256 0.51223975 0.52181792 0.5321618 0.54330545 0.55526592 0.56802403 0.58…
207	V2	Layer1	CW	S04	[0.21953539 0.23158381 0.24349109 0.25524877 0.26684761 0.27827334 0.28950758 0.30053173 0.31132709 0.32187597 0.33216419 0.34217804 0.35190554 0.361334 0.37045412 0.37926125 0.38775362 0.39593513 0.4038167 0.41141327 0.41874236 0.42582968 0.43271005 0.43943494 0.4460796 0.45273765 0.45951798 0.46653482 0.47387215 0.48151266 0.48929034 0.48757397 0.48484456 0.48100582 0.4758973 0.46939956 0.46150…
208	V2	Layer1	CW	S05	[0.34524116 0.35943345 0.37363534 0.38784863 0.40207268 0.41630492 0.43054274 0.44478402 0.45902451 0.47326159 0.48749331 0.50172051 0.51594538 0.53016904 0.54439195 0.55861505 0.57284078 0.58707103 0.60130508 0.61554023 0.62977266 0.6439978 0.65821072 0.67240843 0.68659201 0.70076613 0.71494105 0.7291341 0.74337099 0.75768925 0.77214176 0.78642379 0.80038957 0.81390348 0.82682009 0.83900979 0.85…
209	V2	Layer1	CW	S06	[0.49059271 0.50278899 0.51497474 0.52715039 0.53931808 0.55147825 0.56362997 0.57577274 0.58790584 0.60002866 0.61214023 0.62424019 0.63632867 0.64840678 0.66047523 0.67253559 0.68459026 0.69664014 0.70868516 0.72072393 0.73275418 0.74477302 0.75677706 0.76876297 0.78073031 0.79268049 0.80461284 0.81652127 0.82839204 0.84020039 0.8519269 0.86251052 0.8727399 0.88261427 0.8921252 0.90125611 0.910…
210	V2	Layer1	CW	S07	[0. 0.00944431 0.01913205 0.02906664 0.03924772 0.04967102 0.0603298 0.07121875 0.08233319 0.09366759 0.10521599 0.11697129 0.12892476 0.14106555 0.15338185 0.16586179 0.17849407 0.19126837 0.20417538 0.21720648 0.23035241 0.24360158 0.25694306 0.27036998 0.28388349 0.29749905 0.31126418 0.32529308 0.33982755 0.35530638 0.37229861 0.3950682 0.41847212 0.44234936 0.4665663 0.49105664 0.51577513 0.…
211	V2	Layer1	CW	S08	[0.08113188 0.07845736 0.07576286 0.07304283 0.07029596 0.06752649 0.06473934 0.06193554 0.05911198 0.05626558 0.05339871 0.05051414 0.04761462 0.0447093 0.04181374 0.0389506 0.03614145 0.03340822 0.03077534 0.02826611 0.02590559 0.0237191 0.021732 0.01996804 0.01844512 0.01718115 0.01618822 0.01546932 0.01501047 0.01476485 0.01461581 0.01850531 0.02319159 0.02865171 0.03483302 0.0415931 0.048806…
212	V2	Layer1	CW	S09	[0.2343463 0.24552294 0.25664455 0.26771433 0.2787375 0.28971761 0.30065689 0.31155745 0.32242094 0.33324881 0.34404204 0.35480142 0.36552801 0.37622194 0.38688331 0.39751181 0.40810819 0.4186737 0.42921065 0.43972055 0.45020343 0.46065913 0.47108649 0.48148171 0.49183665 0.50214137 0.51237901 0.52251973 0.53251489 0.54230746 0.55189128 0.56246915 0.57349716 0.58497668 0.59683805 0.60897376 0.621…
213	V2	Layer1	CW	S10	[0.33018664 0.33750583 0.34495828 0.3525444 0.36026456 0.36812167 0.37612153 0.3842697 0.39257073 0.40102541 0.4096311 0.41838311 0.42727566 0.43630332 0.44546246 0.45475022 0.46416412 0.47370378 0.48336948 0.49316061 0.50307476 0.5131084 0.52325866 0.53352508 0.54390934 0.55441879 0.56506979 0.57590685 0.58702263 0.59859573 0.61086519 0.62766148 0.64482186 0.66224107 0.67980576 0.69737821 0.7148…
214	V2	Layer1	CW	S11	[0.5472796 0.54465582 0.54210232 0.53961792 0.53720482 0.53486239 0.53258625 0.5303695 0.5282062 0.52608933 0.52400809 0.52194666 0.51989138 0.51782904 0.51575002 0.51364565 0.51150997 0.50933796 0.50712662 0.50487946 0.50260322 0.5003037 0.49799339 0.49569289 0.49342752 0.49123071 0.48915383 0.48727982 0.48574662 0.48476356 0.48456504 0.48398288 0.48342248 0.4829164 0.48243364 0.48192124 0.48141…
215	V2	Layer1	CW	S12	[0.32242321 0.32701392 0.33163362 0.33628859 0.34098419 0.34572476 0.35051565 0.35536163 0.36026542 0.36523002 0.37025738 0.37534954 0.38050908 0.38573931 0.39104139 0.39641595 0.4018619 0.40737557 0.4129517 0.41858092 0.4242486 0.42993612 0.43562031 0.44127542 0.44687165 0.45237374 0.45774109 0.46293109 0.46791112 0.47269785 0.47743492 0.48525981 0.49378586 0.50301995 0.51295943 0.52360704 0.534…
216	V2	Layer1	CW	S13	[0.48462331 0.49363668 0.50269817 0.51181217 0.5209801 0.53019905 0.53946697 0.54877932 0.55813248 0.56752592 0.57696101 0.58643995 0.59596314 0.60552738 0.61512796 0.6247596 0.63441586 0.64409136 0.65378023 0.66347617 0.67317401 0.68286823 0.69255016 0.70221546 0.71186473 0.72150556 0.73115784 0.74085436 0.750653 0.76066798 0.7710838 0.78299534 0.79503317 0.80709017 0.81904925 0.83087226 0.84252…
217	V2	Layer1	CW	S14	[0. 0.01005201 0.0202981 0.03073778 0.0413693 0.05218884 0.06319093 0.07437177 0.08573 0.09725977 0.10895102 0.120795 0.13278133 0.14490123 0.15714881 0.16951932 0.1820053 0.19459906 0.20729237 0.22007486 0.23293073 0.2458438 0.25880218 0.27179977 0.28484194 0.2979505 0.31117647 0.32463126 0.33853163 0.35324613 0.3691971 0.39005437 0.41180821 0.43431608 0.45746343 0.4811997 0.50551401 0.53037336 …
218	V2	Layer1	CW	S15	[0.13794382 0.15000258 0.16215229 0.17439376 0.18672715 0.19915115 0.21166485 0.22426808 0.2369635 0.24975331 0.26264035 0.27562773 0.2887193 0.30191839 0.31522864 0.32865112 0.34218503 0.35583046 0.36959021 0.3834661 0.39745705 0.41155809 0.42576224 0.44006226 0.45445454 0.46893771 0.48351709 0.49821305 0.51307453 0.52819206 0.54362937 0.56227367 0.58133287 0.60081655 0.62069891 0.64098031 0.661…
219	V2	Layer1	CW	S16	[0.09235544 0.1014249 0.11050984 0.1196117 0.12873346 0.13788224 0.1470688 0.15630553 0.16560202 0.17496533 0.18440019 0.19390941 0.20349502 0.21315765 0.22289785 0.23271494 0.24260581 0.25256371 0.26257916 0.27264208 0.28274101 0.29286377 0.30299812 0.3131284 0.32323378 0.33328744 0.34325104 0.35307274 0.36269286 0.37206169 0.38118684 0.39410544 0.40779066 0.422316 0.43773734 0.45405486 0.471181…
220	V2	Layer1	CW	S17	[0.18455463 0.19446029 0.20433744 0.21418748 0.22401376 0.23382027 0.24361232 0.25339539 0.26317435 0.27295583 0.28274465 0.29254405 0.30235779 0.31219154 0.32205055 0.33193856 0.34185783 0.35180933 0.36179233 0.37180369 0.3818381 0.39189033 0.40195329 0.41201446 0.42205796 0.43206367 0.44200331 0.4518306 0.46147467 0.47083998 0.47984025 0.48977455 0.49984845 0.51009458 0.52050684 0.5310951 0.541…
221	V2	Layer2	CW	S01	[0.36211752 0.36886036 0.37561399 0.38238863 0.38919615 0.39604656 0.40294898 0.409913 0.41694921 0.42406678 0.43127353 0.43857577 0.44597659 0.45347486 0.46106976 0.46875779 0.47653412 0.48439282 0.49232912 0.50033557 0.50840242 0.51651593 0.52465718 0.53280005 0.54090934 0.54893601 0.55681602 0.5644693 0.57181898 0.57885776 0.58578668 0.59735278 0.60957599 0.62242893 0.63586845 0.64983593 0.664…
222	V2	Layer2	CW	S02	[0.23869955 0.24370724 0.2487576 0.25385316 0.25899642 0.26418995 0.26943637 0.27473913 0.28010196 0.28552862 0.29102262 0.29658717 0.30222509 0.30793849 0.31372942 0.31959851 0.32554572 0.33157064 0.33767203 0.3438482 0.35009528 0.35640687 0.36277496 0.3691887 0.3756347 0.38209674 0.38855597 0.39499596 0.4014163 0.40785563 0.41440213 0.42415885 0.43444439 0.44526331 0.45661648 0.46851972 0.48099…
223	V2	Layer2	CW	S03	[0.22229279 0.23637359 0.25044613 0.26451323 0.27857746 0.29264025 0.30670325 0.32076781 0.3348332 0.34889727 0.36295668 0.37700733 0.39104467 0.40506211 0.41905376 0.43301385 0.44693686 0.46081874 0.47465518 0.48844102 0.50216942 0.51583264 0.52942221 0.54292945 0.55634479 0.56965701 0.58285412 0.59592487 0.60886127 0.62167735 0.63446306 0.64720808 0.66009379 0.6731281 0.68629891 0.69956957 0.71…
224	V2	Layer2	CW	S04	[0.26111901 0.27043145 0.27979553 0.28920669 0.29865945 0.30814298 0.31764242 0.32714259 0.33662707 0.34607746 0.35547486 0.36480069 0.3740374 0.38316672 0.39217267 0.40104112 0.40975958 0.41831988 0.4267192 0.43495653 0.44303384 0.45096016 0.45875305 0.46644516 0.47408892 0.48175853 0.48955972 0.49764406 0.50622575 0.51558168 0.52597895 0.53225885 0.5381228 0.54344843 0.54805649 0.55182697 0.554…
225	V2	Layer2	CW	S05	[0.46079613 0.47406498 0.4873044 0.50051518 0.51369475 0.52683777 0.53993879 0.55299295 0.56599372 0.57893543 0.59181349 0.6046265 0.61737546 0.63006219 0.64268799 0.65525447 0.66776442 0.68021997 0.69262276 0.7049757 0.71728198 0.72954478 0.74176959 0.75396613 0.76614868 0.77833458 0.7905467 0.80281113 0.81515025 0.82757283 0.84008342 0.85143877 0.86248999 0.87309176 0.88309799 0.89241177 0.9009…
226	V2	Layer2	CW	S06	[0.63085988 0.64017791 0.64945833 0.65870057 0.66790619 0.6770766 0.68621124 0.69530956 0.70437083 0.71339488 0.72238241 0.73133503 0.74025403 0.74914127 0.75799819 0.76682574 0.77562426 0.78439327 0.79313222 0.80183881 0.81050981 0.81914226 0.82773389 0.83628245 0.84478543 0.85324063 0.86164352 0.86997912 0.87821431 0.88628893 0.89413655 0.90083107 0.9073558 0.91372539 0.91994598 0.92600504 0.93…
227	V2	Layer2	CW	S07	[0.11535643 0.12615746 0.13717586 0.1484149 0.15987517 0.17155345 0.18344313 0.19553836 0.20783392 0.22032326 0.23299882 0.2458521 0.25887334 0.27205262 0.2853795 0.29884229 0.31242786 0.32612305 0.33991516 0.35379223 0.36774211 0.38175095 0.3958066 0.40990042 0.42403188 0.43821448 0.45248947 0.46695641 0.48182612 0.49748163 0.51442411 0.53466333 0.55511326 0.57560445 0.59597179 0.616112 0.635968…
228	V2	Layer2	CW	S08	[0.32646754 0.31932498 0.31224632 0.30522551 0.29826033 0.29134967 0.28449091 0.27767995 0.27091249 0.26418597 0.25750052 0.2508562 0.24425441 0.23770011 0.23120115 0.22477004 0.2184199 0.21216672 0.2060278 0.20001981 0.19416024 0.1884672 0.18296382 0.17767841 0.17263926 0.16787755 0.16343161 0.15935741 0.15574086 0.15269435 0.15024506 0.15248553 0.15557398 0.15946183 0.16405923 0.1692328 0.17492…
229	V2	Layer2	CW	S09	[0.25951721 0.26969948 0.27986694 0.29002009 0.30015918 0.31028244 0.3203864 0.33046745 0.34052095 0.35054344 0.36053249 0.37048597 0.38040212 0.39027916 0.40011567 0.40991173 0.4196702 0.42939532 0.43909301 0.44877019 0.45843419 0.46809286 0.47775531 0.48743148 0.4971318 0.50687308 0.51667875 0.52657811 0.53660484 0.54680085 0.55721711 0.56869828 0.58060864 0.59288627 0.60543646 0.6181358 0.6308…
230	V2	Layer2	CW	S10	[0.39345452 0.40230909 0.41124589 0.42026686 0.4293762 0.43857787 0.4478766 0.45727651 0.46678066 0.47638868 0.48609938 0.49591302 0.50583097 0.51585239 0.52597551 0.5361988 0.5465217 0.55694473 0.56746948 0.57809731 0.58882723 0.59965836 0.61058981 0.62161797 0.63273739 0.64394594 0.65524442 0.66664433 0.67818495 0.689967 0.70215294 0.71727683 0.73249572 0.74771706 0.76280028 0.77760932 0.792038…
231	V2	Layer2	CW	S11	[0.61685978 0.61165079 0.606495 0.60139208 0.59634279 0.591345 0.58639216 0.58147398 0.57657972 0.5717004 0.56682794 0.56195132 0.55706189 0.55214923 0.54720482 0.54221737 0.53717826 0.53208012 0.52691995 0.52170208 0.51643684 0.51113604 0.50582153 0.5005208 0.49526362 0.49008867 0.48505598 0.48025896 0.47583664 0.47199001 0.46893641 0.46646881 0.46453007 0.46309526 0.46203391 0.46118094 0.460498…
232	V2	Layer2	CW	S12	[0.32035103 0.32768557 0.33501884 0.34235466 0.34969678 0.35704777 0.36441087 0.3717893 0.3791844 0.38659853 0.39403303 0.40148807 0.40896414 0.4164634 0.42398665 0.43153406 0.43910543 0.44669942 0.45431505 0.46194956 0.46959709 0.47724884 0.48489214 0.49251353 0.50009633 0.50761922 0.51505608 0.5223763 0.52954905 0.53656719 0.54350616 0.55230423 0.56165016 0.57151898 0.58185249 0.59258017 0.6036…
233	V2	Layer2	CW	S13	[0.59313009 0.60274449 0.61235413 0.62196257 0.63157278 0.64118341 0.65079626 0.66041046 0.67002796 0.67965482 0.6892984 0.6989671 0.70867042 0.71841554 0.728206 0.73804595 0.74793997 0.75789063 0.76789803 0.77795952 0.78807095 0.79822196 0.80839528 0.81857398 0.82873896 0.8388723 0.84895611 0.85895901 0.86883168 0.87849729 0.88783898 0.89647728 0.90457984 0.91210142 0.91900091 0.92537165 0.93127…
234	V2	Layer2	CW	S14	[0. 0.00815934 0.01643456 0.02482813 0.03334651 0.041994 0.0507696 0.05967226 0.06870201 0.07785415 0.08711983 0.09649169 0.10596257 0.11552572 0.12517583 0.13490933 0.14471901 0.15459723 0.16453639 0.17452845 0.18456108 0.1946217 0.20470105 0.21479409 0.22490358 0.2350389 0.24522521 0.25552677 0.2660824 0.27714932 0.28909665 0.30712409 0.32662172 0.34742898 0.36935813 0.39227361 0.41613275 0.440…
235	V2	Layer2	CW	S15	[0.19226822 0.20542056 0.21860551 0.23182023 0.24506273 0.25833072 0.27162229 0.28493872 0.2982837 0.31165901 0.32506904 0.33852077 0.35202378 0.36558853 0.37922414 0.39293599 0.40672755 0.42060558 0.43458177 0.4486685 0.46287593 0.47720938 0.49167103 0.50626001 0.52097701 0.53582186 0.55079854 0.56591401 0.58116908 0.59654159 0.61189213 0.62882994 0.64575773 0.66270668 0.67970962 0.69683692 0.71…
236	V2	Layer2	CW	S16	[0.12359563 0.13166704 0.13977108 0.14791045 0.15608971 0.16431588 0.17259664 0.18093895 0.18934661 0.19782152 0.20636479 0.21497633 0.22365471 0.23239684 0.2411998 0.25006103 0.25897717 0.26794317 0.27695265 0.28599762 0.29507033 0.30416528 0.31327973 0.3224092 0.33154388 0.34066773 0.3497589 0.35879194 0.36775096 0.37666539 0.38565529 0.39817407 0.4113282 0.42513929 0.43960509 0.45469067 0.4702…
237	V2	Layer2	CW	S17	[0.18394814 0.19353594 0.20313161 0.2127374 0.22235759 0.2319975 0.24166279 0.25135661 0.26107945 0.27083235 0.28061491 0.29042454 0.30025882 0.31011753 0.32000128 0.3299103 0.33984433 0.34980187 0.35977943 0.36977043 0.37976862 0.38976865 0.39976223 0.40973781 0.41968251 0.42958048 0.43941416 0.44916458 0.45881866 0.46838337 0.47792276 0.48855345 0.49949905 0.51083489 0.5225623 0.53463931 0.5469…
238	V2	Layer3	CW	S01	[0.36502006 0.37024301 0.37545854 0.38067957 0.38592287 0.39120511 0.39654326 0.40195331 0.40745163 0.41305262 0.41876698 0.42460265 0.43056394 0.43665056 0.44286262 0.44919707 0.4556482 0.46220859 0.46887128 0.47562462 0.48245018 0.48931999 0.49619722 0.50303439 0.50977 0.51632259 0.52258655 0.52842177 0.53367081 0.53823778 0.5422927 0.5512978 0.56094921 0.57130699 0.58242123 0.59432692 0.606981…
239	V2	Layer3	CW	S02	[0.25039979 0.25460912 0.2588914 0.26325116 0.26769269 0.27221972 0.27683503 0.28154165 0.28634257 0.29124018 0.29623581 0.30132997 0.30652205 0.31181077 0.31719441 0.32266922 0.32823037 0.33387268 0.33959043 0.34537739 0.3512244 0.3571196 0.36304859 0.36899387 0.37493541 0.380851 0.38671953 0.39253093 0.39831259 0.40417368 0.41033514 0.42009512 0.4304616 0.44143714 0.45301987 0.46521613 0.478040…
240	V2	Layer3	CW	S03	[0.18868873 0.20572126 0.22274328 0.23975277 0.25674768 0.27372477 0.29068047 0.30761121 0.32451244 0.34137846 0.35820294 0.37498041 0.39170565 0.4083715 0.42497109 0.44149856 0.45795029 0.47432483 0.49062043 0.50683536 0.52296768 0.53901632 0.55498216 0.57086927 0.58668509 0.60244399 0.61816681 0.63388334 0.64962767 0.66543541 0.68133313 0.6958763 0.71036434 0.72477594 0.73906678 0.75318974 0.76…
241	V2	Layer3	CW	S04	[0.34192823 0.34717341 0.3525835 0.35815556 0.36388435 0.3697599 0.37576971 0.38190047 0.38813643 0.39445895 0.40084714 0.40728039 0.41373823 0.42019992 0.42664688 0.43306185 0.43942914 0.44573699 0.45197752 0.45814407 0.46423357 0.47024944 0.4762042 0.48212391 0.48805147 0.49405349 0.50023787 0.50678271 0.51398245 0.52228364 0.53218331 0.54157904 0.55099897 0.56030619 0.5693374 0.57798582 0.5861…
242	V2	Layer3	CW	S05	[0.51001977 0.52219743 0.53437678 0.54655828 0.5587375 0.57090704 0.58305968 0.59518845 0.60728461 0.61933951 0.6313458 0.64329866 0.65519636 0.66703922 0.67882683 0.69055855 0.70223455 0.71385403 0.72541787 0.73693034 0.74839734 0.75982618 0.77122802 0.78262004 0.79402536 0.80547314 0.81700402 0.82867352 0.84055439 0.85273297 0.86529918 0.87702868 0.88849594 0.89952842 0.90997805 0.91976808 0.92…
243	V2	Layer3	CW	S06	[0.75939669 0.76702934 0.77459117 0.78208295 0.78950814 0.79687087 0.80417344 0.81141692 0.81860186 0.82572925 0.83280051 0.83981751 0.84678104 0.8536917 0.86054973 0.86735369 0.87409988 0.88078338 0.88739925 0.89394052 0.90039944 0.90676903 0.91304321 0.91921427 0.92527036 0.93119601 0.93696895 0.94254777 0.94785897 0.95278816 0.95723505 0.95981657 0.96231438 0.9647775 0.96723314 0.96967997 0.97…
244	V2	Layer3	CW	S07	[0.23071285 0.2404052 0.25027417 0.26032432 0.27055906 0.28097843 0.29157851 0.30235552 0.31330567 0.32442329 0.33570054 0.34712826 0.35869592 0.37039413 0.3822129 0.39413985 0.40616019 0.41825806 0.43041732 0.4426221 0.4548561 0.46710126 0.47934083 0.49155957 0.50374864 0.515911 0.52807077 0.54029841 0.55275827 0.56576941 0.57978732 0.59581965 0.61197671 0.62811927 0.64408178 0.65974331 0.675034…
245	V2	Layer3	CW	S08	[0.49067133 0.48298858 0.47538366 0.46785224 0.46039218 0.4530006 0.44567377 0.43840977 0.43120899 0.42407438 0.41700838 0.41001205 0.40308736 0.39623663 0.38946301 0.38277225 0.37617111 0.36966929 0.36327677 0.3570042 0.35086242 0.34486009 0.33901021 0.33333023 0.32783666 0.32254516 0.3174749 0.31266095 0.30817 0.30410194 0.30049013 0.3011129 0.30243278 0.30439419 0.30690564 0.3098917 0.31336957…
246	V2	Layer3	CW	S09	[0.26944352 0.27914081 0.28884123 0.29854399 0.30824662 0.3179452 0.32763449 0.33730854 0.34695998 0.35658333 0.36617488 0.37573147 0.38525072 0.39473092 0.40417033 0.41356875 0.42292887 0.43225526 0.44155387 0.45083157 0.46009569 0.46935354 0.47861396 0.48788876 0.49719226 0.50654814 0.51599346 0.52557899 0.53536928 0.54544165 0.55586295 0.56728603 0.57917877 0.59146343 0.60405198 0.61681849 0.6…
247	V2	Layer3	CW	S10	[0.43907164 0.44783898 0.45666235 0.46554121 0.47447741 0.48347228 0.49252813 0.50164742 0.51083225 0.52008182 0.52939524 0.53877468 0.54822417 0.55774561 0.56734016 0.57700988 0.58675824 0.59658841 0.60650518 0.61651399 0.62661952 0.6368291 0.64715162 0.65759239 0.66815371 0.67884212 0.6896667 0.70064107 0.71179778 0.72320463 0.73493038 0.74869185 0.76242247 0.77604451 0.78943185 0.8024698 0.815…
248	V2	Layer3	CW	S11	[0.59575586 0.59215986 0.5885682 0.58497898 0.58139063 0.57779839 0.5741923 0.57055942 0.56688697 0.56316575 0.5593905 0.55555518 0.55165613 0.54768576 0.54363747 0.53950153 0.53527109 0.53093973 0.52650476 0.52197036 0.51734794 0.51265267 0.50791177 0.50315867 0.49842957 0.49376857 0.48924009 0.48493291 0.48095298 0.47740862 0.47434768 0.47070256 0.46761999 0.46503507 0.46276295 0.4605964 0.4585…
249	V2	Layer3	CW	S12	[0.33642774 0.34454439 0.35265951 0.36077544 0.36889542 0.37702212 0.38515844 0.39330723 0.40146952 0.40964766 0.41784283 0.42605303 0.43427672 0.44251492 0.450768 0.45903481 0.46731405 0.47560395 0.48390384 0.49221229 0.50052595 0.50883928 0.51714314 0.52542843 0.53368367 0.54189372 0.55004056 0.55810406 0.56606647 0.57393333 0.58178083 0.59134888 0.60142042 0.61195445 0.62286174 0.63402592 0.64…
250	V2	Layer3	CW	S13	[0.6617315 0.67040479 0.67910841 0.68784576 0.69661869 0.70542479 0.71426498 0.72313634 0.7320387 0.74097591 0.7499525 0.75897494 0.76805327 0.77719623 0.78640771 0.79569295 0.80505784 0.8145049 0.82403324 0.83363727 0.8433097 0.85303683 0.86279854 0.87257568 0.88234835 0.89210038 0.90181784 0.9114785 0.92105744 0.93050955 0.9397192 0.94723421 0.95399027 0.95995779 0.96514236 0.96970179 0.9737083…
251	V2	Layer3	CW	S14	[0. 0.0065925 0.01323134 0.01992019 0.02666753 0.03347888 0.04035524 0.04729832 0.05431096 0.06139294 0.06854171 0.0757573 0.08304159 0.09039575 0.09782055 0.10531875 0.11288889 0.12052926 0.12823918 0.13601777 0.14386023 0.15176008 0.15971139 0.16770962 0.17575345 0.18383934 0.19196649 0.20014941 0.20843772 0.21694156 0.22587235 0.24145137 0.25865754 0.27734249 0.29732263 0.31847363 0.34075597 0…
252	V2	Layer3	CW	S15	[0.19624087 0.21075287 0.22530727 0.23989791 0.25452002 0.26916882 0.28383849 0.29852606 0.31323024 0.32794669 0.34267486 0.3574173 0.37218119 0.38697701 0.40181252 0.4166913 0.43161541 0.44659184 0.46163432 0.47675906 0.49198235 0.50731737 0.52277551 0.53836648 0.5541047 0.57001029 0.58611728 0.60247653 0.619148 0.6361774 0.65346554 0.67111165 0.68844307 0.70544773 0.72213082 0.73853211 0.754662…
253	V2	Layer3	CW	S16	[0.15154792 0.15975091 0.16798659 0.17625812 0.18456997 0.19292782 0.20133684 0.20980131 0.21832219 0.22689899 0.23553082 0.24421579 0.25294993 0.26172782 0.27054482 0.27939874 0.28828721 0.29720703 0.30615427 0.31512315 0.32410826 0.33310785 0.34212446 0.35115993 0.36021119 0.36926828 0.37831821 0.38734843 0.39636349 0.40542641 0.41470827 0.42700549 0.43977652 0.45301291 0.46669389 0.48078542 0.…
254	V2	Layer3	CW	S17	[2.40748367e-01 2.47545975e-01 2.54402751e-01 2.61321778e-01 2.68307864e-01 2.75366237e-01 2.82501799e-01 2.89715813e-01 2.97005321e-01 3.04366641e-01 3.11794405e-01 3.19280474e-01 3.26817053e-01 3.34399227e-01 3.42023541e-01 3.49686819e-01 3.57386591e-01 3.65119431e-01 3.72880299e-01 3.80660051e-01 3.88451047e-01 3.96247241e-01 4.04039752e-01 4.11819737e-01 4.19580205e-01 4.27314670e-01 4.350239…
255	V3	Layer1	CW	S01	[2.41864084e-01 2.55832759e-01 2.69913484e-01 2.84106332e-01 2.98408114e-01 3.12812194e-01 3.27309307e-01 3.41888516e-01 3.56536737e-01 3.71240502e-01 3.85987749e-01 4.00767056e-01 4.15566014e-01 4.30374305e-01 4.45182947e-01 4.59982617e-01 4.74764147e-01 4.89518809e-01 5.04239708e-01 5.18920923e-01 5.33556855e-01 5.48144440e-01 5.62686511e-01 5.77194856e-01 5.91688986e-01 6.06205117e-01 6.208085…
256	V3	Layer1	CW	S02	[0.46750366 0.46605149 0.46466142 0.46334043 0.462096 0.46093464 0.45986298 0.45888867 0.45801911 0.45725951 0.45661511 0.4560918 0.45569572 0.45543186 0.45530292 0.45530944 0.45544897 0.45571684 0.4561061 0.45660708 0.45720784 0.45789153 0.45863701 0.459417 0.460197 0.46093593 0.46158681 0.46210429 0.46246297 0.46270781 0.46302052 0.46802822 0.47359904 0.47972197 0.4863896 0.49361065 0.50140257 …
257	V3	Layer1	CW	S03	[0.69745468 0.70002595 0.70254466 0.70502018 0.70746292 0.70988257 0.71228813 0.71468719 0.71708823 0.71949875 0.72192676 0.72437923 0.72686364 0.72938618 0.73195274 0.7345688 0.73723942 0.73996691 0.74275166 0.74559508 0.74849712 0.75145192 0.75444564 0.75745946 0.76046559 0.76342122 0.76626136 0.7688906 0.771181 0.77300478 0.77435729 0.77856406 0.78320888 0.78828976 0.79373823 0.79945387 0.8053…
258	V3	Layer1	CW	S04	[0.61881384 0.60595735 0.59313664 0.58035195 0.56760132 0.5548817 0.54218712 0.52951134 0.51685037 0.50420374 0.49157366 0.47896336 0.46637607 0.45381278 0.44127403 0.42876064 0.41627398 0.40381588 0.39138788 0.37899453 0.36664052 0.35433163 0.34207433 0.32987746 0.31775094 0.30570627 0.29375978 0.28194249 0.27031591 0.25898011 0.24805356 0.24060299 0.2343273 0.22930699 0.22559577 0.22318868 0.22…
259	V3	Layer1	CW	S05	[0.08022435 0.09657147 0.11300298 0.12952172 0.14613004 0.16283002 0.17962095 0.19649974 0.21346162 0.23050078 0.24760995 0.26478147 0.28200679 0.29927797 0.31658678 0.33392539 0.35128722 0.36866704 0.3860607 0.40346409 0.42087431 0.43828812 0.4557025 0.47311643 0.49053282 0.50795965 0.52541645 0.54294714 0.56064684 0.57870006 0.59738155 0.61571192 0.63355792 0.65084159 0.66745014 0.68322423 0.69…
260	V3	Layer1	CW	S06	[0.63610226 0.64183695 0.64752437 0.65316731 0.65877097 0.66433874 0.66987382 0.67538105 0.68086591 0.68633392 0.69179117 0.6972435 0.70269682 0.70815713 0.71362958 0.71911981 0.7246328 0.73017105 0.7357357 0.74132594 0.74693799 0.75256663 0.75820474 0.76384061 0.76945893 0.77503767 0.78054057 0.78591339 0.79107249 0.79590427 0.8003191 0.80514019 0.80994662 0.81479043 0.81969754 0.82469711 0.8298…
261	V3	Layer1	CW	S07	[0.09720035 0.10361492 0.11009342 0.11663802 0.12325094 0.12993567 0.1366969 0.14353909 0.15046507 0.15747634 0.16457333 0.17175791 0.17903228 0.18639801 0.19385646 0.20140894 0.20905647 0.21680091 0.22464213 0.23257711 0.24060087 0.24870583 0.25688099 0.26511281 0.27338516 0.28168026 0.28998355 0.29829263 0.30663173 0.31507737 0.3237645 0.33546004 0.34750902 0.35986788 0.37246277 0.38521059 0.39…
262	V3	Layer1	CW	S08	[0.70421735 0.70460142 0.70468388 0.70447638 0.70400367 0.70329781 0.70239795 0.70134555 0.70017814 0.69893848 0.69766248 0.69637692 0.69510054 0.69384368 0.69261184 0.69140707 0.69023177 0.6890845 0.68795464 0.68682162 0.68565535 0.68441321 0.68304261 0.6814624 0.67954657 0.677108 0.67387454 0.66944609 0.66323429 0.65447907 0.64260737 0.63077651 0.61887601 0.6072512 0.59624375 0.58614904 0.57719…
263	V3	Layer1	CW	S09	[0.01818265 0.02517495 0.03220466 0.03926905 0.04636444 0.05348361 0.06061843 0.06776313 0.0749128 0.0820623 0.0892045 0.09633347 0.10344568 0.11054088 0.11761952 0.12468256 0.13173306 0.13877476 0.14581172 0.15284637 0.15988043 0.16691428 0.17395047 0.18099528 0.18806378 0.19518385 0.2023971 0.20976743 0.21738213 0.22533912 0.23368817 0.24114745 0.2484614 0.25556311 0.26241564 0.26901219 0.27537…
264	V3	Layer1	CW	S10	[0.44576514 0.4530324 0.46033636 0.46768221 0.47507677 0.48252833 0.49004367 0.4976294 0.5052906 0.51303162 0.52085673 0.52877066 0.53677637 0.54487727 0.55307567 0.561371 0.56976086 0.57824087 0.58680505 0.59544341 0.60414448 0.61289343 0.62167095 0.63045345 0.63920802 0.64789426 0.65646558 0.66487263 0.67307071 0.68105698 0.68893464 0.69979566 0.71113727 0.72296834 0.73524922 0.74789464 0.76083…
265	V3	Layer1	CW	S11	[0.62444268 0.6212213 0.61819173 0.61536099 0.61272742 0.61028361 0.60802391 0.60594964 0.60406512 0.60236982 0.60085912 0.59952352 0.5983565 0.59735075 0.59649908 0.5957925 0.59521811 0.5947574 0.5943943 0.59411626 0.59391383 0.59377902 0.59370911 0.59370125 0.59375841 0.59388521 0.59410785 0.5945094 0.59529 0.59682492 0.59963105 0.60734726 0.6153762 0.62365255 0.63221213 0.64121568 0.65083772 0…
266	V3	Layer1	CW	S12	[0.34457551 0.35138668 0.35829784 0.36530874 0.37242215 0.37964249 0.38697153 0.3944095 0.40195745 0.40961683 0.41738665 0.42526729 0.4332558 0.44134704 0.44953529 0.45781682 0.4661895 0.47465048 0.48319545 0.49181877 0.50051416 0.50927611 0.51810005 0.52697681 0.53589542 0.54484949 0.55383812 0.56287661 0.57202721 0.58142724 0.59126725 0.60366822 0.61640313 0.62954285 0.64312328 0.65714709 0.671…
267	V3	Layer1	CW	S13	[0.67590771 0.6899523 0.70373708 0.71726025 0.73052031 0.74351383 0.75624089 0.76870422 0.78090538 0.79284859 0.80454104 0.81599489 0.82722465 0.838249 0.84908591 0.85975124 0.87025906 0.88062027 0.89084598 0.90094599 0.91092677 0.92078938 0.93053102 0.94014796 0.94963429 0.95896896 0.96809549 0.97689305 0.98512135 0.99234731 0.99798425 0.99720305 0.99549589 0.99287705 0.98930493 0.98477614 0.979…
268	V3	Layer1	CW	S14	[0.31471959 0.32426117 0.33384581 0.34348111 0.35317268 0.36292347 0.37273451 0.38260665 0.39254174 0.40254175 0.41260975 0.42274803 0.43295839 0.44324439 0.45361018 0.46406135 0.47460234 0.48523426 0.49595823 0.50677853 0.51770335 0.52874229 0.53990038 0.55117669 0.56256814 0.57407149 0.58568049 0.59739316 0.60923774 0.62132014 0.63387506 0.65197074 0.67070222 0.68983107 0.70917343 0.72857561 0.…
269	V3	Layer1	CW	S15	[0.37256811 0.39166007 0.41065934 0.42956408 0.44837361 0.46709026 0.48571954 0.50426492 0.52272686 0.54110539 0.55940034 0.57761166 0.59574066 0.61379101 0.63176541 0.64966384 0.66748541 0.68523134 0.70290393 0.72050614 0.73803712 0.75549479 0.77287428 0.79017052 0.80738031 0.8244978 0.84150311 0.85835044 0.87494218 0.89110776 0.90664205 0.91928004 0.93132058 0.94265068 0.95317028 0.96281593 0.9…
270	V3	Layer1	CW	S16	[0.32175711 0.33015554 0.33859372 0.34706969 0.35558176 0.36413006 0.37271605 0.38134017 0.390005 0.39871701 0.40748509 0.41631562 0.42521508 0.4341902 0.44324892 0.45239957 0.4616487 0.47100106 0.48045996 0.49002936 0.49971212 0.50951009 0.51942664 0.52946247 0.53961681 0.54988854 0.56027563 0.57078093 0.58141649 0.59219588 0.6030824 0.61600247 0.62893961 0.64189834 0.6549061 0.66802269 0.681291…
271	V3	Layer1	CW	S17	[2.61689463e-01 2.66842214e-01 2.72024158e-01 2.77232655e-01 2.82464886e-01 2.87718169e-01 2.92988870e-01 2.98271376e-01 3.03558766e-01 3.08847012e-01 3.14136669e-01 3.19428669e-01 3.24722252e-01 3.30017329e-01 3.35316961e-01 3.40623678e-01 3.45939583e-01 3.51262828e-01 3.56587514e-01 3.61905075e-01 3.67206203e-01 3.72483680e-01 3.77732485e-01 3.82950087e-01 3.88134282e-01 3.93289422e-01 3.984320…
272	V3	Layer2	CW	S01	[0.14060025 0.15510404 0.16972493 0.18446513 0.19932254 0.21429245 0.22936916 0.2445446 0.25980578 0.27513699 0.29052302 0.30594877 0.32140087 0.33686756 0.35233572 0.36779296 0.38322762 0.39862926 0.41399001 0.42930251 0.44455969 0.45975674 0.4748916 0.48996888 0.50500156 0.52002111 0.53508781 0.55031292 0.56589178 0.58214267 0.59948681 0.61548854 0.63126607 0.6467169 0.6617507 0.67627337 0.6902…
273	V3	Layer2	CW	S02	[0.47776595 0.47691642 0.47612164 0.47538734 0.47471873 0.47412147 0.47360112 0.473163 0.47281226 0.47255277 0.47238841 0.47232306 0.47235934 0.47249944 0.47274471 0.47309468 0.47354608 0.47409393 0.47473161 0.47545147 0.47624464 0.47709888 0.47799923 0.47892711 0.47985825 0.48076339 0.4816067 0.48235527 0.48299615 0.48357651 0.48425321 0.48849319 0.49323002 0.49849854 0.50434427 0.51080346 0.517…
274	V3	Layer2	CW	S03	[0.658954 0.66480085 0.67058985 0.67632664 0.68201713 0.68766799 0.69328611 0.69887706 0.70444685 0.70999986 0.71553948 0.7210688 0.72659122 0.73210943 0.73762568 0.7431419 0.74865892 0.75417598 0.75969008 0.76519918 0.77069944 0.77618148 0.78163169 0.78703439 0.79236843 0.79760382 0.80269856 0.80758774 0.81217417 0.81634183 0.8200418 0.82473628 0.8298631 0.83546197 0.84151228 0.84792911 0.854627…
275	V3	Layer2	CW	S04	[0.52457134 0.51542301 0.50629191 0.49717878 0.4880802 0.47899103 0.46990299 0.46080864 0.45170315 0.44258357 0.43344873 0.42429831 0.41513101 0.40594324 0.39673271 0.38749917 0.37824243 0.36896191 0.35965829 0.35033553 0.34099709 0.33164794 0.32229506 0.31295021 0.30363053 0.29435758 0.28515857 0.27607677 0.26718104 0.2585676 0.25035122 0.24349425 0.23742975 0.2321953 0.22781736 0.22430671 0.221…
276	V3	Layer2	CW	S05	[0.12528491 0.13802809 0.15082178 0.1636706 0.17658087 0.18955827 0.20260624 0.21572649 0.22892055 0.24218993 0.25553425 0.26895196 0.28244031 0.29599549 0.30961226 0.32328501 0.33700765 0.35077442 0.36458065 0.37842143 0.3922905 0.4061784 0.42007319 0.43396018 0.44782288 0.46164083 0.47539122 0.48905635 0.50264138 0.51620939 0.52992318 0.54370048 0.557131 0.57021625 0.58293084 0.59520841 0.60695…
277	V3	Layer2	CW	S06	[0.70858689 0.71010915 0.71159071 0.71303557 0.71445036 0.71584053 0.71721098 0.7185678 0.71991737 0.72126719 0.7226248 0.72399718 0.72539144 0.72681374 0.72826867 0.72976095 0.73129396 0.73286939 0.73448789 0.73614904 0.73784955 0.73958438 0.74134511 0.74311764 0.7448817 0.74660721 0.748248 0.74973758 0.75098083 0.75186201 0.75231086 0.75388542 0.75561614 0.7575673 0.75978482 0.76232562 0.765260…
278	V3	Layer2	CW	S07	[0.11222917 0.12094115 0.12971764 0.13855875 0.14746595 0.15644269 0.16549351 0.17462375 0.18383775 0.19313608 0.20251595 0.21197475 0.22150999 0.23111914 0.24080092 0.25055356 0.26037248 0.27025327 0.28018967 0.29017196 0.30018965 0.31023275 0.3202916 0.33035267 0.34040188 0.35042813 0.36042569 0.37040411 0.38040158 0.39050577 0.4008485 0.41371449 0.42702864 0.44078361 0.45490796 0.46925168 0.48…
279	V3	Layer2	CW	S08	[0.55277573 0.56253474 0.57211572 0.58153041 0.59079428 0.59992373 0.60894527 0.61788978 0.62679026 0.63568507 0.64460473 0.65356984 0.66259573 0.67168948 0.68085287 0.69008286 0.69937956 0.70874234 0.71816228 0.7276248 0.73710564 0.74656546 0.75595705 0.76520605 0.77420278 0.78280309 0.79080794 0.79793148 0.80377174 0.80782648 0.80976155 0.8125733 0.81514527 0.81756858 0.82007148 0.82290597 0.82…
280	V3	Layer2	CW	S09	[0.07247053 0.0771917 0.08192484 0.08666793 0.0914175 0.0961682 0.1009138 0.10565043 0.11037677 0.11509111 0.11979021 0.12447188 0.12913564 0.1337833 0.1384173 0.14304053 0.14765605 0.15226682 0.15687688 0.16148853 0.16610286 0.17071984 0.17534177 0.17997222 0.18462163 0.18930873 0.19406088 0.19891346 0.20391017 0.20909053 0.21445774 0.21970035 0.22499568 0.23027742 0.23548649 0.24055035 0.245409…
281	V3	Layer2	CW	S10	[0.40726592 0.416064 0.4248894 0.43374749 0.44264786 0.45160299 0.4606241 0.46972313 0.47891 0.48819217 0.49757616 0.50706777 0.51667138 0.52639125 0.53623074 0.54618916 0.55626472 0.5664519 0.57674134 0.58711743 0.59756104 0.60804916 0.6185528 0.62903699 0.63945708 0.64975896 0.65987461 0.66972141 0.67920317 0.68824374 0.69686355 0.70884605 0.72135664 0.73445233 0.74812823 0.76231752 0.77693681 …
282	V3	Layer2	CW	S11	[0.66695722 0.66163014 0.65643981 0.6513894 0.646474 0.64168417 0.63700827 0.63244095 0.62798153 0.62362762 0.61937307 0.61521452 0.61115424 0.60719694 0.6033515 0.59962781 0.59603699 0.59258845 0.58929412 0.58616921 0.5832333 0.58050836 0.578017 0.57577791 0.57380996 0.57213733 0.57081136 0.56993893 0.5697198 0.57045176 0.57241155 0.57953266 0.586915 0.59441135 0.60203334 0.60991856 0.61828056 0…
283	V3	Layer2	CW	S12	[0.3729513 0.37941262 0.38597003 0.39262545 0.3993836 0.40624881 0.41322214 0.42030357 0.42749283 0.43478846 0.44218692 0.44968609 0.4572824 0.46496927 0.47274048 0.48059231 0.48852271 0.49653066 0.50461397 0.51276937 0.52099223 0.52927683 0.53761771 0.54600693 0.55443659 0.56290553 0.57142221 0.58001678 0.58877405 0.59787273 0.60758094 0.62084799 0.63464705 0.64893697 0.66362116 0.67861208 0.693…
284	V3	Layer2	CW	S13	[0.55655095 0.57515041 0.59338784 0.6112616 0.62877765 0.64594625 0.66278412 0.67931043 0.69554392 0.71150335 0.72720905 0.74268568 0.75795966 0.77305718 0.78800177 0.80281391 0.81751447 0.83212065 0.84664724 0.86110418 0.87549426 0.88980997 0.90403355 0.91813472 0.93206493 0.94573956 0.95900259 0.97157417 0.98297054 0.9924236 0.99904213 0.99814068 0.99579415 0.99217531 0.987411 0.98160996 0.9748…
285	V3	Layer2	CW	S14	[0.07006222 0.08616153 0.10226765 0.11839456 0.13455763 0.1507682 0.16703379 0.18335929 0.19974966 0.21621036 0.23274606 0.24935739 0.26604512 0.28281026 0.29965361 0.31657597 0.33357414 0.35064002 0.36776531 0.38494216 0.40216325 0.41942054 0.43669812 0.45397137 0.47120571 0.48835926 0.50537483 0.52218127 0.53872256 0.55502743 0.57136492 0.59288869 0.61504937 0.63766131 0.66051134 0.68341064 0.7…
286	V3	Layer2	CW	S15	[0.35916157 0.37982227 0.40029592 0.42058006 0.44067551 0.46058851 0.48033093 0.49991313 0.51934249 0.53862739 0.55777631 0.57679394 0.59568361 0.61444983 0.63309422 0.65161548 0.6700133 0.68829156 0.70645222 0.72449911 0.74243547 0.76025893 0.7779612 0.79553168 0.81295714 0.83021552 0.84725101 0.86394473 0.88006204 0.89521594 0.90896279 0.9187364 0.92809073 0.93706389 0.94570121 0.95403679 0.961…
287	V3	Layer2	CW	S16	[3.99715267e-01 4.02921833e-01 4.06268772e-01 4.09758775e-01 4.13393743e-01 4.17174451e-01 4.21099560e-01 4.25165254e-01 4.29370772e-01 4.33719774e-01 4.38218022e-01 4.42868699e-01 4.47674946e-01 4.52638825e-01 4.57762112e-01 4.63045196e-01 4.68487360e-01 4.74087249e-01 4.79840068e-01 4.85739343e-01 4.91776544e-01 4.97943843e-01 5.04236186e-01 5.10649592e-01 5.17182368e-01 5.23839257e-01 5.306395…
288	V3	Layer2	CW	S17	[0.44547279 0.44930047 0.45315725 0.45704139 0.46095143 0.46488509 0.4688376 0.4728014 0.47676874 0.4807338 0.48469456 0.48865308 0.49260939 0.49656262 0.50051281 0.5044602 0.50840508 0.51234322 0.51626754 0.5201725 0.52405354 0.52790762 0.53173165 0.53552379 0.53928241 0.54301407 0.54674045 0.55050177 0.55435549 0.5583778 0.56263163 0.56631742 0.56990329 0.57332706 0.57651066 0.57941994 0.582014…
289	V3	Layer3	CW	S01	[0.02711489 0.04324337 0.05945945 0.07576523 0.09215942 0.10864014 0.12520668 0.14185527 0.15857563 0.17535407 0.19217665 0.20902813 0.22589663 0.24277058 0.25963435 0.27647358 0.29327405 0.31002291 0.32671067 0.34332875 0.35986986 0.37632867 0.39269964 0.40898096 0.42517843 0.4413144 0.45743026 0.47360264 0.48997121 0.50677221 0.52434874 0.53954724 0.5544005 0.56890674 0.58308554 0.59691617 0.61…
290	V3	Layer3	CW	S02	[0.46521288 0.46379131 0.46242034 0.46110759 0.45985999 0.45868572 0.45759176 0.45658275 0.45566335 0.45483774 0.45411004 0.45348369 0.4529601 0.45254033 0.45222522 0.45201468 0.4519063 0.45189636 0.45197914 0.45214765 0.45239371 0.45270655 0.45307241 0.45347345 0.45388461 0.45427441 0.45460287 0.4548322 0.45494617 0.45499158 0.45514135 0.45873681 0.4628052 0.46738832 0.47254039 0.47829039 0.4846…
291	V3	Layer3	CW	S03	[0.58240666 0.5891828 0.59592508 0.60263655 0.60931986 0.61597908 0.62261976 0.62924771 0.63587008 0.64249228 0.64911843 0.65575202 0.66239621 0.66905372 0.67572597 0.68241276 0.68911208 0.69582048 0.70253212 0.70924184 0.71594295 0.72262376 0.72927103 0.7358709 0.74240384 0.74884282 0.75515378 0.76128652 0.76716525 0.77269255 0.77779821 0.78381501 0.79027498 0.79723926 0.80472812 0.81269336 0.82…
292	V3	Layer3	CW	S04	[0.51777484 0.50926788 0.50079524 0.49235877 0.48395535 0.47558003 0.46722453 0.45888261 0.45055056 0.4422255 0.43390575 0.42558917 0.41727219 0.40894845 0.40061296 0.39226327 0.38389625 0.37550824 0.36709737 0.35866466 0.35021006 0.34173394 0.33323851 0.32473086 0.31622504 0.30774098 0.2993059 0.29096753 0.28280485 0.27493832 0.26752816 0.26107489 0.25523143 0.2500176 0.24545151 0.24157702 0.238…
293	V3	Layer3	CW	S05	[0.12312574 0.1355967 0.14805927 0.16051913 0.17298477 0.18546483 0.19796674 0.21049659 0.22306097 0.2356669 0.24831914 0.26102086 0.27377335 0.28657479 0.29942099 0.31230655 0.32522387 0.33816496 0.35112206 0.36408658 0.37704625 0.38998432 0.40287946 0.41570328 0.4284199 0.44098056 0.45332054 0.46535714 0.4769937 0.48814653 0.49883729 0.50846 0.51766302 0.52654456 0.53518201 0.5436009 0.55178611…
294	V3	Layer3	CW	S06	[0.80629605 0.80512375 0.80391815 0.8026844 0.80143044 0.80016381 0.79889165 0.79762154 0.79636048 0.79511676 0.79389827 0.79271218 0.79156593 0.79046522 0.78941366 0.78841369 0.78746525 0.78656641 0.78571421 0.78490457 0.78413053 0.7833836 0.78265111 0.78191359 0.78114417 0.78030442 0.77933888 0.77817035 0.77669555 0.77479968 0.77243933 0.77149564 0.77078603 0.77038934 0.77037633 0.77082322 0.77…
295	V3	Layer3	CW	S07	[0.03005764 0.04214872 0.05431183 0.06654385 0.07884436 0.09121592 0.1036628 0.11619191 0.1288101 0.14151904 0.15431526 0.16719502 0.18015476 0.19319146 0.20630413 0.21948993 0.23274115 0.24604972 0.25940593 0.27279643 0.28620795 0.29962859 0.31304874 0.32645402 0.3398307 0.35317032 0.36646997 0.37974384 0.39303234 0.40640834 0.41993863 0.43566716 0.45181454 0.46841729 0.48542928 0.5026905 0.5199…
296	V3	Layer3	CW	S08	[3.11959208e-01 3.27262193e-01 3.42471804e-01 3.57598273e-01 3.72648013e-01 3.87628046e-01 4.02556979e-01 4.17455990e-01 4.32353348e-01 4.47283591e-01 4.62273398e-01 4.77340422e-01 4.92500496e-01 5.07762845e-01 5.23132310e-01 5.38611813e-01 5.54209378e-01 5.69931183e-01 5.85772264e-01 6.01723235e-01 6.17768127e-01 6.33876230e-01 6.50012054e-01 6.66113933e-01 6.82092697e-01 6.97838931e-01 7.132077…
297	V3	Layer3	CW	S09	[0.10857576 0.11236349 0.11614155 0.11990824 0.12365967 0.12739177 0.13110001 0.13478146 0.13843592 0.14206271 0.14565969 0.14922573 0.15276144 0.15626888 0.15975096 0.16321099 0.16665079 0.17007117 0.17347436 0.17686101 0.1802306 0.18358202 0.18691778 0.19024135 0.19356269 0.19689775 0.20026824 0.20369547 0.20720076 0.2107912 0.21444251 0.21810169 0.22187294 0.22568501 0.22945544 0.2330792 0.236…
298	V3	Layer3	CW	S10	[0.40780041 0.41690108 0.42605703 0.43527093 0.44455257 0.45391617 0.46337541 0.47294488 0.48263582 0.49245563 0.50240998 0.51250358 0.52273983 0.53312125 0.54364926 0.55432094 0.56513298 0.57607665 0.58713777 0.59829436 0.60951987 0.62078451 0.6320536 0.64328736 0.65443788 0.66545031 0.67625712 0.68677904 0.69692713 0.70662852 0.71587316 0.72819662 0.74098728 0.75438591 0.76845755 0.78317564 0.7…
299	V3	Layer3	CW	S11	[0.78134559 0.7746523 0.76807719 0.76161949 0.75526952 0.7490135 0.74283192 0.73671291 0.73065242 0.72464562 0.71868352 0.71276571 0.70689981 0.70109916 0.69538468 0.68978089 0.68431665 0.67901924 0.67391863 0.66904944 0.66445301 0.66017471 0.65625815 0.6527402 0.64965346 0.64704145 0.64498206 0.64361167 0.64315349 0.64388934 0.64594558 0.65249529 0.65909442 0.6655736 0.67197608 0.6784806 0.68538…
300	V3	Layer3	CW	S12	[0.35091819 0.35879049 0.366762 0.37483166 0.38300207 0.39127413 0.39964436 0.40810767 0.41665835 0.4252888 0.43399042 0.4427572 0.45158402 0.46046314 0.46938792 0.47835511 0.48736417 0.49641761 0.50551808 0.5146687 0.52387276 0.53313535 0.54246522 0.5518738 0.56137683 0.57100348 0.58080235 0.59085452 0.60130236 0.61237166 0.62431903 0.63931866 0.65479677 0.67064176 0.68667599 0.70275333 0.718770…
301	V3	Layer3	CW	S13	[0.43367522 0.45653156 0.47897368 0.50100275 0.52263 0.54387606 0.56476992 0.58534296 0.60562622 0.62564761 0.64543366 0.66501429 0.68442072 0.70368008 0.72281631 0.74184949 0.76080126 0.77968904 0.79852605 0.81731906 0.83606535 0.85474843 0.87333667 0.89177899 0.90999689 0.92786437 0.94516732 0.96154542 0.97641507 0.98890537 0.99808427 0.99989913 1. 0.99859652 0.99586179 0.99191206 0.98680372 0.…
302	V3	Layer3	CW	S14	[0. 0.02052803 0.04101924 0.06149018 0.08195958 0.10244165 0.1229468 0.1434833 0.16405907 0.18468283 0.20536179 0.22609833 0.24689561 0.26775623 0.28868149 0.3096699 0.33071194 0.35179103 0.37288949 0.39398852 0.41506693 0.43609864 0.45704597 0.47786137 0.49848107 0.51882673 0.53879325 0.55824443 0.57703142 0.59505966 0.61250628 0.6328605 0.65359043 0.67461144 0.69577175 0.71693783 0.73798696 0.7…
303	V3	Layer3	CW	S15	[0.34386536 0.36506086 0.38606479 0.40687156 0.42747812 0.44788724 0.46810728 0.48814553 0.50800901 0.52770672 0.54724843 0.56664007 0.58588533 0.60498919 0.62395222 0.64277071 0.66144307 0.67997283 0.69836025 0.71660952 0.73472896 0.7527209 0.77058181 0.78830662 0.80588956 0.82332141 0.8405605 0.85750204 0.8739159 0.88939003 0.90339098 0.91216842 0.92050282 0.9285293 0.93639848 0.94423426 0.9519…
304	V3	Layer3	CW	S16	[4.42519873e-01 4.43107138e-01 4.43888589e-01 4.44867494e-01 4.46045449e-01 4.47422020e-01 4.48993798e-01 4.50754767e-01 4.52702045e-01 4.54837488e-01 4.57164749e-01 4.59684642e-01 4.62398190e-01 4.65304489e-01 4.68401742e-01 4.71686486e-01 4.75155179e-01 4.78804775e-01 4.82628661e-01 4.86616811e-01 4.90756882e-01 4.95039263e-01 4.99458454e-01 5.04013419e-01 5.08707963e-01 5.13556382e-01 5.185972…
305	V3	Layer3	CW	S17	[5.88451910e-01 5.89143839e-01 5.89922995e-01 5.90785904e-01 5.91728506e-01 5.92744267e-01 5.93824230e-01 5.94957980e-01 5.96137898e-01 5.97356827e-01 5.98609606e-01 5.99895445e-01 6.01211857e-01 6.02554266e-01 6.03917556e-01 6.05298191e-01 6.06691845e-01 6.08089399e-01 6.09481047e-01 6.10861185e-01 6.12225991e-01 6.13573509e-01 6.14903490e-01 6.16219574e-01 6.17530383e-01 6.18860699e-01 6.202626…
